# Supplementary material for: Revealing the dynamic changes of metabolites and molecular mechanisms of chlorogenic acid accumulation during the leaf development of Vaccinium dunalianum based on multi-omic analyses
Source: Front Plant Sci. 2024 Oct 31;15:1440589. doi: 10.3389/fpls.2024.1440589 (PMC11560443; doi:10.3389/fpls.2024.1440589)
Supplement: Supplementary file 4 [file Table1.xlsx]

## Sheet: Table S1
Table S1 Primers used for qRT-PCR identification.
Unigene ID	Gene name	Forward primer (5'→3')	Reverse primer (5'→3')
c6115_g1	C3H1	CTACGGCCCGATCTTTTCGT	AAACCTGACCACCGATCTGC
c12225_g1	C3H2	GAAGGTGTGAAGCCGGAAGA	AGGTGAGCAGGCAATCTTGG
c83997_g1	C3H3	TCTCCGGTCTCCCATACCTG	GCCCTATGGGGAAGCATCAG
c24392_g1	HCT1	GGAATGTCAGCCCTCCACTT	GTCGATGAATGGTGGTGGCA
c24877_g1	C4H1	CCGGATGGCTATCCCACTTC	TCGGGCTTTTTCCAGGTCTC
c5439_g1	C4H2	TGCCGATTCTTGGCATCACT	TGTGCAAGCTGAACTGTCCT
c12667_g1	4CL2	AGGTGCCGATGGCTTTTGTA	CCGCCGACCTAGGTATTGAC
c43692_g1	4CL3	GCCAACCCGTTTTACACCAC	TCCGTCACTTTTTCGGCGTA
c6163_g1	4CL4	GCTACACACCGGGGACATAG	CCGCAATGGATGGATGGGTA
c9391_g1	PAL14	TACCACTGGGTTTGGTGCAA	AGGCAATGTGTGGGTTGACT

## Sheet: Table S2
Table S2 Quantitative proteomic analysis at three development stages of V. dunalianum leaves
Protein accession	Protein description	Gene name	MW [kDa]	Coverage [%]	MS/MS Counts	Peptides	Unique peptides	Razor + unique peptides	MS/MS count VdLB1	MS/MS count VdLB2	MS/MS count VdLB3	MS/MS count VdYL1	MS/MS count VdYL2	MS/MS count VdYL3	MS/MS count VdML1	MS/MS count VdML2	MS/MS count VdML3	Peptides VdLB1	Peptides VdLB2	Peptides VdLB3	Peptides VdYL1	Peptides VdYL2	Peptides VdYL3	Peptides VdML1	Peptides VdML2	Peptides VdML3	Unique peptides VdLB1	Unique peptides VdLB2	Unique peptides VdLB3	Unique peptides VdYL1	Unique peptides VdYL2	Unique peptides VdYL3	Unique peptides VdML1	Unique peptides VdML2	Unique peptides VdML3	Razor + unique peptides VdLB1	Razor + unique peptides VdLB2	Razor + unique peptides VdLB3	Razor + unique peptides VdYL1	Razor + unique peptides VdYL2	Razor + unique peptides VdYL3	Razor + unique peptides VdML1	Razor + unique peptides VdML2	Razor + unique peptides VdML3	LFQ intensity VdLB1	LFQ intensity VdLB2	LFQ intensity VdLB3	LFQ intensity VdYL1	LFQ intensity VdYL2
i3_LQ_VdSWFU1_c6639_f1p0_3766_m.1347	XP_018858925.1; PREDICTED: uncharacterized protein LOC109020859 [Juglans regia]	--	9.1764	26.2	3	1	1	1	1	1	1	0	0	0	0	0	0	1	1	1	0	0	0	0	0	0	1	1	1	0	0	0	0	0	0	1	1	1	0	0	0	0	0	0	0	0	0	0	0
i0_HQ_VdSWFU1_c10097_f4p2_579_m.750	Q8W453 DIRL1_ARATH; Putative lipid-transfer protein DIR1 OS=Arabidopsis thaliana OX=3702 GN=DIR1 PE=1 SV=1	DIR1	11.017	19.8	3	1	1	1	1	1	1	0	0	0	0	0	0	1	1	1	0	0	0	0	0	0	1	1	1	0	0	0	0	0	0	1	1	1	0	0	0	0	0	0	0	0	0	0	0
i0_HQ_VdSWFU1_c10171_f2p1_907_m.752	Q41228 PSAEA_NICSY; Photosystem I reaction center subunit IV A, chloroplastic OS=Nicotiana sylvestris OX=4096 GN=PSAEA PE=1 SV=1	PSAEA	15.526	53.4	45	5	4	4	4	3	5	5	4	3	9	6	6	5	5	5	5	5	5	5	5	5	4	4	4	4	4	4	4	4	4	4	4	4	4	4	4	4	4	4	7447900	7158600	7499100	5040200	5026100
i0_HQ_VdSWFU1_c38058_f13p12_773_m.1167	Q38879 TRXH2_ARATH; Thioredoxin H2 OS=Arabidopsis thaliana OX=3702 GN=TRX2 PE=2 SV=2	TRX2	15.429	48.9	66	8	7	8	7	9	8	9	8	8	4	7	6	8	8	8	8	8	8	8	8	7	7	7	7	7	7	7	7	7	6	8	8	8	8	8	8	8	8	7	563810	614140	583320	436390	429990
i0_LQ_VdSWFU1_c22558_f1p0_753_m.9113	Q9M7N6 MAF1_SOLLC; MFP1 attachment factor 1 OS=Solanum lycopersicum OX=4081 GN=MAF1 PE=1 SV=1	MAF1	18.477	42.3	22	4	4	4	4	5	6	2	3	2	0	0	0	4	4	4	2	3	2	0	0	0	4	4	4	2	3	2	0	0	0	4	4	4	2	3	2	0	0	0	821570	823970	860270	165870	148900
i0_HQ_VdSWFU1_c1021_f6p0_647_m.134	Q38859 NRPBB_ARATH; DNA-directed RNA polymerases II, IV and V subunit 11 OS=Arabidopsis thaliana OX=3702 GN=NRPB11 PE=1 SV=1	NRPB11	13.557	33.6	15	4	4	4	2	3	1	2	3	4	0	0	0	2	3	1	4	3	4	0	0	0	2	3	1	4	3	4	0	0	0	2	3	1	4	3	4	0	0	0	18947	22908	0	55199	55795
i0_HQ_VdSWFU1_c1023_f3p0_856_m.135	Q38867 CP19C_ARATH; Peptidyl-prolyl cis-trans isomerase CYP19-3 OS=Arabidopsis thaliana OX=3702 GN=CYP19-3 PE=2 SV=2	CYP19-3	22.198	60.6	97	11	11	11	13	15	13	12	11	9	10	8	6	11	11	11	11	11	10	10	10	10	11	11	11	11	11	10	10	10	10	11	11	11	11	11	10	10	10	10	2921400	2914600	2979500	1094200	1066500
i0_HQ_VdSWFU1_c38384_f19p2_857_m.1254	Q9CAX6 RS142_ARATH; 40S ribosomal protein S14-2 OS=Arabidopsis thaliana OX=3702 GN=RPS14B PE=1 SV=1	RPS14B	16.426	47	72	8	8	8	8	5	10	7	13	9	7	6	7	8	8	8	8	8	8	6	5	7	8	8	8	8	8	8	6	5	7	8	8	8	8	8	8	6	5	7	4909900	4752300	4800000	4116300	4094400
i0_HQ_VdSWFU1_c1037_f4p1_835_m.136	O49044 SODC2_MESCR; Superoxide dismutase [Cu-Zn] 2 OS=Mesembryanthemum crystallinum OX=3544 GN=SODCC.2 PE=2 SV=1	SODCC.2	5.4141	46.3	12	2	2	2	1	1	2	1	1	1	2	1	2	2	2	2	2	2	2	2	2	2	2	2	2	2	2	2	2	2	2	2	2	2	2	2	2	2	2	2	547670	549900	637350	423650	534110
i0_HQ_VdSWFU1_c10436_f2p1_961_m.758	Q9SYQ0 IDM3_ARATH; Increased DNA methylation 3 OS=Arabidopsis thaliana OX=3702 GN=IDM3 PE=1 SV=1	IDM3	14.538	45.3	16	4	3	4	3	3	2	2	2	2	1	1	0	3	3	2	2	3	3	2	1	0	3	3	2	2	3	3	2	1	0	3	3	2	2	3	3	2	1	0	235630	198750	241880	160690	162240
i0_LQ_VdSWFU1_c2627_f1p0_982_m.5235	D7STK2 GATC_VITVI; Glutamyl-tRNA(Gln) amidotransferase subunit C, chloroplastic/mitochondrial OS=Vitis vinifera OX=29760 GN=GATC PE=3 SV=1	GATC	14.531	11	5	1	1	1	1	1	0	0	1	1	0	0	1	1	1	0	0	1	1	0	0	1	1	1	0	0	1	1	0	0	1	1	1	0	0	1	1	0	0	1	0	0	0	0	0
i0_HQ_VdSWFU1_c105_f15p0_843_m.4	Q9ZRE2 RABD1_ARATH; Ras-related protein RABD1 OS=Arabidopsis thaliana OX=3702 GN=RABD1 PE=1 SV=1	RABD1	22.542	21.3	9	3	2	2	1	1	1	2	1	1	0	1	1	2	2	2	3	2	2	2	2	2	1	1	1	2	1	1	1	1	1	1	1	1	2	1	1	1	1	1	0	0	0	0	0
i0_HQ_VdSWFU1_c1059_f9p2_718_m.137	Q43129 NLTP2_GOSHI; Non-specific lipid-transfer protein OS=Gossypium hirsutum OX=3635 PE=2 SV=1	--	15.407	34.9	12	4	3	3	4	4	4	0	0	0	0	0	0	4	4	4	1	1	2	1	1	1	3	3	3	0	0	1	0	0	0	3	3	3	0	0	1	0	0	0	1046800	1005800	1110200	0	0
i0_HQ_VdSWFU1_c1061_f5p0_868_m.138	Q9FI44 SDAF2_ARATH; Succinate dehydrogenase assembly factor 2, mitochondrial OS=Arabidopsis thaliana OX=3702 GN=SDHAF2 PE=1 SV=1	SDHAF2	20.951	19.7	16	2	2	2	2	1	2	3	2	2	2	1	1	2	2	2	2	2	2	2	1	1	2	2	2	2	2	2	2	1	1	2	2	2	2	2	2	2	1	1	89487	90624	89666	224260	213330
i1_LQ_VdSWFU1_c60432_f1p0_1499_m.7741	Q9ASV6 RR20_ARATH; 30S ribosomal protein S20, chloroplastic OS=Arabidopsis thaliana OX=3702 GN=RPS20 PE=2 SV=1	RPS20	14.434	50.8	39	6	6	6	5	5	5	5	5	5	4	4	1	5	5	5	5	5	5	4	4	3	5	5	5	5	5	5	4	4	3	5	5	5	5	5	5	4	4	3	1021500	1023900	1033700	925820	930690
i0_LQ_VdSWFU1_c26447_f1p0_780_m.553	O80800 ACPM2_ARATH; Acyl carrier protein 2, mitochondrial OS=Arabidopsis thaliana OX=3702 GN=MTACP2 PE=1 SV=1	MTACP2	16.304	12.4	13	1	1	1	1	2	2	2	2	1	1	1	1	1	1	1	1	1	1	1	1	1	1	1	1	1	1	1	1	1	1	1	1	1	1	1	1	1	1	1	350100	399360	241910	208790	207230
i0_HQ_VdSWFU1_c10783_f2p0_930_m.766	O80362 RK10_TOBAC; 50S ribosomal protein L10, chloroplastic OS=Nicotiana tabacum OX=4097 GN=RPL10 PE=2 SV=1	RPL10	26.259	30.2	63	6	6	6	5	8	7	7	7	7	7	7	8	6	6	5	6	6	6	6	6	6	6	6	5	6	6	6	6	6	6	6	6	5	6	6	6	6	6	6	256100	255550	271400	544770	566150
i0_HQ_VdSWFU1_c1096_f3p1_807_m.143	O50001 PRU1_PRUAR; Major allergen Pru ar 1 OS=Prunus armeniaca OX=36596 PE=1 SV=1	--	20.24	39.5	68	8	8	8	9	10	8	5	7	7	7	7	8	7	8	8	8	8	7	8	8	7	7	8	8	8	8	7	8	8	7	7	8	8	8	8	7	8	8	7	9401500	9095300	8921700	4212400	4385800
i0_HQ_VdSWFU1_c10987_f2p6_831_m.769	Q6DBY2 NAA50_DANRE; N-alpha-acetyltransferase 50 OS=Danio rerio OX=7955 GN=naa50 PE=1 SV=1	naa50	23.307	8	3	2	2	2	0	0	0	1	0	2	0	0	0	0	0	0	2	1	2	0	0	0	0	0	0	2	1	2	0	0	0	0	0	0	2	1	2	0	0	0	0	0	0	13813	0
i0_HQ_VdSWFU1_c1105_f7p0_650_m.145	Q9C7F5 NTF2B_ARATH; Nuclear transport factor 2B OS=Arabidopsis thaliana OX=3702 GN=NTF2B PE=1 SV=1	NTF2B	15.873	26.1	11	2	2	2	2	2	1	2	2	2	0	0	0	2	2	1	2	2	2	0	0	0	2	2	1	2	2	2	0	0	0	2	2	1	2	2	2	0	0	0	31756	31396	0	32243	40988
i0_HQ_VdSWFU1_c11092_f2p1_515_m.773	O22633 NOI4_ARATH; Protein NOI4 OS=Arabidopsis thaliana OX=3702 GN=NOI4 PE=1 SV=1	NOI4	8.3683	49.4	18	2	2	2	2	2	2	2	2	2	2	2	2	2	2	2	2	2	2	2	2	2	2	2	2	2	2	2	2	2	2	2	2	2	2	2	2	2	2	2	40806	49070	49170	63596	69918
i0_HQ_VdSWFU1_c1111_f8p0_883_m.147	P42795 RL111_ARATH; 60S ribosomal protein L11-1 OS=Arabidopsis thaliana OX=3702 GN=RPL11A PE=2 SV=2	RPL11A	20.831	26.4	43	5	5	5	5	5	7	5	6	4	3	4	4	5	5	5	5	5	5	5	5	5	5	5	5	5	5	5	5	5	5	5	5	5	5	5	5	5	5	5	5168800	4934900	5212000	3147200	3253800
i0_HQ_VdSWFU1_c11112_f5p0_705_m.775	Q9ZQX4 VATF_ARATH; V-type proton ATPase subunit F OS=Arabidopsis thaliana OX=3702 GN=VHA-F PE=2 SV=1	VHA-F	14.578	25.4	3	2	2	2	0	0	0	2	1	0	0	0	0	1	1	1	2	1	2	0	0	0	1	1	1	2	1	2	0	0	0	1	1	1	2	1	2	0	0	0	0	0	0	21815	0
i0_HQ_VdSWFU1_c11269_f3p0_972_m.780	Q9ULC4 MCTS1_HUMAN; Malignant T-cell-amplified sequence 1 OS=Homo sapiens OX=9606 GN=MCTS1 PE=1 SV=1	MCTS1	20.04	27.1	18	4	4	4	2	3	3	3	3	2	0	1	1	4	4	4	3	4	3	1	1	1	4	4	4	3	4	3	1	1	1	4	4	4	3	4	3	1	1	1	73643	72850	80485	75517	71950
i0_HQ_VdSWFU1_c1536_f8p6_826_m.249	Q07761 RL23A_TOBAC; 60S ribosomal protein L23a OS=Nicotiana tabacum OX=4097 GN=RPL23A PE=2 SV=1	RPL23A	17.27	50.3	97	12	12	12	15	14	18	15	13	11	5	3	3	12	12	12	12	12	12	8	7	7	12	12	12	12	12	12	8	7	7	12	12	12	12	12	12	8	7	7	9609000	9641100	9767600	6674300	6551800
i0_HQ_VdSWFU1_c1138_f8p0_642_m.149	Q94G00 PIN1_MALDO; Peptidyl-prolyl cis-trans isomerase Pin1 OS=Malus domestica OX=3750 GN=PIN1 PE=2 SV=1	PIN1	12.694	42.4	31	4	4	4	5	6	4	4	3	5	1	1	2	3	4	3	3	3	4	3	3	3	3	4	3	3	3	4	3	3	3	3	4	3	3	3	4	3	3	3	335940	338180	331270	244880	247100
i0_HQ_VdSWFU1_c11414_f2p3_833_m.784	XP_002268582.1; PREDICTED: uncharacterized protein LOC100258894 isoform X1 [Vitis vinifera]	--	13.467	44.4	12	3	3	3	1	0	2	0	1	1	3	2	2	2	1	2	1	1	1	3	3	3	2	1	2	1	1	1	3	3	3	2	1	2	1	1	1	3	3	3	59496	0	61891	0	0
i0_HQ_VdSWFU1_c11437_f2p0_984_m.787	Q42539 PIMT1_ARATH; Protein-L-isoaspartate O-methyltransferase 1 OS=Arabidopsis thaliana OX=3702 GN=PIMT1 PE=1 SV=3	PIMT1	12.187	15	17	2	2	2	3	1	2	0	3	2	2	2	2	2	2	2	1	2	2	1	1	1	2	2	2	1	2	2	1	1	1	2	2	2	1	2	2	1	1	1	4572200	5075900	4682300	0	5079200
i0_HQ_VdSWFU1_c11509_f2p0_903_m.789	XP_010549208.1; PREDICTED: B-cell receptor-associated protein 31 [Tarenaya hassleriana]	--	25.229	14.5	11	2	2	2	2	2	2	1	2	2	0	0	0	2	2	2	1	2	2	0	0	0	2	2	2	1	2	2	0	0	0	2	2	2	1	2	2	0	0	0	50132	46237	56982	0	27374
i1_LQ_VdSWFU1_c24567_f1p0_1424_m.9120	P0C030 RUB1_ORYSJ; Ubiquitin-NEDD8-like protein RUB1 OS=Oryza sativa subsp. japonica OX=39947 GN=RUB1 PE=2 SV=2	RUB1	13.761	25.2	3	2	1	1	0	1	0	1	1	0	0	0	0	1	2	1	2	2	1	1	0	0	0	1	0	1	1	0	0	0	0	0	1	0	1	1	0	0	0	0	0	0	0	0	0
i0_LQ_VdSWFU1_c24870_f1p0_752_m.274	P00303 BABL_CUCSA; Basic blue protein OS=Cucumis sativus OX=3659 PE=1 SV=1	--	14.179	36.8	32	3	3	3	7	5	5	5	6	4	0	0	0	3	3	3	3	3	3	0	0	0	3	3	3	3	3	3	0	0	0	3	3	3	3	3	3	0	0	0	709710	710530	725650	274000	259620
i0_HQ_VdSWFU1_c11704_f4p0_781_m.796	P17407 21KD_DAUCA; 21 kDa protein OS=Daucus carota OX=4039 PE=2 SV=1	--	14.857	38	19	4	4	4	4	3	4	1	1	1	3	1	1	4	3	3	2	1	2	3	2	2	4	3	3	2	1	2	3	2	2	4	3	3	2	1	2	3	2	2	160010	212450	209450	31118	0
i2_LQ_VdSWFU1_c35666_f1p5_2237_m.1719	Q8LCY2 ISAM2_ARATH; Iron-sulfur assembly protein IscA-like 2, mitochondrial OS=Arabidopsis thaliana OX=3702 GN=At5g03905 PE=1 SV=2	At5g03905	10.93	30.3	4	2	2	2	1	2	1	0	0	0	0	0	0	1	2	2	0	0	0	1	1	1	1	2	2	0	0	0	1	1	1	1	2	2	0	0	0	1	1	1	0	0	0	0	0
i2_LQ_VdSWFU1_c26323_f1p0_2574_m.172	P35131 UBC8_ARATH; Ubiquitin-conjugating enzyme E2 8 OS=Arabidopsis thaliana OX=3702 GN=UBC8 PE=1 SV=1	UBC8	9.7672	65.1	24	3	3	3	3	3	4	4	4	2	2	1	1	3	3	3	3	3	2	2	1	1	3	3	3	3	3	2	2	1	1	3	3	3	3	3	2	2	1	1	4096800	4559300	3618400	2157700	2378200
i3_HQ_VdSWFU1_c19348_f2p1_3525_m.3413	XP_015879738.1; PREDICTED: uncharacterized protein LOC107415849 [Ziziphus jujuba]	--	15.563	16.8	17	2	2	2	2	1	2	2	2	2	2	2	2	2	2	2	2	2	2	2	2	2	2	2	2	2	2	2	2	2	2	2	2	2	2	2	2	2	2	2	171770	191370	183570	269720	240090
i0_HQ_VdSWFU1_c1180_f4p0_629_m.157	Q9M9W1 RL222_ARATH; 60S ribosomal protein L22-2 OS=Arabidopsis thaliana OX=3702 GN=RPL22B PE=2 SV=1	RPL22B	15.776	43.3	41	6	6	6	8	6	7	3	5	6	2	2	2	6	6	6	5	6	6	2	3	3	6	6	6	5	6	6	2	3	3	6	6	6	5	6	6	2	3	3	3122600	3002900	3034300	1041900	1240500
i0_HQ_VdSWFU1_c1188_f5p0_562_m.158	Uncharacterized protein	--	10.03	17.8	2	1	1	1	0	0	0	0	0	0	0	1	1	0	0	0	0	0	0	1	1	1	0	0	0	0	0	0	1	1	1	0	0	0	0	0	0	1	1	1	0	0	0	0	0
i0_HQ_VdSWFU1_c11940_f2p0_892_m.801	Q9ZVJ4 CYP22_ARATH; Peptidyl-prolyl cis-trans isomerase CYP22 OS=Arabidopsis thaliana OX=3702 GN=CYP22 PE=2 SV=1	CYP22	20.765	55	53	9	9	9	8	7	8	8	7	8	3	1	3	8	9	9	9	8	8	3	3	4	8	9	9	9	8	8	3	3	4	8	9	9	9	8	8	3	3	4	277540	281210	281560	239900	241300
i0_HQ_VdSWFU1_c11980_f2p0_734_m.803	Q9SS03 DIR21_ARATH; Dirigent protein 21 OS=Arabidopsis thaliana OX=3702 GN=DIR21 PE=3 SV=1	DIR21	21.436	13.6	1	2	1	1	0	0	0	0	0	0	0	1	0	2	2	2	1	2	1	2	2	2	1	1	1	0	1	0	1	1	1	1	1	1	0	1	0	1	1	1	0	0	0	0	0
i0_HQ_VdSWFU1_c12088_f3p10_881_m.804	O23685 AP1S2_ARATH; AP-1 complex subunit sigma-2 OS=Arabidopsis thaliana OX=3702 GN=AAP19-2 PE=2 SV=1	AAP19-2	18.713	28	16	4	3	4	3	2	3	3	1	3	0	1	0	3	3	4	4	3	4	1	1	1	2	2	3	3	2	3	0	0	0	3	3	4	4	3	4	1	1	1	110160	109380	101250	62524	62981
i0_LQ_VdSWFU1_c35771_f1p5_594_m.1792	Q9S7N7 PSAG_ARATH; Photosystem I reaction center subunit V, chloroplastic OS=Arabidopsis thaliana OX=3702 GN=PSAG PE=1 SV=1	PSAG	17.476	5	5	1	1	1	1	1	0	1	1	1	0	0	0	1	1	1	1	1	1	1	1	1	1	1	1	1	1	1	1	1	1	1	1	1	1	1	1	1	1	1	0	0	0	0	0
i0_HQ_VdSWFU1_c1216_f7p0_731_m.165	Q8RUD6 HARC1_ARATH; Protein HIGH ARSENIC CONTENT 1, mitochondrial OS=Arabidopsis thaliana OX=3702 GN=HAC1 PE=1 SV=1	HAC1	16.766	60.7	86	8	6	8	10	11	11	8	12	10	8	8	8	8	8	8	7	7	7	6	7	7	6	6	6	5	5	5	4	5	5	8	8	8	7	7	7	6	7	7	1468900	1423000	1482300	733880	708820
i2_HQ_VdSWFU1_c57247_f3p6_2534_m.181	O82221 RUXG_ARATH; Probable small nuclear ribonucleoprotein G OS=Arabidopsis thaliana OX=3702 GN=At2g23930 PE=3 SV=1	At2g23930	5.9217	83.3	40	3	1	3	5	6	5	6	5	4	3	3	3	3	3	3	3	3	3	2	2	2	1	1	1	1	1	1	1	1	1	3	3	3	3	3	3	2	2	2	455150	453590	459150	565470	552380
i0_HQ_VdSWFU1_c12269_f3p0_597_m.810	KZV17707.1; hypothetical protein F511_01516 [Dorcoceras hygrometricum]	--	13.141	49.1	26	5	5	5	4	4	2	3	4	3	2	3	1	5	5	5	5	5	5	2	3	2	5	5	5	5	5	5	2	3	2	5	5	5	5	5	5	2	3	2	366530	367880	373660	232740	238740
i0_LQ_VdSWFU1_c22351_f1p3_606_m.9066	P38389 SC61B_ARATH; Protein transport protein Sec61 subunit beta OS=Arabidopsis thaliana OX=3702 GN=At2g45070 PE=1 SV=1	At2g45070	8.2385	46.9	9	2	1	2	1	1	1	2	1	2	0	0	1	1	1	1	2	1	2	1	0	1	1	1	1	1	1	1	0	0	0	1	1	1	2	1	2	1	0	1	0	0	0	992700	0
i0_HQ_VdSWFU1_c1229_f7p0_663_m.171	O65759 H2AX_CICAR; Histone H2AX OS=Cicer arietinum OX=3827 GN=HIS2A PE=2 SV=1	HIS2A	17.057	31.9	17	5	3	3	4	3	2	3	1	1	1	1	1	5	4	4	4	3	3	3	3	3	3	2	2	2	1	1	1	1	1	3	2	2	2	1	1	1	1	1	2541200	2560600	3400200	1786200	0
i0_HQ_VdSWFU1_c12295_f2p0_833_m.813	XP_011005066.1; PREDICTED: uncharacterized protein LOC105111417 [Populus euphratica]	--	18.48	39.1	9	4	4	4	2	1	1	2	1	2	0	0	0	4	3	2	4	2	2	0	0	0	4	3	2	4	2	2	0	0	0	4	3	2	4	2	2	0	0	0	28454	23620	0	22085	26941
i0_HQ_VdSWFU1_c1231_f5p0_924_m.173	P48599 IF4E1_ORYSJ; Eukaryotic translation initiation factor 4E-1 OS=Oryza sativa subsp. japonica OX=39947 GN=Os01g0970400 PE=2 SV=1	Os01g0970400	26.303	10.4	5	2	2	2	1	2	2	0	0	0	0	0	0	1	2	2	0	0	1	0	0	0	1	2	2	0	0	1	0	0	0	1	2	2	0	0	1	0	0	0	0	22915	22199	0	0
i0_HQ_VdSWFU1_c12329_f2p17_783_m.815	Q9FLF0 RS92_ARATH; 40S ribosomal protein S9-2 OS=Arabidopsis thaliana OX=3702 GN=RPS9C PE=1 SV=1	RPS9C	23.042	35.5	1	9	1	1	0	0	0	0	0	1	0	0	0	9	9	9	9	9	8	0	0	1	1	1	1	1	1	1	0	0	0	1	1	1	1	1	1	0	0	0	0	0	0	0	0
i0_HQ_VdSWFU1_c1234_f4p0_721_m.175	XP_002277461.1; PREDICTED: uncharacterized protein LOC100253102 [Vitis vinifera]	--	15.835	24.3	16	2	2	2	3	3	2	2	3	3	0	0	0	2	2	2	2	2	2	0	0	0	2	2	2	2	2	2	0	0	0	2	2	2	2	2	2	0	0	0	54903	87125	66237	65075	72219
i0_HQ_VdSWFU1_c1236_f4p0_908_m.176	P73848 FABZ_SYNY3; 3-hydroxyacyl-[acyl-carrier-protein] dehydratase FabZ OS=Synechocystis sp. (strain PCC 6803 / Kazusa) OX=1111708 GN=fabZ PE=3 SV=2	fabZ	27.906	32.5	84	7	7	7	11	11	10	9	10	11	9	7	6	7	7	7	7	7	7	7	7	6	7	7	7	7	7	7	7	7	6	7	7	7	7	7	7	7	7	6	2031100	2020900	2040400	1425800	1375100
i0_HQ_VdSWFU1_c1238_f4p0_822_m.177	P93009 CUTA_ARATH; Protein CutA, chloroplastic OS=Arabidopsis thaliana OX=3702 GN=CUTA PE=1 SV=1	CUTA	20.881	11.6	6	2	2	2	1	1	2	1	1	0	0	0	0	2	2	2	2	2	1	1	1	0	2	2	2	2	2	1	1	1	0	2	2	2	2	2	1	1	1	0	42778	39605	51708	32419	32259
i0_HQ_VdSWFU1_c1244_f3p0_803_m.181	Q9SQZ9 PITH1_ARATH; PITH domain-containing protein At3g04780 OS=Arabidopsis thaliana OX=3702 GN=At3g04780 PE=1 SV=2	At3g04780	22.232	35.7	21	4	4	4	3	2	3	3	3	4	1	1	1	3	3	3	3	3	4	1	2	1	3	3	3	3	3	4	1	2	1	3	3	3	3	3	4	1	2	1	191620	180560	196550	187780	187380
i0_HQ_VdSWFU1_c12441_f2p0_631_m.817	Q9FMP4 SF3B6_ARATH; Splicing factor 3B subunit 6-like protein OS=Arabidopsis thaliana OX=3702 GN=At5g12190 PE=2 SV=1	At5g12190	13.765	11.8	9	1	1	1	2	1	1	1	2	2	0	0	0	1	1	1	1	1	1	0	0	0	1	1	1	1	1	1	0	0	0	1	1	1	1	1	1	0	0	0	47634	49336	14998	56229	67480
i0_HQ_VdSWFU1_c12466_f3p6_856_m.818	XP_002284877.1; PREDICTED: uncharacterized protein LOC100262165 [Vitis vinifera]	--	22.754	19.1	11	3	2	3	1	2	2	1	1	0	2	1	1	2	3	2	2	2	2	2	1	1	1	2	1	1	1	1	1	0	0	2	3	2	2	2	2	2	1	1	63337	102430	115830	83638	71534
i0_HQ_VdSWFU1_c1249_f3p0_949_m.182	Q9LVH4 CAR4_ARATH; Protein C2-DOMAIN ABA-RELATED 4 OS=Arabidopsis thaliana OX=3702 GN=CAR4 PE=1 SV=1	CAR4	18.703	6.7	1	1	1	1	0	0	0	0	1	0	0	0	0	0	0	0	1	1	1	0	0	0	0	0	0	1	1	1	0	0	0	0	0	0	1	1	1	0	0	0	0	0	0	0	0
i0_HQ_VdSWFU1_c1251_f6p0_877_m.183	B6TYV8 CNR2_MAIZE; Cell number regulator 2 OS=Zea mays OX=4577 GN=CNR2 PE=2 SV=1	CNR2	21.531	14.4	9	2	2	2	1	1	2	1	1	1	0	1	1	2	2	2	1	1	1	1	2	1	2	2	2	1	1	1	1	2	1	2	2	2	1	1	1	1	2	1	68135	70934	75075	0	0
i0_HQ_VdSWFU1_c12624_f4p3_746_m.821	Q6P8E9 NH2L1_XENTR; NHP2-like protein 1 OS=Xenopus tropicalis OX=8364 GN=snu13 PE=2 SV=1	snu13	13.846	12.5	10	1	1	1	1	1	2	1	1	1	1	1	1	1	1	1	1	1	1	1	1	1	1	1	1	1	1	1	1	1	1	1	1	1	1	1	1	1	1	1	0	0	0	0	0
i2_HQ_VdSWFU1_c2600_f2p7_2250_m.6565	Q9ZNS1 RS7_AVIMR; 40S ribosomal protein S7 OS=Avicennia marina OX=82927 GN=RPS7 PE=2 SV=1	RPS7	22.034	49.7	57	7	2	7	8	7	7	7	8	7	4	4	5	6	6	7	7	7	6	6	4	6	2	1	2	2	2	1	1	1	1	6	6	7	7	7	6	6	4	6	4541200	4487800	4488000	3582100	3462700
i0_LQ_VdSWFU1_c29077_f1p0_535_m.1231	P59234 YIPL_SOLTU; Protein yippee-like OS=Solanum tuberosum OX=4113 PE=2 SV=1	--	14.444	18.6	5	2	2	2	1	1	1	1	1	0	0	0	0	1	1	1	1	1	0	0	0	0	1	1	1	1	1	0	0	0	0	1	1	1	1	1	0	0	0	0	0	0	0	0	0
i0_LQ_VdSWFU1_c38118_f5p9_792_m.2021	Q9SY09 SMD1B_ARATH; Small nuclear ribonucleoprotein SmD1b OS=Arabidopsis thaliana OX=3702 GN=SMD1B PE=3 SV=1	SMD1B	14.618	33.8	35	4	4	4	5	5	4	5	5	5	2	2	2	3	3	2	3	3	3	2	2	2	3	3	2	3	3	3	2	2	2	3	3	2	3	3	3	2	2	2	348570	346700	366190	466570	455180
i0_HQ_VdSWFU1_c12710_f2p13_821_m.823	XP_009418790.1; PREDICTED: uncharacterized protein LOC103998907 [Musa acuminata subsp. malaccensis]	--	16.343	13.4	11	2	2	2	1	1	1	1	1	1	2	1	2	2	1	1	1	1	1	2	1	2	2	1	1	1	1	1	2	1	2	2	1	1	1	1	1	2	1	2	59130	0	0	0	0
i0_HQ_VdSWFU1_c19190_f4p0_647_m.1052	Q9M9M9 NDUAC_ARATH; Probable NADH dehydrogenase [ubiquinone] 1 alpha subcomplex subunit 12 OS=Arabidopsis thaliana OX=3702 GN=At3g03100 PE=1 SV=1	At3g03100	18.288	39.9	57	6	6	6	7	8	8	7	6	7	5	3	6	5	6	5	6	6	6	5	4	5	5	6	5	6	6	6	5	4	5	5	6	5	6	6	6	5	4	5	372110	377050	379850	237890	230390
i0_HQ_VdSWFU1_c1281_f11p1_690_m.190	Q9M7N0 PROF3_HEVBR; Profilin-3 OS=Hevea brasiliensis OX=3981 PE=1 SV=1	--	14.059	44.3	23	4	3	4	4	7	4	4	2	2	0	0	0	4	3	3	3	3	3	0	1	0	3	2	2	2	2	2	0	0	0	4	3	3	3	3	3	0	1	0	2037300	2259800	2088500	753070	774190
i0_HQ_VdSWFU1_c1285_f6p5_933_m.191	P46279 RPB7_SOYBN; DNA-directed RNA polymerase II subunit RPB7 OS=Glycine max OX=3847 PE=2 SV=1	--	23.729	20.6	8	4	4	4	0	0	1	4	3	0	0	0	0	1	2	3	4	3	1	1	1	1	1	2	3	4	3	1	1	1	1	1	2	3	4	3	1	1	1	1	0	0	124680	170090	171340
i0_HQ_VdSWFU1_c9507_f2p4_841_m.728	Q76N23 H33_TOBAC; Histone H3.3 OS=Nicotiana tabacum OX=4097 GN=H3 PE=1 SV=1	H3	15.406	29.4	34	6	1	6	3	6	4	4	5	5	3	2	2	4	6	6	6	6	6	4	4	4	1	1	1	1	1	1	1	1	1	4	6	6	6	6	6	4	4	4	8863900	7695800	7436100	10065000	8780300
i0_HQ_VdSWFU1_c12897_f4p0_853_m.827	Q9M812 CUT1C_ARATH; Protein CURVATURE THYLAKOID 1C, chloroplastic OS=Arabidopsis thaliana OX=3702 GN=CURT1C PE=1 SV=1	CURT1C	16.135	21.9	22	4	4	4	1	3	3	3	2	3	2	2	3	4	4	3	3	4	4	3	4	4	4	4	3	3	4	4	3	4	4	4	4	3	3	4	4	3	4	4	73921	86038	79561	122410	118630
i0_HQ_VdSWFU1_c1293_f8p0_850_m.195	Q9FT52 ATP5H_ARATH; ATP synthase subunit d, mitochondrial OS=Arabidopsis thaliana OX=3702 GN=At3g52300 PE=1 SV=3	At3g52300	21.368	56.9	64	11	7	11	8	8	6	6	7	6	7	8	8	9	10	9	8	8	7	10	10	10	5	6	5	4	4	4	6	6	6	9	10	9	8	8	7	10	10	10	658120	600500	647470	420150	408640
i0_HQ_VdSWFU1_c1310_f7p0_691_m.199	P41098 RL34_TOBAC; 60S ribosomal protein L34 OS=Nicotiana tabacum OX=4097 GN=RPL34 PE=2 SV=1	RPL34	13.758	33.3	7	5	2	2	2	2	2	0	0	1	0	0	0	5	5	5	3	3	4	0	1	0	2	2	2	0	0	1	0	1	0	2	2	2	0	0	1	0	1	0	1078700	1114300	1087400	0	0
i0_HQ_VdSWFU1_c13150_f3p0_852_m.832	P46286 RL81_ARATH; 60S ribosomal protein L8-1 OS=Arabidopsis thaliana OX=3702 GN=RPL8A PE=1 SV=2	RPL8A	22.593	53.6	14	8	0	3	3	3	1	1	1	2	1	1	1	7	7	7	6	5	7	5	5	5	0	0	0	0	0	0	0	0	0	3	2	2	2	1	3	1	1	1	1527500	1521000	829410	323080	0
i0_HQ_VdSWFU1_c1318_f5p1_934_m.202	Q9FZK4 NTF2A_ARATH; Nuclear transport factor 2A OS=Arabidopsis thaliana OX=3702 GN=NTF2A PE=1 SV=1	NTF2A	20.995	19	2	4	1	1	1	1	0	0	0	0	0	0	0	4	4	4	3	3	3	3	2	2	1	1	1	0	0	0	0	0	0	1	1	1	0	0	0	0	0	0	0	0	0	0	0
i0_HQ_VdSWFU1_c1325_f6p10_789_m.204	O48890 NRPB4_ARATH; DNA-directed RNA polymerase II subunit 4 OS=Arabidopsis thaliana OX=3702 GN=NRPB4 PE=1 SV=1	NRPB4	15.938	8.7	1	1	1	1	1	0	0	0	0	0	0	0	0	1	0	0	1	1	1	0	0	0	1	0	0	1	1	1	0	0	0	1	0	0	1	1	1	0	0	0	0	0	0	0	0
i0_HQ_VdSWFU1_c1326_f5p0_775_m.205	P41210 CATR_ATRNU; Caltractin OS=Atriplex nummularia OX=3553 PE=2 SV=1	--	19.349	17.8	4	2	2	2	1	1	0	1	0	1	0	0	0	2	2	1	1	1	2	0	0	0	2	2	1	1	1	2	0	0	0	2	2	1	1	1	2	0	0	0	92802	88458	0	0	0
i0_LQ_VdSWFU1_c11665_f1p8_593_m.7311	Q0JHU5 ERG1_ORYSJ; Elicitor-responsive protein 1 OS=Oryza sativa subsp. japonica OX=39947 GN=ERG1 PE=1 SV=1	ERG1	17.231	30.1	13	3	3	3	1	2	3	1	1	1	2	1	1	3	3	3	1	1	1	2	1	3	3	3	3	1	1	1	2	1	3	3	3	3	1	1	1	2	1	3	107110	119100	123930	0	0
i0_HQ_VdSWFU1_c13296_f2p4_943_m.837	P41127 RL131_ARATH; 60S ribosomal protein L13-1 OS=Arabidopsis thaliana OX=3702 GN=RPL13B PE=1 SV=1	RPL13B	23.852	61.4	14	13	2	2	2	3	2	3	3	1	0	0	0	12	13	12	13	13	13	4	5	5	2	2	2	2	2	2	0	0	0	2	2	2	2	2	2	0	0	0	493290	486900	479700	484670	460910
i0_HQ_VdSWFU1_c1335_f5p13_871_m.206	O22160 TL15A_ARATH; Thylakoid lumenal 15 kDa protein 1, chloroplastic OS=Arabidopsis thaliana OX=3702 GN=At2g44920 PE=1 SV=2	At2g44920	24.209	42.4	53	7	7	7	6	6	5	4	6	7	7	6	6	6	7	7	5	6	7	7	7	7	6	7	7	5	6	7	7	7	7	6	7	7	5	6	7	7	7	7	480070	451490	465760	300820	309350
i0_HQ_VdSWFU1_c1343_f4p0_899_m.208	P25864 RK9_ARATH; 50S ribosomal protein L9, chloroplastic OS=Arabidopsis thaliana OX=3702 GN=RPL9 PE=2 SV=1	RPL9	22.071	40.7	54	7	7	7	6	6	5	6	6	8	6	5	6	6	6	5	7	7	7	6	6	6	6	6	5	7	7	7	6	6	6	6	6	5	7	7	7	6	6	6	175330	172120	171190	304050	300700
i0_HQ_VdSWFU1_c1351_f4p6_595_m.209	Q9CAQ2 Y1754_ARATH; Acetyltransferase At1g77540 OS=Arabidopsis thaliana OX=3702 GN=At1g77540 PE=1 SV=2	At1g77540	14.984	26.5	36	3	3	3	4	4	5	5	4	4	3	3	4	3	3	3	3	3	3	3	3	3	3	3	3	3	3	3	3	3	3	3	3	3	3	3	3	3	3	3	562770	561560	580110	458330	444550
i0_HQ_VdSWFU1_c13544_f2p1_767_m.842	P80728 MAVI_CUCPE; Mavicyanin OS=Cucurbita pepo OX=3663 PE=1 SV=1	--	19.687	18.1	9	2	2	2	1	1	1	1	1	1	1	1	1	2	2	2	1	1	1	1	1	1	2	2	2	1	1	1	1	1	1	2	2	2	1	1	1	1	1	1	145200	146170	175950	0	0
i0_HQ_VdSWFU1_c1357_f6p0_663_m.210	Q8LD26 DRMH3_ARATH; Dormancy-associated protein homolog 3 OS=Arabidopsis thaliana OX=3702 GN=At1g56220 PE=1 SV=1	At1g56220	12.442	25	16	2	2	2	1	2	1	2	3	2	2	2	1	1	1	1	1	2	2	2	2	2	1	1	1	1	2	2	2	2	2	1	1	1	1	2	2	2	2	2	72722	75026	71601	62114	55090
i0_HQ_VdSWFU1_c13607_f2p3_605_m.846	XP_017244066.1; PREDICTED: uncharacterized protein LOC108215939 [Daucus carota subsp. sativus]	--	9.8973	26.1	3	2	2	2	0	1	0	1	1	0	0	0	0	0	1	0	1	2	0	0	0	0	0	1	0	1	2	0	0	0	0	0	1	0	1	2	0	0	0	0	0	0	0	0	0
i0_HQ_VdSWFU1_c13609_f2p0_641_m.847	P35687 RS21_ORYSJ; 40S ribosomal protein S21 OS=Oryza sativa subsp. japonica OX=39947 GN=RPS21 PE=3 SV=1	RPS21	9.3284	70.7	23	4	3	4	3	3	4	5	3	3	1	0	1	4	4	4	4	4	4	1	1	1	3	3	3	3	3	3	0	0	0	4	4	4	4	4	4	1	1	1	523460	525170	529990	554950	506350
i0_HQ_VdSWFU1_c13623_f3p12_924_m.848	GAV74357.1; hypothetical protein CFOL_v3_17837 [Cephalotus follicularis]	--	26.435	29.5	14	4	4	4	2	3	4	1	2	1	1	0	0	3	4	3	1	1	1	3	0	2	3	4	3	1	1	1	3	0	2	3	4	3	1	1	1	3	0	2	105410	109560	107730	0	0
i0_HQ_VdSWFU1_c13663_f3p0_771_m.849	P27396 HSP11_DAUCA; 17.8 kDa class I heat shock protein OS=Daucus carota OX=4039 PE=3 SV=1	--	21.518	28.6	30	5	4	4	2	2	3	5	4	5	2	4	3	4	5	4	5	5	5	4	5	4	3	4	3	4	4	4	3	4	3	3	4	3	4	4	4	3	4	3	509450	515200	599330	713970	678880
i0_HQ_VdSWFU1_c18441_f5p1_607_m.934	Q9FLI7 NEET_ARATH; CDGSH iron-sulfur domain-containing protein NEET OS=Arabidopsis thaliana OX=3702 GN=NEET PE=1 SV=1	NEET	11.199	50.5	30	6	6	6	2	2	1	1	4	3	4	8	5	4	2	4	4	4	5	6	6	5	4	2	4	4	4	5	6	6	5	4	2	4	4	4	5	6	6	5	113460	113800	112850	182300	199500
i0_HQ_VdSWFU1_c138_f15p0_921_m.10	Q9FRL8 DHAR2_ARATH; Glutathione S-transferase DHAR2 OS=Arabidopsis thaliana OX=3702 GN=DHAR2 PE=1 SV=1	DHAR2	26.146	71.2	170	13	1	13	20	22	22	19	20	19	17	15	16	13	13	13	13	13	13	13	12	13	1	1	1	1	1	1	1	1	1	13	13	13	13	13	13	13	12	13	5810700	5842300	5871900	3320100	3381900
i0_HQ_VdSWFU1_c1385_f6p4_701_m.215	A2ZBV1 ASR5_ORYSI; Abscisic stress-ripening protein 5 OS=Oryza sativa subsp. indica OX=39946 GN=ASR5 PE=2 SV=1	ASR5	18.085	34	35	4	4	4	5	5	6	2	2	1	5	5	4	3	3	4	2	2	2	3	3	3	3	3	4	2	2	2	3	3	3	3	3	4	2	2	2	3	3	3	421520	436960	404170	58978	72312
i0_HQ_VdSWFU1_c13909_f2p20_712_m.853	P19036 HSP17_ARATH; 17.4 kDa class I heat shock protein OS=Arabidopsis thaliana OX=3702 GN=HSP17.4A PE=1 SV=2	HSP17.4A	20.594	26.1	18	4	2	2	2	2	2	2	2	2	2	2	2	4	4	4	4	4	4	4	4	4	2	2	2	2	2	2	2	2	2	2	2	2	2	2	2	2	2	2	404450	407620	390510	397580	360000
i0_HQ_VdSWFU1_c1394_f3p3_759_m.218	Uncharacterized protein	--	18.863	51.5	53	8	8	8	8	8	7	1	0	1	10	8	10	5	6	5	2	1	2	8	7	8	5	6	5	2	1	2	8	7	8	5	6	5	2	1	2	8	7	8	529560	510570	496830	6499.7	0
i0_HQ_VdSWFU1_c1396_f4p0_900_m.219	OAY32124.1; hypothetical protein MANES_14G168100 [Manihot esculenta]	--	30.207	18.9	31	4	4	4	2	2	2	2	4	4	6	4	5	4	4	4	4	4	4	4	4	4	4	4	4	4	4	4	4	4	4	4	4	4	4	4	4	4	4	4	1813300	1655300	1783800	4069600	3808400
i0_HQ_VdSWFU1_c1398_f3p0_643_m.220	Q9FHA6 RLF34_ARATH; Protein RALF-like 34 OS=Arabidopsis thaliana OX=3702 GN=RALFL34 PE=2 SV=1	RALFL34	15.266	22.6	15	3	3	3	4	3	3	2	1	2	0	0	0	3	3	3	3	3	2	1	3	1	3	3	3	3	3	2	1	3	1	3	3	3	3	3	2	1	3	1	230720	275840	234900	91760	98015
i0_HQ_VdSWFU1_c1400_f5p8_843_m.222	P83442 LEAD3_DAUCA; Late embryogenesis abundant protein Dc3 OS=Daucus carota OX=4039 PE=2 SV=1	--	18.543	43	41	7	7	7	4	5	7	6	6	5	4	3	1	6	6	6	7	7	6	5	4	4	6	6	6	7	7	6	5	4	4	6	6	6	7	7	6	5	4	4	276090	271080	288310	214690	211440
i0_HQ_VdSWFU1_c14014_f4p1_666_m.858	Q9FIJ2 NDUA2_ARATH; NADH dehydrogenase [ubiquinone] 1 alpha subcomplex subunit 2 OS=Arabidopsis thaliana OX=3702 GN=At5g47890 PE=3 SV=1	At5g47890	11.152	37.8	20	3	3	3	1	3	3	2	2	3	2	2	2	3	3	3	2	3	3	2	2	2	3	3	3	2	3	3	2	2	2	3	3	3	2	3	3	2	2	2	92417	98674	93155	77259	91081
i2_LQ_VdSWFU1_c92977_f1p38_2711_m.3709	O22552 VATL_VIGRR; V-type proton ATPase 16 kDa proteolipid subunit OS=Vigna radiata var. radiata OX=3916 PE=2 SV=1	--	11.35	16.5	13	1	1	1	2	2	2	1	2	1	1	1	1	1	1	1	1	1	1	1	1	1	1	1	1	1	1	1	1	1	1	1	1	1	1	1	1	1	1	1	258410	291040	268550	229780	229280
i0_HQ_VdSWFU1_c1410_f3p2_951_m.224	XP_016493823.1; PREDICTED: uncharacterized protein LOC107813122 [Nicotiana tabacum]	--	27.406	27.3	35	5	5	5	4	4	6	3	3	3	4	4	4	5	5	5	5	4	5	5	4	5	5	5	5	5	4	5	5	4	5	5	5	5	5	4	5	5	4	5	239350	242120	248490	146350	140180
i0_HQ_VdSWFU1_c14150_f2p2_496_m.863	Q8GW48 HSBP_ARATH; Heat shock factor-binding protein OS=Arabidopsis thaliana OX=3702 GN=HSBP PE=1 SV=1	HSBP	9.7046	55.7	15	4	4	4	5	4	2	2	1	1	0	0	0	4	4	4	2	3	3	1	0	0	4	4	4	2	3	3	1	0	0	4	4	4	2	3	3	1	0	0	328340	336430	247700	103980	106730
i0_HQ_VdSWFU1_c14154_f2p2_611_m.864	O22633 NOI4_ARATH; Protein NOI4 OS=Arabidopsis thaliana OX=3702 GN=NOI4 PE=1 SV=1	NOI4	10.682	17.9	3	1	1	1	0	0	1	1	1	0	0	0	0	1	1	1	1	1	1	0	0	0	1	1	1	1	1	1	0	0	0	1	1	1	1	1	1	0	0	0	0	0	0	0	0
i0_HQ_VdSWFU1_c14158_f2p0_781_m.865	AEC10970.1; hypothetical protein [Camellia sinensis]	--	20.834	28.2	41	4	4	4	6	5	5	4	6	5	4	1	5	4	4	4	4	4	4	4	3	4	4	4	4	4	4	4	4	3	4	4	4	4	4	4	4	4	3	4	1327600	1301400	1310800	656290	618970
i0_HQ_VdSWFU1_c1418_f3p15_413_m.225	Q93XX8 NOP10_ARATH; H/ACA ribonucleoprotein complex subunit 3-like protein OS=Arabidopsis thaliana OX=3702 GN=At2g20490 PE=3 SV=2	At2g20490	9.8321	19.5	15	2	2	2	2	2	2	2	2	2	1	1	1	2	2	2	2	2	2	1	1	1	2	2	2	2	2	2	1	1	1	2	2	2	2	2	2	1	1	1	341490	360210	404250	405190	411110
i0_HQ_VdSWFU1_c14181_f2p0_826_m.867	O49453 Y4844_ARATH; Uncharacterized protein At4g28440 OS=Arabidopsis thaliana OX=3702 GN=At4g28440 PE=1 SV=1	At4g28440	16.305	54.6	56	8	7	8	9	7	11	6	7	8	3	2	3	8	8	8	4	6	8	3	3	3	7	7	7	4	5	7	3	3	3	8	8	8	4	6	8	3	3	3	1153600	1114100	1244300	368350	369980
i0_HQ_VdSWFU1_c1419_f3p0_945_m.226	O22773 TL16_ARATH; Thylakoid lumenal 16.5 kDa protein, chloroplastic OS=Arabidopsis thaliana OX=3702 GN=At4g02530 PE=1 SV=3	At4g02530	26.245	13.5	13	3	3	3	2	1	2	1	1	1	1	2	2	3	1	2	3	3	3	3	3	2	3	1	2	3	3	3	3	3	2	3	1	2	3	3	3	3	3	2	43386	0	38353	70978	67689
i0_HQ_VdSWFU1_c14239_f3p0_786_m.868	Q9M9M6 NDUS6_ARATH; NADH dehydrogenase [ubiquinone] iron-sulfur protein 6, mitochondrial OS=Arabidopsis thaliana OX=3702 GN=At3g03070 PE=1 SV=1	At3g03070	16.44	29.5	10	3	3	3	2	1	2	1	1	1	1	1	0	2	1	3	1	2	2	1	2	0	2	1	3	1	2	2	1	2	0	2	1	3	1	2	2	1	2	0	144420	0	123330	0	206320
i0_HQ_VdSWFU1_c14303_f2p0_945_m.872	P24922 IF5A2_NICPL; Eukaryotic translation initiation factor 5A-2 OS=Nicotiana plumbaginifolia OX=4092 GN=EIF-5A2 PE=2 SV=1	EIF-5A2	17.353	56.6	91	8	5	8	11	12	13	13	11	11	6	7	7	8	8	8	8	7	6	6	5	6	5	5	5	5	4	4	3	3	3	8	8	8	8	7	6	6	5	6	7991900	8049800	8036300	4875400	4913000
i1_LQ_VdSWFU1_c84991_f1p0_1098_m.2032	Q9SYH2 TAF9_ARATH; Transcription initiation factor TFIID subunit 9 OS=Arabidopsis thaliana OX=3702 GN=TAF9 PE=1 SV=1	TAF9	20.488	33	27	5	3	5	5	6	4	5	3	4	0	0	0	3	4	4	5	4	4	0	0	0	2	3	2	3	2	2	0	0	0	3	4	4	5	4	4	0	0	0	92881	99612	93037	60182	63813
i0_HQ_VdSWFU1_c14347_f3p0_798_m.874	XP_015576916.1; PREDICTED: LOW QUALITY PROTEIN: uncharacterized protein LOC8259216 [Ricinus communis]	--	24.358	19.7	22	4	4	4	3	1	3	1	1	2	4	3	4	3	2	3	3	2	3	4	4	4	3	2	3	3	2	3	4	4	4	3	2	3	3	2	3	4	4	4	353090	269770	360670	89070	149550
i0_HQ_VdSWFU1_c1436_f5p0_797_m.230	Q9LV66 Y5848_ARATH; Uncharacterized protein At5g48480 OS=Arabidopsis thaliana OX=3702 GN=At5g48480 PE=1 SV=1	At5g48480	16.849	40.5	34	5	5	5	9	6	5	5	4	5	0	0	0	5	4	4	4	4	4	0	0	0	5	4	4	4	4	4	0	0	0	5	4	4	4	4	4	0	0	0	830410	853490	872440	236450	217420
i0_HQ_VdSWFU1_c1450_f3p0_825_m.234	Q9C7F5 NTF2B_ARATH; Nuclear transport factor 2B OS=Arabidopsis thaliana OX=3702 GN=NTF2B PE=1 SV=1	NTF2B	13.561	53.7	37	3	3	3	5	5	5	4	4	5	2	4	3	3	3	3	3	3	3	1	3	3	3	3	3	3	3	3	1	3	3	3	3	3	3	3	3	1	3	3	1266100	1294000	1325900	954980	986880
i5_HQ_VdSWFU1_c318_f2p0_5153_m.4956	Q9LYS2 AB10C_ARATH; ABC transporter C family member 10 OS=Arabidopsis thaliana OX=3702 GN=ABCC10 PE=2 SV=2	ABCC10	20.693	8.8	5	1	1	1	1	1	1	1	1	0	0	0	0	1	1	1	1	1	0	0	0	1	1	1	1	1	1	0	0	0	1	1	1	1	1	1	0	0	0	1	0	0	0	0	0
i0_HQ_VdSWFU1_c1457_f3p6_875_m.235	Q9Y5Z4 HEBP2_HUMAN; Heme-binding protein 2 OS=Homo sapiens OX=9606 GN=HEBP2 PE=1 SV=1	HEBP2	17.23	40.6	26	3	3	3	3	3	2	3	3	3	3	3	3	3	3	3	3	3	3	3	3	3	3	3	3	3	3	3	3	3	3	3	3	3	3	3	3	3	3	3	125850	124330	98255	82829	83257
i0_LQ_VdSWFU1_c7354_f1p0_570_m.6317	Q86K94 TPPC3_DICDI; Trafficking protein particle complex subunit 3 OS=Dictyostelium discoideum OX=44689 GN=trappc3 PE=3 SV=2	trappc3	15.913	10.5	6	1	1	1	1	1	1	1	1	1	0	0	0	1	1	1	1	1	1	0	0	0	1	1	1	1	1	1	0	0	0	1	1	1	1	1	1	0	0	0	0	0	0	0	0
i0_HQ_VdSWFU1_c14649_f2p0_789_m.881	P46293 RS16_GOSHI; 40S ribosomal protein S16 OS=Gossypium hirsutum OX=3635 GN=RPS16 PE=2 SV=1	RPS16	19.146	49.7	95	11	11	11	11	12	13	10	14	10	7	9	9	10	11	11	10	11	10	8	8	8	10	11	11	10	11	10	8	8	8	10	11	11	10	11	10	8	8	8	3266800	3209500	3253200	2757400	2632700
i0_HQ_VdSWFU1_c1482_f5p0_834_m.239	O23685 AP1S2_ARATH; AP-1 complex subunit sigma-2 OS=Arabidopsis thaliana OX=3702 GN=AAP19-2 PE=2 SV=1	AAP19-2	18.843	23	4	3	2	2	1	1	2	0	0	0	0	0	0	3	3	3	1	1	2	1	1	1	2	2	2	0	0	1	0	0	0	2	2	2	0	0	1	0	0	0	35123	34606	39790	0	0
i0_HQ_VdSWFU1_c1491_f6p0_971_m.241	Q9M2Z4 MSBP2_ARATH; Membrane steroid-binding protein 2 OS=Arabidopsis thaliana OX=3702 GN=MSBP2 PE=1 SV=1	MSBP2	21.901	32.5	29	5	5	5	3	3	4	4	6	3	2	2	2	5	3	5	4	5	4	2	2	2	5	3	5	4	5	4	2	2	2	5	3	5	4	5	4	2	2	2	487740	513830	501550	447640	448390
i0_HQ_VdSWFU1_c1495_f5p0_526_m.243	O82328 GASA7_ARATH; Gibberellin-regulated protein 7 OS=Arabidopsis thaliana OX=3702 GN=GASA7 PE=3 SV=1	GASA7	9.7847	19.1	6	2	1	1	1	1	1	1	1	1	0	0	0	2	2	2	2	2	2	0	0	0	1	1	1	1	1	1	0	0	0	1	1	1	1	1	1	0	0	0	0	0	0	0	0
i0_HQ_VdSWFU1_c1513_f8p0_698_m.246	Q9T043 RL142_ARATH; 60S ribosomal protein L14-2 OS=Arabidopsis thaliana OX=3702 GN=RPL14B PE=1 SV=1	RPL14B	18.729	28.2	31	5	1	5	5	5	4	5	4	4	1	1	2	5	5	5	5	5	5	5	5	5	1	1	1	1	1	1	1	1	1	5	5	5	5	5	5	5	5	5	840290	858580	845190	915480	928360
i0_HQ_VdSWFU1_c1527_f5p0_566_m.248	XP_002301002.2; hypothetical protein POPTR_0002s08710g [Populus trichocarpa]	--	13.096	28.3	7	2	2	2	1	1	1	1	1	2	0	0	0	1	1	1	1	2	2	0	0	0	1	1	1	1	2	2	0	0	0	1	1	1	1	2	2	0	0	0	0	0	0	0	20784
i0_HQ_VdSWFU1_c1547_f4p0_976_m.252	Q84VW5 MED32_ARATH; Mediator of RNA polymerase II transcription subunit 32 OS=Arabidopsis thaliana OX=3702 GN=MED32 PE=1 SV=1	MED32	16.419	20	5	2	2	2	2	1	2	0	0	0	0	0	0	2	2	2	2	1	1	0	0	0	2	2	2	2	1	1	0	0	0	2	2	2	2	1	1	0	0	0	105320	67666	129440	20316	0
i0_LQ_VdSWFU1_c24268_f1p0_921_m.146	O82230 EBFC2_ARATH; Nucleoid-associated protein At2g24020, chloroplastic OS=Arabidopsis thaliana OX=3702 GN=STIC2 PE=1 SV=2	STIC2	20.872	50.3	52	7	7	7	7	5	5	8	9	5	6	2	5	7	7	7	7	7	7	6	6	6	7	7	7	7	7	7	6	6	6	7	7	7	7	7	7	6	6	6	288290	293580	302820	492340	487440
i0_HQ_VdSWFU1_c1549_f9p0_791_m.254	P37193 ADXH_DROME; Adrenodoxin-like protein, mitochondrial OS=Drosophila melanogaster OX=7227 GN=Fdxh PE=2 SV=3	Fdxh	21.487	25.5	14	4	4	4	2	2	2	1	1	4	0	1	1	3	4	4	3	4	4	2	2	2	3	4	4	3	4	4	2	2	2	3	4	4	3	4	4	2	2	2	91091	53904	92434	161300	166950
i0_HQ_VdSWFU1_c1913_f4p2_630_m.349	P0DI19 PHF5A_ARATH; PHD finger-like domain-containing protein 5A OS=Arabidopsis thaliana OX=3702 GN=At2g30000 PE=3 SV=1	At2g30000	12.426	56.4	20	5	5	5	2	4	4	2	4	1	1	1	1	5	5	5	5	5	3	2	1	1	5	5	5	5	5	3	2	1	1	5	5	5	5	5	3	2	1	1	167240	187310	187210	123820	159980
i1_LQ_VdSWFU1_c54188_f1p8_1546_m.5750	Q9FK81 Y5258_ARATH; Stress-response A/B barrel domain-containing protein At5g22580 OS=Arabidopsis thaliana OX=3702 GN=At5g22580 PE=1 SV=1	At5g22580	7.6099	17.4	5	1	1	1	1	1	1	1	0	1	0	0	0	1	1	1	1	1	1	0	0	0	1	1	1	1	1	1	0	0	0	1	1	1	1	1	1	0	0	0	0	0	0	0	0
i0_HQ_VdSWFU1_c1576_f3p1_977_m.261	XP_006350496.1; PREDICTED: uncharacterized protein LOC102587607 [Solanum tuberosum]	--	24.426	7	6	1	1	1	1	1	1	1	1	1	0	0	0	1	1	1	1	1	1	0	0	0	1	1	1	1	1	1	0	0	0	1	1	1	1	1	1	0	0	0	0	0	0	0	0
i0_HQ_VdSWFU1_c1579_f11p3_527_m.262	Q680P8 RS29_ARATH; 40S ribosomal protein S29 OS=Arabidopsis thaliana OX=3702 GN=RPS29A PE=3 SV=2	RPS29A	6.4284	57.1	34	6	6	6	5	4	3	5	5	5	2	1	4	4	5	5	6	6	5	3	3	4	4	5	5	6	6	5	3	3	4	4	5	5	6	6	5	3	3	4	1179100	1230800	1249400	1135900	1084400
i0_HQ_VdSWFU1_c1581_f6p2_934_m.263	O49453 Y4844_ARATH; Uncharacterized protein At4g28440 OS=Arabidopsis thaliana OX=3702 GN=At4g28440 PE=1 SV=1	At4g28440	19.141	40.6	37	6	4	5	5	7	7	6	4	6	1	0	1	6	6	6	5	5	6	4	2	2	4	4	4	4	4	4	3	2	2	5	5	5	5	4	5	4	2	2	320360	328850	193550	249030	161390
i0_HQ_VdSWFU1_c1587_f3p2_541_m.264	Q8LDK3 NDUB2_ARATH; NADH dehydrogenase [ubiquinone] 1 beta subcomplex subunit 2 OS=Arabidopsis thaliana OX=3702 GN=At1g76200 PE=3 SV=1	At1g76200	9.995	52.2	27	5	5	5	2	4	3	2	4	1	4	4	3	4	5	5	5	4	4	3	3	3	4	5	5	5	4	4	3	3	3	4	5	5	5	4	4	3	3	3	322100	671480	696260	451390	406200
i0_HQ_VdSWFU1_c1593_f3p0_836_m.265	P35130 UBC2_MEDSA; Ubiquitin-conjugating enzyme E2 2 OS=Medicago sativa OX=3879 GN=UBC2 PE=2 SV=1	UBC2	18.379	16.8	16	2	1	2	3	3	2	2	2	2	1	1	0	2	2	2	1	1	1	1	1	1	1	1	1	1	1	1	1	1	1	2	2	2	1	1	1	1	1	1	265640	259320	258730	174040	175910
i0_HQ_VdSWFU1_c1602_f4p1_719_m.266	Q41359 PR1_SAMNI; Pathogenesis-related protein PR-1 type OS=Sambucus nigra OX=4202 PE=2 SV=1	--	17.546	29.3	23	3	3	3	3	3	3	0	0	0	5	5	4	3	3	3	0	0	0	3	3	3	3	3	3	0	0	0	3	3	3	3	3	3	0	0	0	3	3	3	186690	194370	195040	0	0
i0_HQ_VdSWFU1_c1612_f7p0_616_m.267	P41568 SUI11_ARATH; Protein translation factor SUI1 homolog 1 OS=Arabidopsis thaliana OX=3702 GN=At4g27130 PE=1 SV=2	At4g27130	16.318	10.6	2	1	1	1	0	0	0	0	0	0	1	1	0	0	0	0	0	0	0	1	1	0	0	0	0	0	0	0	1	1	0	0	0	0	0	0	0	1	1	0	0	0	0	0	0
i0_HQ_VdSWFU1_c1633_f8p2_715_m.268	Q9XIK3 ISCAP_ARATH; Iron-sulfur assembly protein IscA, chloroplastic OS=Arabidopsis thaliana OX=3702 GN=ISCA PE=2 SV=2	ISCA	19.32	17.7	3	2	2	2	0	1	0	0	1	0	1	0	0	0	2	2	0	1	0	1	0	1	0	2	2	0	1	0	1	0	1	0	2	2	0	1	0	1	0	1	0	0	0	0	0
i3_LQ_VdSWFU1_c37565_f1p4_3598_m.4545	Q8L8A5 GIF1_ARATH; GRF1-interacting factor 1 OS=Arabidopsis thaliana OX=3702 GN=GIF1 PE=1 SV=1	GIF1	19.248	18.8	15	3	3	3	4	1	3	2	2	2	1	0	0	3	2	3	2	2	2	1	0	1	3	2	3	2	2	2	1	0	1	3	2	3	2	2	2	1	0	1	808040	334770	734400	152910	141030
i0_HQ_VdSWFU1_c1683_f3p0_532_m.276	Q8GWS3 HIP2_ARATH; Heavy metal-associated isoprenylated plant protein 2 OS=Arabidopsis thaliana OX=3702 GN=HIPP02 PE=3 SV=1	HIPP02	11.662	15.4	3	1	1	1	1	1	1	0	0	0	0	0	0	1	1	1	0	1	1	0	0	0	1	1	1	0	1	1	0	0	0	1	1	1	0	1	1	0	0	0	0	0	0	0	0
i0_HQ_VdSWFU1_c1685_f6p0_895_m.277	Q9SEU6 TRXM4_ARATH; Thioredoxin M4, chloroplastic OS=Arabidopsis thaliana OX=3702 GN=At3g15360 PE=2 SV=2	At3g15360	21.337	26	35	5	4	4	4	4	3	4	3	3	5	4	5	4	4	4	4	4	4	5	4	5	3	3	3	3	3	3	4	3	4	3	3	3	3	3	3	4	3	4	341370	321010	327650	173840	176470
i0_HQ_VdSWFU1_c1689_f2p3_936_m.279	Q9SA42 MD22A_ARATH; Mediator of RNA polymerase II transcription subunit 22a OS=Arabidopsis thaliana OX=3702 GN=MED22A PE=1 SV=1	MED22A	16.523	29.2	14	3	3	3	2	2	3	2	2	3	0	0	0	3	2	3	2	3	2	1	0	1	3	2	3	2	3	2	1	0	1	3	2	3	2	3	2	1	0	1	51206	64092	51960	33485	39749
i0_HQ_VdSWFU1_c169_f13p0_535_m.11	Q9LUV2 POP3_ARATH; Stress-response A/B barrel domain-containing protein HS1 OS=Arabidopsis thaliana OX=3702 GN=HS1 PE=1 SV=1	HS1	13.627	18.3	9	2	2	2	1	1	2	0	1	0	2	1	1	1	1	2	1	1	2	1	1	1	1	1	2	1	1	2	1	1	1	1	1	2	1	1	2	1	1	1	0	0	193800	0	0
i0_HQ_VdSWFU1_c1690_f6p0_882_m.280	P41127 RL131_ARATH; 60S ribosomal protein L13-1 OS=Arabidopsis thaliana OX=3702 GN=RPL13B PE=1 SV=1	RPL13B	23.922	61.4	118	14	3	14	18	22	16	21	20	18	1	1	1	13	14	13	14	14	14	5	6	5	3	3	3	3	3	3	1	1	0	13	14	13	14	14	14	5	6	5	4951200	5185900	5054300	4169100	4183000
i0_HQ_VdSWFU1_c1702_f2p0_917_m.283	Q9FLF0 RS92_ARATH; 40S ribosomal protein S9-2 OS=Arabidopsis thaliana OX=3702 GN=RPS9C PE=1 SV=1	RPS9C	25.427	32.4	6	9	1	1	1	1	1	1	1	1	0	0	0	9	9	9	9	9	9	1	1	2	1	1	1	1	1	1	0	0	0	1	1	1	1	1	1	0	0	0	0	0	0	0	0
i0_LQ_VdSWFU1_c22014_f1p3_789_m.8718	P49215 RS17_SOLLC; 40S ribosomal protein S17 OS=Solanum lycopersicum OX=4081 GN=RPS17 PE=2 SV=3	RPS17	16.078	39.4	4	7	3	3	2	0	1	1	0	0	0	0	0	7	6	6	7	6	7	4	5	4	3	3	2	3	2	3	0	1	0	3	3	2	3	2	3	0	1	0	144170	115110	121950	96580	99269
i0_HQ_VdSWFU1_c1705_f3p0_991_m.286	Q567B1 OTU1_DANRE; Ubiquitin thioesterase OTU1 OS=Danio rerio OX=7955 GN=yod1 PE=2 SV=1	yod1	23.308	25	20	4	4	4	2	2	2	2	3	3	0	3	3	4	4	3	3	4	4	3	3	3	4	4	3	3	4	4	3	3	3	4	4	3	3	4	4	3	3	3	122260	116670	120770	127310	131740
i0_HQ_VdSWFU1_c1721_f2p0_905_m.291	P51412 RK21_ARATH; 50S ribosomal protein L21, chloroplastic OS=Arabidopsis thaliana OX=3702 GN=RPL21 PE=2 SV=1	RPL21	26.36	42.8	48	6	6	6	4	6	5	6	8	8	4	4	3	5	5	6	6	6	6	5	4	6	5	5	6	6	6	6	5	4	6	5	5	6	6	6	6	5	4	6	460850	520010	439670	687940	771230
i0_HQ_VdSWFU1_c7419_f4p0_639_m.676	Q9M352 RL362_ARATH; 60S ribosomal protein L36-2 OS=Arabidopsis thaliana OX=3702 GN=RPL36B PE=3 SV=1	RPL36B	12.456	33.6	16	4	1	4	4	3	2	2	3	2	0	0	0	4	4	4	4	3	4	0	0	0	1	1	1	1	1	1	0	0	0	4	4	4	4	3	4	0	0	0	2415500	2355500	2453300	2217100	2195500
i0_HQ_VdSWFU1_c1729_f2p0_579_m.293	Q9FNC9 TOM92_ARATH; Mitochondrial import receptor subunit TOM9-2 OS=Arabidopsis thaliana OX=3702 GN=TOM9-2 PE=1 SV=3	TOM9-2	11.534	59.3	35	4	4	4	4	4	4	4	4	4	4	4	3	4	4	4	4	4	4	4	4	4	4	4	4	4	4	4	4	4	4	4	4	4	4	4	4	4	4	4	1458600	1438300	1484300	866940	855500
i0_LQ_VdSWFU1_c4046_f2p3_699_m.5548	Q42342 CYB5E_ARATH; Cytochrome b5 isoform E OS=Arabidopsis thaliana OX=3702 GN=CYTB5-E PE=1 SV=2	CYTB5-E	15.114	43.3	31	4	3	3	3	4	4	5	5	4	2	2	2	4	4	4	4	4	4	1	2	2	3	3	3	3	3	3	1	1	1	3	3	3	3	3	3	1	1	1	619370	625000	608230	482150	472490
i0_HQ_VdSWFU1_c17598_f24p3_672_m.886	Q9SL05 PGR5_ARATH; Protein PROTON GRADIENT REGULATION 5, chloroplastic OS=Arabidopsis thaliana OX=3702 GN=PGR5 PE=1 SV=1	PGR5	13.618	20	4	2	1	2	0	0	0	0	0	0	1	1	2	0	0	0	0	0	0	1	2	2	0	0	0	0	0	0	1	1	1	0	0	0	0	0	0	1	2	2	0	0	0	0	0
i0_HQ_VdSWFU1_c17610_f20p0_797_m.887	O74503 UAF30_SCHPO; Upstream activation factor subunit spp27 OS=Schizosaccharomyces pombe (strain 972 / ATCC 24843) OX=284812 GN=spp27 PE=1 SV=1	spp27	15.46	31	8	3	3	3	1	1	0	2	3	1	0	0	0	2	1	0	2	3	2	2	2	1	2	1	0	2	3	2	2	2	1	2	1	0	2	3	2	2	2	1	87740	0	0	106400	134300
i0_HQ_VdSWFU1_c17620_f12p4_899_m.890	Q9SZN7 HIP26_ARATH; Heavy metal-associated isoprenylated plant protein 26 OS=Arabidopsis thaliana OX=3702 GN=HIPP26 PE=1 SV=1	HIPP26	17.981	42.4	22	5	5	5	2	5	2	0	2	2	4	3	2	4	5	5	1	4	4	5	5	5	4	5	5	1	4	4	5	5	5	4	5	5	1	4	4	5	5	5	131560	130160	107450	0	51919
i0_HQ_VdSWFU1_c17622_f12p0_707_m.891	XP_011031553.1; PREDICTED: uncharacterized protein LOC105130655 [Populus euphratica]	--	19.524	65.9	8	9	1	1	1	1	1	1	1	1	1	0	1	8	9	8	9	9	9	5	4	6	1	1	1	1	1	1	1	0	1	1	1	1	1	1	1	1	0	1	0	0	0	0	0
i0_HQ_VdSWFU1_c1763_f3p3_942_m.301	XP_012840122.1; PREDICTED: uncharacterized protein LOC105960483 [Erythranthe guttata]	--	20.068	27.6	11	6	3	3	1	1	2	2	2	1	1	0	1	4	5	6	4	5	4	3	4	3	3	2	3	3	3	2	2	2	2	3	2	3	3	3	2	2	2	2	102100	107290	96231	93797	89976
i0_HQ_VdSWFU1_c17641_f17p0_854_m.893	O49627 ISU1_ARATH; Iron-sulfur cluster assembly protein 1 OS=Arabidopsis thaliana OX=3702 GN=ISU1 PE=2 SV=1	ISU1	18.69	27.6	8	3	3	3	0	0	1	1	1	2	1	1	1	2	1	2	2	2	3	1	2	1	2	1	2	2	2	3	1	2	1	2	1	2	2	2	3	1	2	1	20983	0	16050	31718	28911
i0_HQ_VdSWFU1_c17644_f21p5_824_m.895	Q39096 ERD15_ARATH; Protein EARLY RESPONSIVE TO DEHYDRATION 15 OS=Arabidopsis thaliana OX=3702 GN=ERD15 PE=1 SV=1	ERD15	18.48	18.7	14	2	2	2	3	3	2	1	1	1	1	1	1	2	2	2	2	2	2	2	1	1	2	2	2	2	2	2	2	1	1	2	2	2	2	2	2	2	1	1	816390	835950	813460	148400	158370
i0_HQ_VdSWFU1_c17650_f20p0_939_m.896	Q45QI7 CFI_CAMSI; Chalcone--flavonone isomerase OS=Camellia sinensis OX=4442 GN=CHI PE=2 SV=2	CHI	25.464	44.7	85	8	8	8	14	10	11	10	9	11	6	7	7	8	8	8	8	8	8	6	7	7	8	8	8	8	8	8	6	7	7	8	8	8	8	8	8	6	7	7	4249300	4125200	4211500	3507600	3414100
i0_LQ_VdSWFU1_c1273_f3p0_738_m.5119	Q84MP7 H2AV3_ORYSJ; Probable histone H2A variant 3 OS=Oryza sativa subsp. japonica OX=39947 GN=Os03g0743400 PE=2 SV=1	Os03g0743400	14.216	29.4	38	4	3	3	5	6	5	5	6	5	2	2	2	4	4	4	4	4	4	3	3	3	3	3	3	3	3	3	2	2	2	3	3	3	3	3	3	2	2	2	3738100	3716700	3806400	3112700	3051400
i0_HQ_VdSWFU1_c17664_f15p0_680_m.898	Q9SK39 SBP3_ARATH; Probable steroid-binding protein 3 OS=Arabidopsis thaliana OX=3702 GN=MP3 PE=1 SV=1	MP3	10.944	57	37	5	5	5	4	2	5	7	5	7	2	3	2	5	5	5	5	5	5	4	3	4	5	5	5	5	5	5	4	3	4	5	5	5	5	5	5	4	3	4	533080	498310	518830	582520	585550
i0_HQ_VdSWFU1_c17675_f10p0_767_m.899	Q9LM92 SMD3B_ARATH; Small nuclear ribonucleoprotein SmD3b OS=Arabidopsis thaliana OX=3702 GN=SMD3B PE=2 SV=1	SMD3B	14.444	42.4	33	4	2	4	4	4	4	4	6	3	3	2	3	4	4	4	4	4	3	3	3	4	2	2	2	2	2	2	1	1	2	4	4	4	4	4	3	3	3	4	483080	480530	482860	646260	641140
i0_HQ_VdSWFU1_c1768_f2p0_971_m.303	A7NW79 CSPL7_VITVI; CASP-like protein 1D1 OS=Vitis vinifera OX=29760 GN=VIT_05s0020g01830 PE=2 SV=2	VIT_05s0020g01830	23.632	24.4	14	5	5	5	0	0	0	0	0	0	4	4	6	1	0	0	0	0	0	5	5	5	1	0	0	0	0	0	5	5	5	1	0	0	0	0	0	5	5	5	0	0	0	0	0
i0_HQ_VdSWFU1_c17689_f11p0_638_m.900	Q9M5M6 RL30_EUPES; 60S ribosomal protein L30 OS=Euphorbia esula OX=3993 GN=RPL30 PE=3 SV=1	RPL30	14.9	50.4	33	8	7	7	4	5	5	8	5	4	0	1	1	7	7	6	8	6	6	4	4	4	6	6	5	7	5	5	3	3	3	6	6	5	7	5	5	3	3	3	1552800	1387900	1469000	1620000	1518400
i0_HQ_VdSWFU1_c17696_f13p0_879_m.902	O50003 RL12_PRUAR; 60S ribosomal protein L12 OS=Prunus armeniaca OX=36596 GN=RPL12 PE=2 SV=1	RPL12	17.762	57.8	65	7	7	7	8	8	10	8	8	7	5	6	5	7	7	7	6	6	6	5	5	5	7	7	7	6	6	6	5	5	5	7	7	7	6	6	6	5	5	5	5100600	4986100	5003300	3337100	3385000
i0_HQ_VdSWFU1_c1771_f2p0_646_m.304	P34893 CH10_ARATH; 10 kDa chaperonin, mitochondrial OS=Arabidopsis thaliana OX=3702 GN=CPN10 PE=1 SV=1	CPN10	15.489	51.8	115	9	9	9	15	14	14	13	14	14	11	9	11	9	9	9	9	9	9	9	9	9	9	9	9	9	9	9	9	9	9	9	9	9	9	9	9	9	9	9	4634800	4516000	4582100	2773000	2695300
i0_HQ_VdSWFU1_c17731_f8p1_925_m.905	XP_019231340.1; PREDICTED: uncharacterized protein LOC109212171 [Nicotiana attenuata]	--	21.98	8.9	3	1	1	1	1	1	1	0	0	0	0	0	0	1	1	1	0	0	0	0	0	0	1	1	1	0	0	0	0	0	0	1	1	1	0	0	0	0	0	0	0	0	0	0	0
i0_HQ_VdSWFU1_c1774_f3p0_924_m.305	Q9SRM5 CPR49_ARATH; GDSL esterase/lipase CPRD49 OS=Arabidopsis thaliana OX=3702 GN=CPRD49 PE=2 SV=1	CPRD49	20.122	71.4	84	10	10	10	11	13	11	13	12	14	2	4	4	9	9	9	10	9	9	6	6	8	9	9	9	10	9	9	6	6	8	9	9	9	10	9	9	6	6	8	829390	817790	836320	1076400	1051100
i0_HQ_VdSWFU1_c1776_f5p0_772_m.306	Q9FHW7 SKP1B_ARATH; SKP1-like protein 1B OS=Arabidopsis thaliana OX=3702 GN=SKP1B PE=1 SV=1	SKP1B	17.58	44.2	39	5	2	5	6	7	7	5	6	6	1	1	0	5	5	5	5	5	5	2	2	2	2	2	2	2	2	2	0	0	0	5	5	5	5	5	5	2	2	2	797940	855750	849010	394360	371140
i0_HQ_VdSWFU1_c17779_f8p4_804_m.907	P62302 RS13_SOYBN; 40S ribosomal protein S13 OS=Glycine max OX=3847 GN=RPS13 PE=2 SV=1	RPS13	17.154	57	19	9	1	1	3	3	3	2	3	2	1	1	1	9	9	9	9	9	9	7	7	7	1	1	1	1	1	1	1	1	1	1	1	1	1	1	1	1	1	1	525030	651220	669130	438870	493730
i0_HQ_VdSWFU1_c17781_f7p1_619_m.908	Q8W453 DIRL1_ARATH; Putative lipid-transfer protein DIR1 OS=Arabidopsis thaliana OX=3702 GN=DIR1 PE=1 SV=1	DIR1	10.397	51	20	4	2	4	3	4	4	2	2	2	1	1	1	4	4	4	2	2	3	1	1	1	2	2	2	1	1	1	1	1	1	4	4	4	2	2	3	1	1	1	3886600	3906900	3993000	605570	637640
i0_HQ_VdSWFU1_c17786_f8p0_585_m.909	B6IPJ8 RL20_RHOCS; 50S ribosomal protein L20 OS=Rhodospirillum centenum (strain ATCC 51521 / SW) OX=414684 GN=rplT PE=3 SV=1	rplT	14.381	19.4	14	2	2	2	3	3	2	2	2	2	0	0	0	2	2	1	2	2	2	0	0	0	2	2	1	2	2	2	0	0	0	2	2	1	2	2	2	0	0	0	64681	70346	72616	49446	48841
i0_HQ_VdSWFU1_c17797_f12p0_511_m.910	Q9CA23 UFM1_ARATH; Ubiquitin-fold modifier 1 OS=Arabidopsis thaliana OX=3702 GN=At1g77710 PE=3 SV=1	At1g77710	11.611	53.2	21	4	4	4	2	2	2	3	3	2	3	2	2	3	4	3	3	4	4	4	4	4	3	4	3	3	4	4	4	4	4	3	4	3	3	4	4	4	4	4	1294900	1257000	1300600	1099900	1103400
i0_HQ_VdSWFU1_c17798_f9p0_775_m.911	Q54CU7 TPC2L_DICDI; Trafficking protein particle complex subunit 2-like protein OS=Dictyostelium discoideum OX=44689 GN=trappc2l PE=3 SV=1	trappc2l	16.032	43.4	37	4	4	4	6	6	4	5	6	5	2	1	2	4	4	4	4	4	4	3	4	3	4	4	4	4	4	4	3	4	3	4	4	4	4	4	4	3	4	3	324580	356950	341070	254170	232710
i2_LQ_VdSWFU1_c15011_f1p0_2022_m.6307	P85801 TRXH_POPJC; Thioredoxin H-type OS=Populus jackii OX=640484 PE=1 SV=1	--	10.322	52.2	23	4	4	4	2	3	3	4	3	2	2	2	2	4	4	4	4	4	3	3	4	3	4	4	4	4	4	3	3	4	3	4	4	4	4	4	3	3	4	3	149300	160310	146890	137190	142330
i0_HQ_VdSWFU1_c17869_f4p0_813_m.914	XP_015877570.1; PREDICTED: uncharacterized protein LOC107414004 [Ziziphus jujuba]	--	20.228	19.1	12	3	3	3	1	1	1	2	2	2	2	0	1	3	2	2	3	3	3	3	1	2	3	2	2	3	3	3	3	1	2	3	2	2	3	3	3	3	1	2	110450	83441	86538	119620	107680
i0_HQ_VdSWFU1_c17897_f5p3_658_m.916	Q9ZR41 GLRX_SOLLC; Glutaredoxin OS=Solanum lycopersicum OX=4081 PE=3 SV=1	--	14.77	65.7	61	7	7	7	9	8	8	6	7	7	5	6	5	7	7	7	7	7	7	5	5	5	7	7	7	7	7	7	5	5	5	7	7	7	7	7	7	5	5	5	1850100	1853600	1881000	1311200	1271600
i0_HQ_VdSWFU1_c17918_f8p4_655_m.917	O74503 UAF30_SCHPO; Upstream activation factor subunit spp27 OS=Schizosaccharomyces pombe (strain 972 / ATCC 24843) OX=284812 GN=spp27 PE=1 SV=1	spp27	15.447	55.9	39	9	9	9	4	3	5	4	5	6	3	5	4	8	8	8	8	8	7	7	7	7	8	8	8	8	8	7	7	7	7	8	8	8	8	8	7	7	7	7	1328600	1340900	1361700	740940	706340
i0_HQ_VdSWFU1_c17919_f3p8_900_m.918	Q9LV66 Y5848_ARATH; Uncharacterized protein At5g48480 OS=Arabidopsis thaliana OX=3702 GN=At5g48480 PE=1 SV=1	At5g48480	16.791	81.9	107	10	10	10	15	16	16	13	13	12	7	8	7	10	10	10	10	10	10	8	8	9	10	10	10	10	10	10	8	8	9	10	10	10	10	10	10	8	8	9	3731700	3788700	3740000	1330900	1348600
i0_HQ_VdSWFU1_c1795_f2p0_921_m.313	Q9LSW8 ETFB_ARATH; Electron transfer flavoprotein subunit beta, mitochondrial OS=Arabidopsis thaliana OX=3702 GN=ETFB PE=1 SV=1	ETFB	29.163	19.8	12	3	3	3	2	2	2	1	1	0	1	0	3	2	2	2	1	2	0	1	0	3	2	2	2	1	2	0	1	0	3	2	2	2	1	2	0	1	0	3	75016	75470	77552	0	47941
i1_LQ_VdSWFU1_c95987_f1p7_1001_m.2512	Q6NQP4 LRR2_ARATH; Leucine-rich repeat protein 2 OS=Arabidopsis thaliana OX=3702 GN=LRR2 PE=2 SV=1	LRR2	23.843	13.6	8	2	2	2	2	1	1	2	1	1	0	0	0	2	1	1	2	2	1	0	1	0	2	1	1	2	2	1	0	1	0	2	1	1	2	2	1	0	1	0	131770	0	0	58236	54759
i0_HQ_VdSWFU1_c2141_f2p0_975_m.424	O23049 RK6_ARATH; 50S ribosomal protein L6, chloroplastic OS=Arabidopsis thaliana OX=3702 GN=RPL6 PE=2 SV=1	RPL6	27.141	46.7	53	11	11	11	4	3	5	8	6	7	7	5	8	7	8	9	10	10	10	10	9	9	7	8	9	10	10	10	10	9	9	7	8	9	10	10	10	10	9	9	229960	248790	217630	468520	452600
i0_LQ_VdSWFU1_c26763_f1p7_937_m.614	P34788 RS18_ARATH; 40S ribosomal protein S18 OS=Arabidopsis thaliana OX=3702 GN=RPS18A PE=1 SV=1	RPS18A	13.73	72	85	9	4	9	10	11	12	10	11	13	7	6	5	9	9	9	9	9	8	6	6	7	4	4	4	4	4	4	3	3	3	9	9	9	9	9	8	6	6	7	7503700	7695900	7710100	5699300	5838300
i0_LQ_VdSWFU1_c29218_f1p0_529_m.1259	Uncharacterized protein	--	5.4619	34	6	1	1	1	1	1	1	1	1	1	0	0	0	1	1	1	1	1	1	0	0	0	1	1	1	1	1	1	0	0	0	1	1	1	1	1	1	0	0	0	0	0	0	0	0
i0_HQ_VdSWFU1_c18063_f2p0_758_m.926	O82702 VATG1_TOBAC; V-type proton ATPase subunit G 1 OS=Nicotiana tabacum OX=4097 GN=VATG1 PE=3 SV=1	VATG1	12.407	30.9	19	3	3	3	2	2	2	3	3	2	2	2	1	2	3	3	3	3	2	2	2	2	2	3	3	3	3	2	2	2	2	2	3	3	3	3	2	2	2	2	233230	262670	252120	250490	218850
i0_HQ_VdSWFU1_c1811_f7p0_861_m.320	XP_019180107.1; PREDICTED: uncharacterized protein LOC109175312 [Ipomoea nil]	--	20.497	7.4	8	1	1	1	2	2	1	1	1	1	0	0	0	1	1	1	1	1	1	0	0	0	1	1	1	1	1	1	0	0	0	1	1	1	1	1	1	0	0	0	14839	18331	0	0	0
i0_HQ_VdSWFU1_c1813_f2p0_788_m.321	O81097 RPB8A_ARATH; DNA-directed RNA polymerases II and V subunit 8A OS=Arabidopsis thaliana OX=3702 GN=NRPB8A PE=1 SV=1	NRPB8A	16.356	22.1	4	2	1	2	0	1	0	1	1	1	0	0	0	1	1	0	1	1	1	0	0	0	1	1	0	1	1	1	0	0	0	1	1	0	1	1	1	0	0	0	0	0	0	0	0
i0_HQ_VdSWFU1_c18174_f6p4_862_m.930	XP_011654078.1; PREDICTED: uncharacterized protein LOC101208795 [Cucumis sativus]	--	22.058	17.2	12	2	2	2	2	2	1	2	3	2	0	0	0	2	2	2	2	2	2	0	0	0	2	2	2	2	2	2	0	0	0	2	2	2	2	2	2	0	0	0	125020	149310	132910	131060	128380
i0_HQ_VdSWFU1_c18192_f2p3_924_m.931	Q9SUI4 PSAL_ARATH; Photosystem I reaction center subunit XI, chloroplastic OS=Arabidopsis thaliana OX=3702 GN=PSAL PE=1 SV=2	PSAL	23.134	25.6	42	5	5	5	5	4	1	5	5	3	6	7	6	5	5	4	4	4	4	5	5	5	5	5	4	4	4	4	5	5	5	5	5	4	4	4	4	5	5	5	108830	100860	95933	235540	251110
i0_HQ_VdSWFU1_c1822_f3p4_720_m.325	Q9LXA9 BH061_ARATH; Transcription factor bHLH61 OS=Arabidopsis thaliana OX=3702 GN=BHLH61 PE=2 SV=1	BHLH61	17.214	33.1	8	3	3	3	2	3	1	1	1	0	0	0	0	3	3	2	1	2	1	0	0	0	3	3	2	1	2	1	0	0	0	3	3	2	1	2	1	0	0	0	29071	39109	29920	0	10539
i0_HQ_VdSWFU1_c18245_f12p6_954_m.932	O04616 CUT1A_ARATH; Protein CURVATURE THYLAKOID 1A, chloroplastic OS=Arabidopsis thaliana OX=3702 GN=CURT1A PE=1 SV=1	CURT1A	18.221	12.4	20	5	5	5	1	2	1	4	2	2	3	2	3	2	4	1	5	4	5	4	5	4	2	4	1	5	4	5	4	5	4	2	4	1	5	4	5	4	5	4	79370	76507	0	147580	109040
i0_HQ_VdSWFU1_c18265_f11p2_755_m.933	Q9M0E2 RL282_ARATH; 60S ribosomal protein L28-2 OS=Arabidopsis thaliana OX=3702 GN=RPL28C PE=2 SV=1	RPL28C	16.66	52	50	7	5	7	7	7	8	8	7	6	3	1	3	6	6	6	7	6	6	5	4	4	4	4	4	5	4	4	3	2	2	6	6	6	7	6	6	5	4	4	3370400	3446800	3588000	2738600	2618000
i0_HQ_VdSWFU1_c1830_f7p1_724_m.326	KVF38090.1; protein of unknown function DUF861, cupin-3 [Cynara cardunculus var. scolymus]	--	18.115	37	58	4	4	4	6	8	7	5	7	6	7	5	7	3	4	4	4	4	4	4	4	4	3	4	4	4	4	4	4	4	4	3	4	4	4	4	4	4	4	4	1211800	1269400	1244400	865960	1046100
i0_HQ_VdSWFU1_c1831_f2p3_888_m.327	Q6NKU9 TI223_ARATH; Mitochondrial import inner membrane translocase subunit TIM22-3 OS=Arabidopsis thaliana OX=3702 GN=TIM22-3 PE=2 SV=1	TIM22-3	11.818	19.1	6	1	1	1	1	1	1	1	1	1	0	0	0	1	1	1	1	1	1	0	0	0	1	1	1	1	1	1	0	0	0	1	1	1	1	1	1	0	0	0	0	0	0	0	0
i0_HQ_VdSWFU1_c1834_f2p0_951_m.328	Q9FHI1 MOB1A_ARATH; MOB kinase activator-like 1A OS=Arabidopsis thaliana OX=3702 GN=MOB1A PE=2 SV=1	MOB1A	27.893	9	7	2	2	2	2	1	1	1	0	2	0	0	0	2	2	2	2	2	2	1	0	0	2	2	2	2	2	2	1	0	0	2	2	2	2	2	2	1	0	0	43005	39786	41129	26256	25965
i0_HQ_VdSWFU1_c1838_f2p4_963_m.329	P82190 RK27_SPIOL; 50S ribosomal protein L27, chloroplastic OS=Spinacia oleracea OX=3562 GN=RPL27 PE=1 SV=2	RPL27	22.675	19.2	18	3	3	3	2	3	3	3	4	3	0	0	0	2	2	2	3	3	3	1	1	0	2	2	2	3	3	3	1	1	0	2	2	2	3	3	3	1	1	0	342950	339760	354310	689570	710380
i0_HQ_VdSWFU1_c1839_f2p0_940_m.330	Q2H5Z7 DENR_CHAGB; Translation machinery-associated protein 22 OS=Chaetomium globosum (strain ATCC 6205 / CBS 148.51 / DSM 1962 / NBRC 6347 / NRRL 1970) OX=306901 GN=TMA22 PE=3 SV=1	TMA22	22.758	18.9	30	4	4	4	5	5	5	4	4	4	1	1	1	4	4	4	3	4	3	2	1	1	4	4	4	3	4	3	2	1	1	4	4	4	3	4	3	2	1	1	578740	603270	649830	460950	472300
i0_HQ_VdSWFU1_c1841_f6p0_967_m.331	O23429 VA724_ARATH; Vesicle-associated membrane protein 724 OS=Arabidopsis thaliana OX=3702 GN=VAMP724 PE=2 SV=2	VAMP724	25.179	15.4	12	3	3	3	3	1	3	2	1	2	0	0	0	3	3	3	2	3	2	0	0	0	3	3	3	2	3	2	0	0	0	3	3	3	2	3	2	0	0	0	63469	54559	68632	47451	49244
i0_HQ_VdSWFU1_c1845_f2p0_879_m.332	Q55535 Y328_SYNY3; Putative low molecular weight protein-tyrosine-phosphatase slr0328 OS=Synechocystis sp. (strain PCC 6803 / Kazusa) OX=1111708 GN=slr0328 PE=1 SV=1	slr0328	24.146	21.7	12	4	4	4	2	2	2	1	1	2	0	1	1	3	3	3	3	3	3	2	1	2	3	3	3	3	3	3	2	1	2	3	3	3	3	3	3	2	1	2	70878	69114	71882	43750	46784
i0_HQ_VdSWFU1_c1850_f4p0_926_m.333	Q9LF68 BOLA4_ARATH; Protein BOLA4, chloroplastic/mitochondrial OS=Arabidopsis thaliana OX=3702 GN=BOLA4 PE=1 SV=1	BOLA4	18.819	31.4	30	4	4	4	4	4	4	4	3	2	3	3	3	4	4	3	4	4	4	4	4	4	4	4	3	4	4	4	4	4	4	4	4	3	4	4	4	4	4	4	141450	141900	146910	165610	170860
i0_HQ_VdSWFU1_c18525_f4p9_724_m.938	P48502 QCR7_SOLTU; Cytochrome b-c1 complex subunit 7 OS=Solanum tuberosum OX=4113 PE=1 SV=1	--	16.639	40.7	37	6	6	6	5	4	5	4	5	5	2	3	4	6	6	5	6	5	6	5	6	6	6	6	5	6	5	6	5	6	6	6	6	5	6	5	6	5	6	6	295650	271850	298840	230160	191670
i0_HQ_VdSWFU1_c2155_f3p0_808_m.429	Q9Y5Z4 HEBP2_HUMAN; Heme-binding protein 2 OS=Homo sapiens OX=9606 GN=HEBP2 PE=1 SV=1	HEBP2	27.24	17.3	27	3	3	3	3	3	3	3	3	3	3	3	3	3	3	3	3	3	3	3	3	3	3	3	3	3	3	3	3	3	3	3	3	3	3	3	3	3	3	3	246930	265140	250910	362290	361900
i0_HQ_VdSWFU1_c18600_f4p0_913_m.942	Q9LW15 CX5B1_ARATH; Cytochrome c oxidase subunit 5b-1, mitochondrial OS=Arabidopsis thaliana OX=3702 GN=COX5B-1 PE=1 SV=1	COX5B-1	17.389	60.6	123	10	8	10	16	17	16	13	13	14	11	10	13	9	10	10	9	9	9	8	9	9	7	8	8	7	7	7	6	7	7	9	10	10	9	9	9	8	9	9	1641600	1557300	1497200	706500	714520
i2_LQ_VdSWFU1_c26325_f1p6_2549_m.173	Q9C7Y4 FDC2_ARATH; Ferredoxin C 2, chloroplastic OS=Arabidopsis thaliana OX=3702 GN=FDC2 PE=2 SV=1	FDC2	13.63	35	9	2	2	2	1	1	1	2	2	0	1	0	1	1	1	1	2	2	1	1	1	1	1	1	1	2	2	1	1	1	1	1	1	1	2	2	1	1	1	1	0	0	0	131600	131590
i2_LQ_VdSWFU1_c51192_f1p5_2424_m.5080	XP_002269289.1; PREDICTED: uncharacterized protein C6C3.02c [Vitis vinifera]	--	14.419	74.1	39	5	4	5	6	6	6	5	5	4	3	1	3	5	5	5	5	5	4	4	3	4	4	4	4	4	4	3	3	2	3	5	5	5	5	5	4	4	3	4	382090	401870	403570	117960	133660
i0_HQ_VdSWFU1_c18711_f3p1_851_m.947	Q8R344 CCD12_MOUSE; Coiled-coil domain-containing protein 12 OS=Mus musculus OX=10090 GN=Ccdc12 PE=1 SV=2	Ccdc12	17.618	25.5	5	3	3	3	2	1	2	0	0	0	0	0	0	3	1	3	0	1	1	0	1	1	3	1	3	0	1	1	0	1	1	3	1	3	0	1	1	0	1	1	37503	0	39963	0	0
i0_HQ_VdSWFU1_c18719_f3p0_692_m.948	CDP09307.1; unnamed protein product [Coffea canephora]	--	12.447	38.4	19	3	3	3	1	2	3	2	1	1	3	3	3	2	3	2	2	2	2	2	3	3	2	3	2	2	2	2	2	3	3	2	3	2	2	2	2	2	3	3	51094	76973	66499	41912	22377
i2_LQ_VdSWFU1_c97712_f1p0_2726_m.5526	Q4UMR8 RL24_RICFE; 50S ribosomal protein L24 OS=Rickettsia felis (strain ATCC VR-1525 / URRWXCal2) OX=315456 GN=rplX PE=3 SV=1	rplX	15.971	11.3	9	1	1	1	2	2	2	1	1	1	0	0	0	1	1	1	1	1	1	0	1	0	1	1	1	1	1	1	0	1	0	1	1	1	1	1	1	0	1	0	118540	113320	94829	67150	0
i0_HQ_VdSWFU1_c18762_f3p2_612_m.954	Q9XGX7 TIM9_ORYSJ; Mitochondrial import inner membrane translocase subunit Tim9 OS=Oryza sativa subsp. japonica OX=39947 GN=TIM9 PE=3 SV=2	TIM9	10.766	58.1	19	5	5	5	2	4	5	2	2	3	0	1	0	4	5	5	4	4	4	0	1	0	4	5	5	4	4	4	0	1	0	4	5	5	4	4	4	0	1	0	224510	242530	248310	183370	184840
i0_HQ_VdSWFU1_c18773_f3p2_993_m.956	Q9ZVL6 U603_ARATH; UPF0603 protein At1g54780, chloroplastic OS=Arabidopsis thaliana OX=3702 GN=At1g54780 PE=1 SV=1	At1g54780	32.581	43.4	74	11	11	11	7	7	5	7	9	6	11	12	10	7	7	8	9	10	9	10	11	10	7	7	8	9	10	9	10	11	10	7	7	8	9	10	9	10	11	10	228550	243720	241870	289010	307160
i0_HQ_VdSWFU1_c18791_f3p0_949_m.958	O22165 RLP24_ARATH; Probable ribosome biogenesis protein RLP24 OS=Arabidopsis thaliana OX=3702 GN=At2g44860 PE=1 SV=1	At2g44860	19.979	13.2	6	2	2	2	2	1	1	0	1	1	0	0	0	2	2	2	2	2	2	0	0	0	2	2	2	2	2	2	0	0	0	2	2	2	2	2	2	0	0	0	31087	31020	32844	31234	31999
i0_HQ_VdSWFU1_c18807_f3p69_640_m.959	Q9STY6 RS202_ARATH; 40S ribosomal protein S20-2 OS=Arabidopsis thaliana OX=3702 GN=RPS20B PE=2 SV=1	RPS20B	13.646	56.6	123	12	6	12	16	15	14	14	16	15	11	11	11	11	12	11	12	11	12	7	7	9	5	6	6	6	5	6	3	3	3	11	12	11	12	11	12	7	7	9	10438000	10608000	10846000	7999900	7962900
i0_HQ_VdSWFU1_c18810_f3p5_805_m.960	Q8L4N1 PHO34_ARATH; Universal stress protein PHOS34 OS=Arabidopsis thaliana OX=3702 GN=PHOS34 PE=1 SV=1	PHOS34	17.129	55.9	51	6	6	6	5	5	4	8	7	4	5	7	6	5	6	4	6	6	4	4	4	3	5	6	4	6	6	4	4	4	3	5	6	4	6	6	4	4	4	3	198920	185830	209190	237570	238240
i0_HQ_VdSWFU1_c18829_f3p0_568_m.963	XP_017244199.1; PREDICTED: uncharacterized protein LOC108216050 [Daucus carota subsp. sativus]	--	11.935	22.7	20	2	2	2	3	3	2	3	3	2	2	1	1	2	2	2	2	2	2	2	2	2	2	2	2	2	2	2	2	2	2	2	2	2	2	2	2	2	2	2	248030	242090	240580	324220	325970
i0_HQ_VdSWFU1_c18836_f3p2_818_m.964	F4KFM8 LEA65_ARATH; Late embryogenesis abundant protein At5g17165 OS=Arabidopsis thaliana OX=3702 GN=At5g17165 PE=3 SV=1	At5g17165	18.736	57.3	15	4	4	4	1	3	3	2	2	1	1	1	1	2	3	4	2	2	2	1	1	1	2	3	4	2	2	2	1	1	1	2	3	4	2	2	2	1	1	1	589670	626110	561620	175840	159220
i0_HQ_VdSWFU1_c1887_f2p0_870_m.343	Q8GYJ4 MIA40_ARATH; Mitochondrial intermembrane space import and assembly protein 40 homolog OS=Arabidopsis thaliana OX=3702 GN=MIA40 PE=2 SV=1	MIA40	18.904	25.6	14	4	4	4	4	3	4	1	1	1	0	0	0	4	3	4	1	3	1	0	0	2	4	3	4	1	3	1	0	0	2	4	3	4	1	3	1	0	0	2	177900	188800	185910	0	53011
i0_HQ_VdSWFU1_c38967_f42p13_572_m.1323	P62887 H4_LOLTE; Histone H4 OS=Lolium temulentum OX=34176 PE=3 SV=2	--	11.409	55.3	100	8	6	8	14	12	13	19	11	15	6	5	5	8	8	8	8	8	8	7	7	7	6	6	6	6	6	6	5	5	5	8	8	8	8	8	8	7	7	7	9441600	9574900	9578800	10072000	10230000
i0_HQ_VdSWFU1_c1893_f2p2_723_m.345	P49231 PROF1_PHAVU; Profilin-1 OS=Phaseolus vulgaris OX=3885 PE=1 SV=1	--	17.28	8.2	9	1	1	1	1	1	1	1	1	1	1	1	1	1	1	1	1	1	1	1	1	1	1	1	1	1	1	1	1	1	1	1	1	1	1	1	1	1	1	1	0	0	0	0	0
i0_HQ_VdSWFU1_c18934_f2p0_856_m.967	XP_012848220.1; PREDICTED: uncharacterized protein LOC105968145 [Erythranthe guttata]	--	23.645	42.5	26	5	5	5	6	4	3	5	4	4	0	0	0	5	4	5	5	4	4	0	0	0	5	4	5	5	4	4	0	0	0	5	4	5	5	4	4	0	0	0	424350	446190	396610	334200	334230
i0_HQ_VdSWFU1_c18945_f2p1_766_m.970	Q9AT34 RS15A_DAUCA; 40S ribosomal protein S15a OS=Daucus carota OX=4039 GN=RPS15A PE=2 SV=3	RPS15A	19.217	52.1	3	7	1	1	1	0	0	1	0	1	0	0	0	7	7	7	7	7	6	5	5	5	1	1	1	1	1	1	1	1	1	1	1	1	1	1	1	1	1	1	0	0	0	0	0
i3_LQ_VdSWFU1_c3723_f1p1_3073_m.9216	O04173 TAF10_ARATH; Transcription initiation factor TFIID subunit 10 OS=Arabidopsis thaliana OX=3702 GN=TAF10 PE=1 SV=1	TAF10	15.467	10.4	6	1	1	1	1	1	1	1	1	1	0	0	0	1	1	1	1	1	1	0	0	0	1	1	1	1	1	1	0	0	0	1	1	1	1	1	1	0	0	0	0	0	0	0	0
i0_HQ_VdSWFU1_c18953_f2p2_978_m.972	Q33C25 ACCD_NICTO; Acetyl-coenzyme A carboxylase carboxyl transferase subunit beta, chloroplastic OS=Nicotiana tomentosiformis OX=4098 GN=accD PE=3 SV=2	accD	28.803	5.1	2	1	1	1	0	0	1	0	1	0	0	0	0	1	1	1	1	1	0	0	0	0	1	1	1	1	1	0	0	0	0	1	1	1	1	1	0	0	0	0	0	0	0	0	0
i0_HQ_VdSWFU1_c18973_f2p0_514_m.1002	P46302 RS28_MAIZE; 40S ribosomal protein S28 OS=Zea mays OX=4577 GN=RPS28 PE=3 SV=1	RPS28	7.5657	29.2	11	2	2	2	2	1	1	2	2	2	1	0	0	2	2	2	2	2	2	2	1	1	2	2	2	2	2	2	2	1	1	2	2	2	2	2	2	2	1	1	114960	126120	134770	183760	199080
i0_HQ_VdSWFU1_c18977_f2p4_710_m.1003	P27788 FER3_MAIZE; Ferredoxin-3, chloroplastic OS=Zea mays OX=4577 GN=FDX3 PE=1 SV=1	FDX3	10.46	89.6	29	3	3	3	5	5	5	5	4	5	0	0	0	3	3	3	3	3	3	0	0	0	3	3	3	3	3	3	0	0	0	3	3	3	3	3	3	0	0	0	1410400	1396900	1344200	518440	531030
i0_HQ_VdSWFU1_c18991_f2p26_579_m.1005	Q38737 FIL1_ANTMA; Stamen-specific protein FIL1 OS=Antirrhinum majus OX=4151 GN=FIL1 PE=2 SV=1	FIL1	11.244	14	3	1	1	1	1	1	1	0	0	0	0	0	0	1	1	1	0	0	0	0	0	0	1	1	1	0	0	0	0	0	0	1	1	1	0	0	0	0	0	0	0	0	0	0	0
i0_HQ_VdSWFU1_c19025_f2p0_653_m.1011	Q9M4C4 PFD4_AVEFA; Probable prefoldin subunit 4 OS=Avena fatua OX=4499 GN=VIP3 PE=2 SV=1	VIP3	14.474	25.4	3	3	3	3	1	1	1	0	0	0	0	0	0	3	3	3	1	0	0	0	0	0	3	3	3	1	0	0	0	0	0	3	3	3	1	0	0	0	0	0	30101	26039	24132	0	0
i3_HQ_VdSWFU1_c33785_f2p0_3102_m.3649	Q4V8W7 UBTD1_DANRE; Ubiquitin domain-containing protein 1 OS=Danio rerio OX=7955 GN=ubtd1 PE=2 SV=1	ubtd1	8.5785	31.2	5	2	2	2	0	1	2	0	1	1	0	0	0	1	2	2	2	1	1	0	1	1	1	2	2	2	1	1	0	1	1	1	2	2	2	1	1	0	1	1	0	71485	126050	38078	0
i0_HQ_VdSWFU1_c38363_f24p3_700_m.1244	Q9LX15 DFC_ARATH; Protein DOWNSTREAM OF FLC OS=Arabidopsis thaliana OX=3702 GN=DFC PE=2 SV=1	DFC	19.119	50.9	15	5	5	5	4	3	2	2	3	1	0	0	0	5	5	4	4	4	4	0	0	0	5	5	4	4	4	4	0	0	0	5	5	4	4	4	4	0	0	0	197260	186140	204340	106640	149340
i0_HQ_VdSWFU1_c19031_f2p0_936_m.1014	Q8W583 ALT3_ARATH; Acyl-acyl carrier protein thioesterase ATL3, chloroplastic OS=Arabidopsis thaliana OX=3702 GN=ALT3 PE=2 SV=1	ALT3	24.131	31.6	33	5	5	5	4	4	4	4	4	4	3	2	4	4	4	4	4	5	5	3	2	4	4	4	4	4	5	5	3	2	4	4	4	4	4	5	5	3	2	4	174260	174290	168730	155920	176000
i0_HQ_VdSWFU1_c19033_f2p1_769_m.1015	F6HS55 ITPA_VITVI; Inosine triphosphate pyrophosphatase OS=Vitis vinifera OX=29760 GN=VIT_05s0051g00580 PE=2 SV=1	VIT_05s0051g00580	19.084	18	15	2	2	2	3	3	1	2	3	1	0	1	1	2	2	2	2	2	2	1	1	1	2	2	2	2	2	2	1	1	1	2	2	2	2	2	2	1	1	1	286200	280590	302640	139830	181980
i0_HQ_VdSWFU1_c19045_f2p4_873_m.1018	EOY25067.1; Uncharacterized protein TCM_016492 [Theobroma cacao]	--	18.721	31.6	29	5	5	5	2	3	3	2	3	3	3	5	5	5	5	5	5	5	5	5	5	5	5	5	5	5	5	5	5	5	5	5	5	5	5	5	5	5	5	5	180280	182660	175040	195030	199040
i0_LQ_VdSWFU1_c25979_f1p0_800_m.455	Q93Z17 HLP_ARATH; 50S ribosomal protein HLP, mitochondrial OS=Arabidopsis thaliana OX=3702 GN=HLP PE=2 SV=1	HLP	22.097	24.9	11	5	5	5	0	4	3	2	2	0	0	0	0	3	5	5	4	4	3	2	1	1	3	5	5	4	4	3	2	1	1	3	5	5	4	4	3	2	1	1	67534	74327	70885	61353	66112
i1_LQ_VdSWFU1_c51444_f1p1_1706_m.4894	Uncharacterized protein	--	15.899	9.9	3	1	1	1	0	1	0	0	0	0	1	1	0	0	1	0	0	0	0	1	1	0	0	1	0	0	0	0	1	1	0	0	1	0	0	0	0	1	1	0	0	0	0	0	0
i0_HQ_VdSWFU1_c19059_f2p0_365_m.1023	Uncharacterized protein	--	7.4441	57.5	1	1	1	1	0	0	0	0	1	0	0	0	0	1	0	1	0	1	0	0	0	0	1	0	1	0	1	0	0	0	0	1	0	1	0	1	0	0	0	0	0	0	0	0	0
i0_HQ_VdSWFU1_c913_f7p0_651_m.105	P68428 H32_WHEAT; Histone H3.2 OS=Triticum aestivum OX=4565 PE=1 SV=2	--	15.268	29.4	6	6	1	1	0	1	1	0	1	0	1	1	1	4	6	6	6	6	6	4	4	4	1	1	1	1	1	1	1	1	1	1	1	1	1	1	1	1	1	1	0	0	0	0	0
i0_HQ_VdSWFU1_c19088_f2p0_667_m.1031	O22823 LSM6B_ARATH; Sm-like protein LSM36B OS=Arabidopsis thaliana OX=3702 GN=LSM6B PE=1 SV=1	LSM6B	9.9692	20.7	15	2	1	2	1	2	2	2	2	1	1	2	2	2	2	2	2	2	2	2	2	2	1	1	1	1	1	1	1	1	1	2	2	2	2	2	2	2	2	2	223530	258190	277720	202560	205850
i0_HQ_VdSWFU1_c19089_f2p3_710_m.1032	P62316 SMD2_HUMAN; Small nuclear ribonucleoprotein Sm D2 OS=Homo sapiens OX=9606 GN=SNRPD2 PE=1 SV=1	SNRPD2	12.474	51.9	31	5	5	5	3	5	5	4	5	4	2	1	2	4	4	4	5	5	5	2	2	2	4	4	4	5	5	5	2	2	2	4	4	4	5	5	5	2	2	2	816780	830030	788690	767440	787190
i0_HQ_VdSWFU1_c19093_f2p0_805_m.1033	Q2PFU1 HYPK_MACFA; Huntingtin-interacting protein K OS=Macaca fascicularis OX=9541 GN=HYPK PE=2 SV=1	HYPK	12.326	48.6	9	4	3	4	2	1	1	2	1	2	0	0	0	3	3	1	2	2	3	0	0	0	2	3	1	2	2	3	0	0	0	3	3	1	2	2	3	0	0	0	38202	33036	0	38913	37697
i0_HQ_VdSWFU1_c19108_f2p0_667_m.1035	P13240 DR206_PEA; Disease resistance response protein 206 OS=Pisum sativum OX=3888 GN=PI206 PE=1 SV=2	PI206	21.067	8	6	1	1	1	2	2	2	0	0	0	0	0	0	1	1	1	1	1	0	0	0	0	1	1	1	1	1	0	0	0	0	1	1	1	1	1	0	0	0	0	0	0	0	0	0
i0_HQ_VdSWFU1_c19109_f2p2_846_m.1036	XP_010033625.1; PREDICTED: uncharacterized protein LOC104422872 [Eucalyptus grandis]	--	19.211	13.1	9	1	1	1	1	1	1	1	1	1	1	1	1	1	1	1	1	1	1	1	1	1	1	1	1	1	1	1	1	1	1	1	1	1	1	1	1	1	1	1	0	0	0	0	0
i1_HQ_VdSWFU1_c4199_f2p0_1898_m.2103	Q948Z4 SNAK1_SOLTU; Snakin-1 OS=Solanum tuberosum OX=4113 GN=SN1 PE=1 SV=1	SN1	8.2437	23.3	7	2	1	2	2	2	1	1	0	1	0	0	0	2	2	2	2	2	2	0	0	0	1	1	1	1	1	1	0	0	0	2	2	2	2	2	2	0	0	0	197690	186060	103530	47550	47479
i0_HQ_VdSWFU1_c19145_f2p1_965_m.1045	Q8GWE1 UCH3_ARATH; Ubiquitin carboxyl-terminal hydrolase 3 OS=Arabidopsis thaliana OX=3702 GN=UCH3 PE=2 SV=1	UCH3	29.175	20.8	25	6	6	6	5	5	4	4	4	3	0	0	0	6	6	6	5	5	4	2	1	1	6	6	6	5	5	4	2	1	1	6	6	6	5	5	4	2	1	1	173640	169110	166430	104960	106950
i0_HQ_VdSWFU1_c1915_f6p9_888_m.350	Q9SMP0 NFYC1_ARATH; Nuclear transcription factor Y subunit C-1 OS=Arabidopsis thaliana OX=3702 GN=NFYC1 PE=1 SV=1	NFYC1	23.799	18.8	35	5	2	5	5	4	3	5	5	5	3	1	4	5	5	5	5	5	5	3	3	4	2	2	2	2	2	2	0	0	1	5	5	5	5	5	5	3	3	4	264980	258990	264350	302260	294310
i0_HQ_VdSWFU1_c19154_f2p0_667_m.1047	Q8WVJ2 NUDC2_HUMAN; NudC domain-containing protein 2 OS=Homo sapiens OX=9606 GN=NUDCD2 PE=1 SV=1	NUDCD2	19.94	42.4	41	5	5	5	6	5	6	5	5	4	3	3	4	5	5	5	4	5	4	4	4	4	5	5	5	4	5	4	4	4	4	5	5	5	4	5	4	4	4	4	249050	257010	251890	170340	172580
i1_LQ_VdSWFU1_c36215_f1p0_1997_m.2100	Q9LYK9 RS263_ARATH; 40S ribosomal protein S26-3 OS=Arabidopsis thaliana OX=3702 GN=RPS26C PE=2 SV=1	RPS26C	12.326	41	1	4	1	1	0	0	0	0	1	0	0	0	0	4	4	3	3	4	4	3	3	3	1	1	0	0	1	1	0	0	0	1	1	0	0	1	1	0	0	0	0	0	0	0	0
i0_HQ_VdSWFU1_c19173_f2p0_989_m.1050	Q9LVV5 TL15B_ARATH; Thylakoid lumenal 15.0 kDa protein 2, chloroplastic OS=Arabidopsis thaliana OX=3702 GN=At5g52970 PE=1 SV=2	At5g52970	24.602	26.3	17	5	5	5	5	3	2	1	1	2	1	1	1	5	3	3	2	1	3	1	1	1	5	3	3	2	1	3	1	1	1	5	3	3	2	1	3	1	1	1	234200	247590	241970	100780	0
i0_HQ_VdSWFU1_c19196_f2p2_872_m.1053	Q9S829 NDHO_ARATH; NAD(P)H-quinone oxidoreductase subunit O, chloroplastic OS=Arabidopsis thaliana OX=3702 GN=ndhO PE=2 SV=1	ndhO	8.7258	34.2	17	2	2	2	1	0	1	2	2	2	3	3	3	1	1	1	2	2	2	2	2	2	1	1	1	2	2	2	2	2	2	1	1	1	2	2	2	2	2	2	0	0	0	128880	130850
i0_HQ_VdSWFU1_c19212_f2p0_751_m.1057	Q9FGT8 TIL_ARATH; Temperature-induced lipocalin-1 OS=Arabidopsis thaliana OX=3702 GN=TIL PE=1 SV=1	TIL	19.274	43.5	53	6	4	4	6	5	6	6	5	6	7	6	6	6	5	6	6	6	6	6	6	6	4	3	4	4	4	4	4	4	4	4	3	4	4	4	4	4	4	4	131680	169060	140120	463720	479210
i2_LQ_VdSWFU1_c6456_f1p1_2279_m.3852	B1I1J7 RS17_DESAP; 30S ribosomal protein S17 OS=Desulforudis audaxviator (strain MP104C) OX=477974 GN=rpsQ PE=3 SV=1	rpsQ	11.266	39.2	16	3	3	3	4	3	3	2	2	2	0	0	0	3	3	3	3	2	3	1	0	1	3	3	3	3	2	3	1	0	1	3	3	3	3	2	3	1	0	1	189030	175230	208160	86732	63132
i0_HQ_VdSWFU1_c19258_f2p3_919_m.1065	Q1H5C9 OP24A_ARATH; Outer envelope pore protein 24A, chloroplastic OS=Arabidopsis thaliana OX=3702 GN=OEP24A PE=1 SV=1	OEP24A	26.25	55.5	98	11	11	11	11	12	11	11	10	12	9	10	12	11	10	11	11	9	11	10	11	10	11	10	11	11	9	11	10	11	10	11	10	11	11	9	11	10	11	10	970270	957120	950690	1029200	1016100
i0_HQ_VdSWFU1_c19275_f2p0_945_m.1070	P0C2F6 RNHX1_ARATH; Putative ribonuclease H protein At1g65750 OS=Arabidopsis thaliana OX=3702 GN=At1g65750 PE=3 SV=1	At1g65750	18.6	30.8	17	3	3	3	4	4	3	1	2	3	0	0	0	3	3	3	2	3	2	0	0	0	3	3	3	2	3	2	0	0	0	3	3	3	2	3	2	0	0	0	80161	75419	75437	41410	43791
i0_HQ_VdSWFU1_c19281_f2p20_738_m.1072	Q9SYH2 TAF9_ARATH; Transcription initiation factor TFIID subunit 9 OS=Arabidopsis thaliana OX=3702 GN=TAF9 PE=1 SV=1	TAF9	21.682	25.9	9	4	2	2	3	2	3	1	0	0	0	0	0	3	3	4	3	4	3	0	0	0	2	2	2	1	2	1	0	0	0	2	2	2	1	2	1	0	0	0	30045	26234	33531	10915	12625
i0_LQ_VdSWFU1_c30299_f1p0_907_m.1445	P51414 RL261_ARATH; 60S ribosomal protein L26-1 OS=Arabidopsis thaliana OX=3702 GN=RPL26A PE=2 SV=2	RPL26A	18.884	39	52	7	4	7	8	6	7	8	7	7	2	3	4	6	6	7	7	7	6	3	4	4	3	4	4	4	4	3	2	3	3	6	6	7	7	7	6	3	4	4	2639200	2691300	2578100	1942400	1933400
i0_HQ_VdSWFU1_c1930_f3p7_893_m.353	XP_012437079.1; PREDICTED: uncharacterized protein LOC105763392 [Gossypium raimondii]	--	22.114	36	29	6	6	6	6	6	6	3	4	3	0	1	0	5	6	6	6	6	4	0	1	0	5	6	6	6	6	4	0	1	0	5	6	6	6	6	4	0	1	0	764650	783550	793480	201550	217290
i0_HQ_VdSWFU1_c19335_f2p3_899_m.1085	Q9LJ98 PFD2_ARATH; Probable prefoldin subunit 2 OS=Arabidopsis thaliana OX=3702 GN=At3g22480 PE=2 SV=1	At3g22480	16.317	41.5	18	5	5	5	4	3	1	4	2	4	0	0	0	4	4	2	4	3	4	0	1	0	4	4	2	4	3	4	0	1	0	4	4	2	4	3	4	0	1	0	89001	108730	104870	95532	88455
i0_HQ_VdSWFU1_c1937_f3p0_835_m.354	Q8L4N1 PHO34_ARATH; Universal stress protein PHOS34 OS=Arabidopsis thaliana OX=3702 GN=PHOS34 PE=1 SV=1	PHOS34	17.258	55.9	79	6	6	6	10	9	8	9	8	7	9	10	9	6	6	6	6	4	5	5	5	5	6	6	6	6	4	5	5	5	5	6	6	6	6	4	5	5	5	5	539310	539610	569890	282380	301680
i0_HQ_VdSWFU1_c19370_f2p0_651_m.1091	O04529 2MMP_ARATH; Metalloendoproteinase 2-MMP OS=Arabidopsis thaliana OX=3702 GN=2MMP PE=1 SV=1	2MMP	16.945	58.8	29	5	5	5	1	1	1	1	0	0	9	8	8	2	2	2	1	1	1	5	5	5	2	2	2	1	1	1	5	5	5	2	2	2	1	1	1	5	5	5	72235	73439	79520	0	0
i0_HQ_VdSWFU1_c19381_f2p0_980_m.1094	Q9LU85 PAP4_ARATH; Probable plastid-lipid-associated protein 4, chloroplastic OS=Arabidopsis thaliana OX=3702 GN=PAP4 PE=1 SV=1	PAP4	29.595	15.2	10	4	4	4	0	0	0	2	2	2	0	1	3	2	2	2	3	3	2	3	3	4	2	2	2	3	3	2	3	3	4	2	2	2	3	3	2	3	3	4	574730	584410	561530	497640	351790
i0_HQ_VdSWFU1_c19390_f2p1_657_m.1096	M4I1C6 NUDT1_ROSHC; Geranyl diphosphate phosphohydrolase OS=Rosa hybrid cultivar OX=128735 GN=NUDIX1 PE=1 SV=1	NUDIX1	16.108	41.7	25	4	4	4	4	4	4	4	5	4	0	0	0	4	4	4	4	4	4	3	2	2	4	4	4	4	4	4	3	2	2	4	4	4	4	4	4	3	2	2	198380	184290	189920	140400	133320
i0_HQ_VdSWFU1_c1941_f5p0_699_m.355	Q42347 RL241_ARATH; 60S ribosomal protein L24-1 OS=Arabidopsis thaliana OX=3702 GN=RPL24A PE=1 SV=2	RPL24A	18.481	30.1	27	5	1	5	4	5	4	5	4	4	0	0	1	5	5	5	5	5	5	0	0	1	1	1	1	1	1	1	0	0	0	5	5	5	5	5	5	0	0	1	962660	873900	918460	762810	770060
i1_LQ_VdSWFU1_c38341_f1p3_1841_m.2809	Q9SL04 ATG8D_ARATH; Autophagy-related protein 8d OS=Arabidopsis thaliana OX=3702 GN=ATG8D PE=1 SV=1	ATG8D	9.8554	16.3	5	2	2	2	0	1	0	1	2	1	0	0	0	1	1	2	1	2	1	0	0	0	1	1	2	1	2	1	0	0	0	1	1	2	1	2	1	0	0	0	0	0	20956	0	18371
i0_HQ_VdSWFU1_c1946_f4p0_905_m.357	F4HPA7 MD10B_ARATH; Mediator of RNA polymerase II transcription subunit 10b OS=Arabidopsis thaliana OX=3702 GN=MED10B PE=1 SV=1	MED10B	27.204	17.3	8	3	2	3	1	3	1	1	2	0	0	0	0	1	3	1	2	3	1	0	0	0	0	2	1	2	2	1	0	0	0	1	3	1	2	3	1	0	0	0	0	25174	0	12404	10916
i0_HQ_VdSWFU1_c1960_f6p0_815_m.362	Q9SR77 HBPL1_ARATH; Heme-binding-like protein At3g10130, chloroplastic OS=Arabidopsis thaliana OX=3702 GN=At3g10130 PE=1 SV=1	At3g10130	24.012	63.7	120	13	9	13	12	11	6	12	16	13	15	18	17	11	11	8	10	12	11	12	13	13	9	9	7	7	9	8	8	9	9	11	11	8	10	12	11	12	13	13	494440	519810	524620	1073300	1034700
i0_HQ_VdSWFU1_c1969_f4p3_997_m.366	B3LPE4 ZIM17_YEAS1; Mitochondrial protein import protein ZIM17 OS=Saccharomyces cerevisiae (strain RM11-1a) OX=285006 GN=ZIM17 PE=3 SV=2	ZIM17	26.924	21	11	3	3	3	1	1	2	0	0	0	2	3	2	2	2	2	0	0	0	2	3	2	2	2	2	0	0	0	2	3	2	2	2	2	0	0	0	2	3	2	18569	23774	24684	0	0
i0_HQ_VdSWFU1_c1973_f4p2_900_m.367	Q8LD49 TRXX_ARATH; Thioredoxin X, chloroplastic OS=Arabidopsis thaliana OX=3702 GN=ATHX PE=2 SV=2	ATHX	20.121	13.8	17	2	2	2	1	2	2	2	2	2	2	2	2	2	2	2	2	2	2	2	2	2	2	2	2	2	2	2	2	2	2	2	2	2	2	2	2	2	2	2	103410	104530	102320	210670	220240
i0_HQ_VdSWFU1_c1984_f3p3_1000_m.371	Q38820 TI232_ARATH; Mitochondrial import inner membrane translocase subunit TIM23-2 OS=Arabidopsis thaliana OX=3702 GN=TIM23-2 PE=1 SV=1	TIM23-2	19.556	31.4	21	3	3	3	2	3	3	3	3	3	1	1	2	2	3	3	3	3	3	2	2	2	2	3	3	3	3	3	2	2	2	2	3	3	3	3	3	2	2	2	256000	262220	256120	223820	237440
i0_HQ_VdSWFU1_c1990_f3p0_877_m.374	Q9LSQ5 FQR1_ARATH; NAD(P)H dehydrogenase (quinone) FQR1 OS=Arabidopsis thaliana OX=3702 GN=FQR1 PE=1 SV=1	FQR1	25.908	51.5	105	10	7	10	12	13	13	12	9	12	12	11	11	10	9	9	9	9	9	8	9	9	7	6	6	6	6	6	5	6	6	10	9	9	9	9	9	8	9	9	3510900	3714900	3696200	2317800	2288600
i0_HQ_VdSWFU1_c1994_f5p1_999_m.376	Q6GPW4 TM205_XENLA; Transmembrane protein 205 OS=Xenopus laevis OX=8355 GN=tmem205 PE=2 SV=1	tmem205	23.412	5.7	5	1	1	1	1	1	1	1	0	1	0	0	0	1	1	1	1	1	1	1	1	0	1	1	1	1	1	1	1	1	0	1	1	1	1	1	1	1	1	0	0	0	0	0	0
i0_HQ_VdSWFU1_c2004_f2p0_833_m.380	XP_006346599.1; PREDICTED: uncharacterized protein LOC102580609 [Solanum tuberosum]	--	15.503	18.3	4	2	2	2	1	1	1	0	0	1	0	0	0	1	1	1	0	0	2	0	0	0	1	1	1	0	0	2	0	0	0	1	1	1	0	0	2	0	0	0	0	0	0	0	0
i0_HQ_VdSWFU1_c2006_f2p0_890_m.381	Q9LJU7 PPA18_ARATH; Purple acid phosphatase 18 OS=Arabidopsis thaliana OX=3702 GN=PAP18 PE=2 SV=1	PAP18	24.602	12.4	3	2	2	2	2	1	0	0	0	0	0	0	0	2	2	1	0	0	1	0	0	0	2	2	1	0	0	1	0	0	0	2	2	1	0	0	1	0	0	0	36628	38818	0	0	0
i0_HQ_VdSWFU1_c2310_f2p0_851_m.475	Q8K2Y7 RM47_MOUSE; 39S ribosomal protein L47, mitochondrial OS=Mus musculus OX=10090 GN=Mrpl47 PE=1 SV=2	Mrpl47	16.613	35	33	4	4	4	5	5	4	5	5	4	2	1	2	4	4	4	4	4	4	2	2	2	4	4	4	4	4	4	2	2	2	4	4	4	4	4	4	2	2	2	171270	165350	165180	95648	92828
i0_HQ_VdSWFU1_c2013_f3p0_706_m.383	A6QPY8 PIN4_BOVIN; Peptidyl-prolyl cis-trans isomerase NIMA-interacting 4 OS=Bos taurus OX=9913 GN=PIN4 PE=2 SV=1	PIN4	15.189	37.9	20	4	4	4	3	2	4	4	3	4	0	0	0	3	4	4	4	3	4	1	1	1	3	4	4	4	3	4	1	1	1	3	4	4	4	3	4	1	1	1	253690	246140	261370	258980	273140
i2_LQ_VdSWFU1_c7525_f1p1_2316_m.4189	Q9CAB6 UEV1B_ARATH; Ubiquitin-conjugating enzyme E2 variant 1B OS=Arabidopsis thaliana OX=3702 GN=UEV1B PE=1 SV=1	UEV1B	15.012	9.3	3	1	1	1	1	1	0	0	0	1	0	0	0	1	1	0	0	1	1	0	0	0	1	1	0	0	1	1	0	0	0	1	1	0	0	1	1	0	0	0	0	0	0	0	0
i0_HQ_VdSWFU1_c2019_f3p0_803_m.387	Q9SF23 FOLB1_ARATH; Dihydroneopterin aldolase 1 OS=Arabidopsis thaliana OX=3702 GN=FOLB1 PE=1 SV=1	FOLB1	14.951	17.2	7	2	2	2	2	1	1	1	1	1	0	0	0	2	2	2	1	1	2	0	0	0	2	2	2	1	1	2	0	0	0	2	2	2	1	1	2	0	0	0	41654	30536	30785	0	0
i1_HQ_VdSWFU1_c44910_f2p0_1092_m.4741	Q9LFF9 IPYR4_ARATH; Soluble inorganic pyrophosphatase 4 OS=Arabidopsis thaliana OX=3702 GN=PPA4 PE=1 SV=1	PPA4	24.604	13.4	2	2	1	1	1	0	0	0	1	0	0	0	0	2	1	1	1	2	1	1	1	1	1	0	0	0	1	0	0	0	0	1	0	0	0	1	0	0	0	0	0	0	0	0	0
i0_HQ_VdSWFU1_c2028_f2p1_858_m.392	Q8QZZ7 TPRKB_MOUSE; EKC/KEOPS complex subunit Tprkb OS=Mus musculus OX=10090 GN=Tprkb PE=1 SV=1	Tprkb	18.813	22.8	7	3	3	3	0	1	1	2	2	1	0	0	0	0	2	2	2	3	2	0	0	0	0	2	2	2	3	2	0	0	0	0	2	2	2	3	2	0	0	0	0	21243	23722	37137	67407
i0_LQ_VdSWFU1_c22276_f1p3_903_m.9052	Uncharacterized protein	--	15.721	12.7	21	1	1	1	5	3	3	2	4	3	0	1	0	1	1	1	1	1	1	1	1	1	1	1	1	1	1	1	1	1	1	1	1	1	1	1	1	1	1	1	23501000	23574000	22854000	7275500	7221100
i0_HQ_VdSWFU1_c2035_f5p0_730_m.395	KVI02938.1; hypothetical protein Ccrd_018768 [Cynara cardunculus var. scolymus]	--	21.646	16.5	18	4	4	4	3	2	2	2	2	1	1	3	2	4	4	3	3	4	4	3	3	3	4	4	3	3	4	4	3	3	3	4	4	3	3	4	4	3	3	3	207310	204150	209970	125190	139970
i0_HQ_VdSWFU1_c2058_f4p0_615_m.401	P46290 RL31_NICGU; 60S ribosomal protein L31 OS=Nicotiana glutinosa OX=35889 GN=RPL31 PE=2 SV=1	RPL31	13.851	36.7	7	6	1	1	1	1	1	1	1	1	0	0	1	6	6	6	6	6	5	3	2	2	1	1	1	1	1	1	1	0	1	1	1	1	1	1	1	1	0	1	0	0	0	0	0
i0_LQ_VdSWFU1_c26975_f1p13_940_m.660	Q41001 BCP_PEA; Blue copper protein OS=Pisum sativum OX=3888 PE=2 SV=1	--	17.875	9.3	8	1	1	1	1	1	1	1	1	0	1	1	1	1	1	1	1	1	0	1	1	1	1	1	1	1	1	0	1	1	1	1	1	1	1	1	0	1	1	1	0	0	0	0	0
i0_HQ_VdSWFU1_c2071_f2p1_939_m.403	Q9LV09 BOB1_ARATH; Protein BOBBER 1 OS=Arabidopsis thaliana OX=3702 GN=BOB1 PE=1 SV=1	BOB1	24.414	55.3	82	11	9	11	12	13	11	11	10	12	3	4	6	11	10	11	9	10	10	6	7	6	9	8	9	9	9	9	6	6	5	11	10	11	9	10	10	6	7	6	672600	736650	694810	424030	406020
i0_HQ_VdSWFU1_c2072_f4p0_746_m.404	Q39732 GCSH_FLAAN; Glycine cleavage system H protein, mitochondrial OS=Flaveria anomala OX=35877 GN=GDCSH PE=2 SV=1	GDCSH	17.701	35.2	54	5	4	4	4	5	5	4	5	4	9	8	10	3	4	4	5	5	3	5	5	5	2	3	3	4	4	2	4	4	4	2	3	3	4	4	2	4	4	4	844900	782660	866200	656550	669690
i0_HQ_VdSWFU1_c2082_f6p0_892_m.410	Q00423 HMGYA_SOYBN; HMG-Y-related protein A OS=Glycine max OX=3847 PE=2 SV=1	--	22.269	42.9	27	7	7	7	4	4	3	5	6	5	0	0	0	6	5	5	6	7	6	0	0	1	6	5	5	6	7	6	0	0	1	6	5	5	6	7	6	0	0	1	245950	233510	257340	564660	524370
i0_HQ_VdSWFU1_c2083_f3p3_854_m.411	Q9ZUU8 KINB3_ARATH; SNF1-related protein kinase regulatory subunit beta-3 OS=Arabidopsis thaliana OX=3702 GN=KINB3 PE=1 SV=1	KINB3	12.9	55.2	19	4	4	4	2	3	3	4	3	4	0	0	0	4	4	4	4	4	4	2	2	2	4	4	4	4	4	4	2	2	2	4	4	4	4	4	4	2	2	2	285490	320950	266870	307070	262070
i1_LQ_VdSWFU1_c96505_f1p2_1013_m.2585	XP_017219867.1; PREDICTED: uncharacterized protein LOC108196896 [Daucus carota subsp. sativus]	--	24.438	33.3	18	6	6	6	4	4	4	1	1	0	1	2	1	6	5	5	4	4	2	2	3	3	6	5	5	4	4	2	2	3	3	6	5	5	4	4	2	2	3	3	199630	154000	151260	48035	37605
i0_HQ_VdSWFU1_c2127_f2p4_561_m.421	XP_012075234.1; PREDICTED: uncharacterized protein LOC105636546 [Jatropha curcas]	--	11.97	29.4	13	2	2	2	2	2	2	2	2	2	0	1	0	2	2	2	2	2	2	0	1	0	2	2	2	2	2	2	0	1	0	2	2	2	2	2	2	0	1	0	84873	89410	85081	66427	61541
i0_HQ_VdSWFU1_c2132_f3p0_890_m.422	XP_014518704.1; PREDICTED: uncharacterized protein LOC106775957 [Vigna radiata var. radiata]	--	12.016	44.3	29	3	3	3	3	3	3	3	4	3	3	3	4	3	3	3	3	3	3	3	3	3	3	3	3	3	3	3	3	3	3	3	3	3	3	3	3	3	3	3	283950	288640	302350	203810	210370
i0_HQ_VdSWFU1_c2142_f2p0_766_m.425	KVI06117.1; Rubredoxin domain-containing protein [Cynara cardunculus var. scolymus]	--	20.129	12.6	14	2	2	2	2	1	1	2	2	2	1	1	2	2	2	2	2	2	2	2	2	2	2	2	2	2	2	2	2	2	2	2	2	2	2	2	2	2	2	2	173630	207320	218380	328790	316040
i0_HQ_VdSWFU1_c2145_f4p1_805_m.426	Q9UUC8 RM51_SCHPO; 54S ribosomal protein L51, mitochondrial OS=Schizosaccharomyces pombe (strain 972 / ATCC 24843) OX=284812 GN=mrpl51 PE=3 SV=1	mrpl51	13.862	52.9	22	5	5	5	3	2	3	4	2	4	2	1	1	5	5	5	5	5	5	4	3	3	5	5	5	5	5	5	4	3	3	5	5	5	5	5	5	4	3	3	196000	203940	189360	109420	116760
i0_HQ_VdSWFU1_c2146_f5p0_897_m.427	Q9FLX7 NDUA5_ARATH; Probable NADH dehydrogenase [ubiquinone] 1 alpha subcomplex subunit 5, mitochondrial OS=Arabidopsis thaliana OX=3702 GN=At5g52840 PE=1 SV=1	At5g52840	24.442	32.7	20	6	4	4	3	4	3	2	3	3	0	1	1	5	6	6	5	5	5	2	3	3	4	4	4	4	4	3	1	2	2	4	4	4	4	4	3	1	2	2	429790	426310	527970	357740	377670
i0_HQ_VdSWFU1_c2179_f5p0_689_m.431	Q9C681 H2A1_ARATH; Probable histone H2A.1 OS=Arabidopsis thaliana OX=3702 GN=At1g51060 PE=1 SV=1	At1g51060	13.92	38.3	1	4	1	1	0	0	0	1	0	0	0	0	0	4	3	3	4	3	3	2	2	2	1	0	0	1	0	1	0	0	0	1	0	0	1	0	1	0	0	0	0	0	0	0	0
i0_HQ_VdSWFU1_c2182_f6p0_680_m.432	Q9FHA6 RLF34_ARATH; Protein RALF-like 34 OS=Arabidopsis thaliana OX=3702 GN=RALFL34 PE=2 SV=1	RALFL34	13.937	25.6	11	2	2	2	1	1	2	3	1	1	1	0	1	1	1	1	2	1	1	1	1	1	1	1	1	2	1	1	1	1	1	1	1	1	2	1	1	1	1	1	120610	0	143200	110520	0
i0_HQ_VdSWFU1_c2183_f2p0_808_m.433	P49098 CYB5_TOBAC; Cytochrome b5 OS=Nicotiana tabacum OX=4097 PE=2 SV=1	--	21.238	44	84	6	6	6	15	12	14	11	13	12	2	2	3	6	5	5	6	6	5	3	4	4	6	5	5	6	6	5	3	4	4	6	5	5	6	6	5	3	4	4	4453800	4630700	4648600	4115000	3876800
i0_HQ_VdSWFU1_c2189_f2p7_709_m.434	XP_018854060.1; PREDICTED: uncharacterized protein LOC109016050 [Juglans regia]	--	16.523	7	4	1	1	1	0	0	0	0	1	1	1	0	1	1	1	1	1	1	1	1	1	1	1	1	1	1	1	1	1	1	1	1	1	1	1	1	1	1	1	1	0	0	0	0	0
i0_HQ_VdSWFU1_c2193_f8p0_799_m.435	Q9FLX7 NDUA5_ARATH; Probable NADH dehydrogenase [ubiquinone] 1 alpha subcomplex subunit 5, mitochondrial OS=Arabidopsis thaliana OX=3702 GN=At5g52840 PE=1 SV=1	At5g52840	24.01	40.1	32	7	5	7	6	6	6	4	5	5	0	0	0	6	7	7	6	6	5	1	1	1	5	5	5	5	5	3	0	0	0	6	7	7	6	6	5	1	1	1	541270	565410	555800	152460	132670
i0_HQ_VdSWFU1_c2207_f2p2_657_m.437	Q40519 PSBR_TOBAC; Photosystem II 10 kDa polypeptide, chloroplastic OS=Nicotiana tabacum OX=4097 GN=PSBR PE=2 SV=1	PSBR	16.128	21.7	68	5	4	5	8	7	5	7	4	6	10	10	11	5	4	4	4	4	4	5	5	5	4	3	3	3	3	3	4	4	4	5	4	4	4	4	4	5	5	5	6665700	6595000	6680100	4432200	4260400
i0_HQ_VdSWFU1_c2212_f6p11_946_m.439	P47192 VA722_ARATH; Vesicle-associated membrane protein 722 OS=Arabidopsis thaliana OX=3702 GN=VAMP722 PE=2 SV=2	VAMP722	28.477	16.5	2	5	0	1	1	0	1	0	0	0	0	0	0	4	4	5	5	4	4	2	3	3	0	0	0	0	0	0	0	0	0	1	1	1	1	1	1	0	0	0	0	0	0	0	0
i0_HQ_VdSWFU1_c2215_f5p3_825_m.441	P30109 GSTF1_TOBAC; Glutathione S-transferase PARB OS=Nicotiana tabacum OX=4097 GN=PARB PE=2 SV=1	PARB	24.33	57.2	37	8	8	8	6	6	6	8	5	6	0	0	0	7	6	7	8	8	7	0	0	0	7	6	7	8	8	7	0	0	0	7	6	7	8	8	7	0	0	0	88803	88134	93529	132470	126950
i0_LQ_VdSWFU1_c22264_f1p0_769_m.9048	Q9LTS6 RS16B_ARATH; 30S ribosomal protein S16-2, chloroplastic/mitochondrial OS=Arabidopsis thaliana OX=3702 GN=RPS16-2 PE=2 SV=1	RPS16-2	12.316	42	15	3	3	3	2	1	2	1	3	2	1	2	1	1	2	2	1	3	2	2	2	2	1	2	2	1	3	2	2	2	2	1	2	2	1	3	2	2	2	2	0	125110	219630	0	225600
i0_HQ_VdSWFU1_c2228_f3p2_888_m.446	XP_019178232.1; PREDICTED: uncharacterized protein LOC109173454 [Ipomoea nil]	--	20.767	39	18	5	5	5	1	4	3	4	3	3	0	0	0	4	4	5	4	4	3	0	0	0	4	4	5	4	4	3	0	0	0	4	4	5	4	4	3	0	0	0	36417	36303	32100	48441	54691
i0_HQ_VdSWFU1_c2238_f3p0_903_m.447	Q8LBU2 GPX8_ARATH; Probable glutathione peroxidase 8 OS=Arabidopsis thaliana OX=3702 GN=GPX8 PE=2 SV=1	GPX8	23.417	19.9	16	3	3	3	3	2	2	1	2	2	1	2	1	3	3	2	1	2	3	2	2	2	3	3	2	1	2	3	2	2	2	3	3	2	1	2	3	2	2	2	293930	294840	313140	0	238150
i0_HQ_VdSWFU1_c2239_f3p16_694_m.448	Uncharacterized protein	--	8.555	34	1	1	1	1	0	0	0	0	0	0	1	0	0	0	0	0	0	0	0	1	0	0	0	0	0	0	0	0	1	0	0	0	0	0	0	0	0	1	0	0	0	0	0	0	0
i0_HQ_VdSWFU1_c38713_f15p1_865_m.1302	Q8L5E0 SODC2_OLEEU; Superoxide dismutase [Cu-Zn] 2 OS=Olea europaea OX=4146 GN=OLE5 PE=1 SV=2	OLE5	15.307	55.3	92	6	5	5	11	12	13	12	12	11	7	7	7	6	6	6	6	6	6	5	6	6	5	5	5	5	5	5	4	5	5	5	5	5	5	5	5	4	5	5	11606000	12021000	11556000	10022000	9511000
i0_HQ_VdSWFU1_c2253_f3p16_954_m.454	Q9FRL8 DHAR2_ARATH; Glutathione S-transferase DHAR2 OS=Arabidopsis thaliana OX=3702 GN=DHAR2 PE=1 SV=1	DHAR2	26.284	70.9	9	13	1	1	1	1	1	1	1	1	1	1	1	13	13	13	13	13	13	13	12	13	1	1	1	1	1	1	1	1	1	1	1	1	1	1	1	1	1	1	0	0	0	0	0
i0_HQ_VdSWFU1_c2255_f3p0_687_m.455	Q9SX68 RK18_ARATH; 50S ribosomal protein L18, chloroplastic OS=Arabidopsis thaliana OX=3702 GN=RPL18 PE=2 SV=1	RPL18	18.217	37	57	7	7	7	4	6	6	7	8	9	6	6	5	7	7	7	7	7	7	6	6	6	7	7	7	7	7	7	6	6	6	7	7	7	7	7	7	6	6	6	276600	262630	280030	412840	402080
i0_HQ_VdSWFU1_c2265_f2p3_956_m.458	Q9LUQ6 RL192_ARATH; 60S ribosomal protein L19-2 OS=Arabidopsis thaliana OX=3702 GN=RPL19B PE=2 SV=1	RPL19B	26.458	25.2	13	4	1	1	2	2	2	3	2	2	0	0	0	4	4	4	4	4	4	1	1	0	1	1	1	1	1	1	0	0	0	1	1	1	1	1	1	0	0	0	555630	590500	602120	519850	546210
i0_HQ_VdSWFU1_c2274_f3p4_796_m.461	XP_010033374.1; PREDICTED: 39S ribosomal protein L54, mitochondrial [Eucalyptus grandis]	--	14.548	9.9	2	2	2	2	0	1	0	1	0	0	0	0	0	2	2	2	2	2	2	0	0	0	2	2	2	2	2	2	0	0	0	2	2	2	2	2	2	0	0	0	0	159680	0	86966	0
i0_HQ_VdSWFU1_c2287_f3p4_953_m.467	Q05737 YPTM2_MAIZE; GTP-binding protein YPTM2 OS=Zea mays OX=4577 GN=YPTM2 PE=2 SV=1	YPTM2	22.391	17.3	7	4	1	1	1	1	0	1	1	1	1	0	1	4	4	3	4	4	4	4	3	3	1	1	0	1	1	1	1	1	1	1	1	0	1	1	1	1	1	1	0	0	0	0	0
i1_LQ_VdSWFU1_c85907_f1p0_1032_m.2121	Q9XIK0 PRIN2_ARATH; Protein PLASTID REDOX INSENSITIVE 2, chloroplastic OS=Arabidopsis thaliana OX=3702 GN=PRIN2 PE=1 SV=1	PRIN2	22.418	17.6	7	3	3	3	1	1	0	1	1	3	0	0	0	3	3	2	2	1	3	0	0	0	3	3	2	2	1	3	0	0	0	3	3	2	2	1	3	0	0	0	57846	63497	65719	66983	0
i0_HQ_VdSWFU1_c2306_f5p2_803_m.474	C0HJG8 BSP_BOSSE; Basic secretory protease (Fragments) OS=Boswellia serrata OX=613112 PE=1 SV=1	--	26.7	39	46	9	9	9	7	8	8	7	7	8	0	0	1	9	9	9	9	8	9	2	2	2	9	9	9	9	8	9	2	2	2	9	9	9	9	8	9	2	2	2	426410	328020	345390	539690	314660
i0_HQ_VdSWFU1_c2316_f4p3_779_m.477	Q9SXC8 UFC1_ARATH; Ubiquitin-fold modifier-conjugating enzyme 1 OS=Arabidopsis thaliana OX=3702 GN=At1g27530 PE=2 SV=1	At1g27530	19.877	11.3	13	2	2	2	1	1	2	2	2	2	2	1	0	2	2	2	2	2	2	2	2	2	2	2	2	2	2	2	2	2	2	2	2	2	2	2	2	2	2	2	117310	121250	135540	128500	124380
i0_HQ_VdSWFU1_c2317_f2p0_935_m.478	Q93W77 NIFU1_ARATH; NifU-like protein 1, chloroplastic OS=Arabidopsis thaliana OX=3702 GN=NIFU1 PE=1 SV=1	NIFU1	25.913	32	35	5	5	5	4	4	5	3	2	3	4	5	5	5	5	5	4	5	4	5	5	5	5	5	5	4	5	4	5	5	5	5	5	5	4	5	4	5	5	5	357910	337690	351190	195490	248550
i0_HQ_VdSWFU1_c2318_f4p0_913_m.479	Q9D1I5 MCEE_MOUSE; Methylmalonyl-CoA epimerase, mitochondrial OS=Mus musculus OX=10090 GN=Mcee PE=1 SV=1	Mcee	22.474	31.5	32	5	5	5	3	2	2	5	3	6	2	4	5	4	3	4	5	4	4	4	4	4	4	3	4	5	4	4	4	4	4	4	3	4	5	4	4	4	4	4	69591	68423	63830	123740	121770
i0_HQ_VdSWFU1_c2330_f4p4_817_m.483	O64527 Y1926_ARATH; UPF0678 fatty acid-binding protein-like protein At1g79260 OS=Arabidopsis thaliana OX=3702 GN=At1g79260 PE=1 SV=1	At1g79260	19.961	48.9	42	5	5	5	6	4	5	4	2	2	7	6	6	4	3	4	3	3	3	4	4	4	4	3	4	3	3	3	4	4	4	4	3	4	3	3	3	4	4	4	195700	220520	221910	192670	201910
i0_HQ_VdSWFU1_c2334_f2p4_795_m.484	Q8L925 CRC_ARATH; Protein CRABS CLAW OS=Arabidopsis thaliana OX=3702 GN=CRC PE=1 SV=2	CRC	20.293	14.8	1	1	1	1	1	0	0	0	0	0	0	0	0	1	0	1	0	0	0	0	0	0	1	0	1	0	0	0	0	0	0	1	0	1	0	0	0	0	0	0	0	0	0	0	0
i0_HQ_VdSWFU1_c2335_f3p28_935_m.485	P54153 MSRA_SOLLC; Peptide methionine sulfoxide reductase (Fragment) OS=Solanum lycopersicum OX=4081 GN=E4 PE=3 SV=1	E4	21.5	30	22	5	2	2	3	3	2	2	2	2	3	3	2	5	5	5	4	5	5	5	5	5	2	2	2	1	2	2	2	2	2	2	2	2	1	2	2	2	2	2	221350	221390	220260	213570	230130
i0_HQ_VdSWFU1_c2340_f3p0_721_m.487	Q94G00 PIN1_MALDO; Peptidyl-prolyl cis-trans isomerase Pin1 OS=Malus domestica OX=3750 GN=PIN1 PE=2 SV=1	PIN1	19.54	12.3	2	2	2	2	0	0	1	1	0	0	0	0	0	1	0	1	2	1	0	0	0	0	1	0	1	2	1	0	0	0	0	1	0	1	2	1	0	0	0	0	0	0	0	0	0
i1_LQ_VdSWFU1_c40965_f1p0_1189_m.3590	Q41951 TIP21_ARATH; Aquaporin TIP2-1 OS=Arabidopsis thaliana OX=3702 GN=TIP2-1 PE=1 SV=2	TIP2-1	26.274	4.5	9	1	1	1	1	1	1	1	1	1	1	1	1	1	1	1	1	1	1	1	1	1	1	1	1	1	1	1	1	1	1	1	1	1	1	1	1	1	1	1	0	0	0	0	0
i0_HQ_VdSWFU1_c235_f10p0_748_m.13	XP_012471223.1; PREDICTED: uncharacterized protein LOC105788735 [Gossypium raimondii]	--	21.705	68.1	53	7	5	7	8	6	7	6	6	6	4	5	5	6	7	5	7	7	6	4	4	4	4	5	3	5	5	4	3	3	3	6	7	5	7	7	6	4	4	4	570500	560280	561730	546570	555700
i0_HQ_VdSWFU1_c2354_f3p0_935_m.490	XP_009620471.1; PREDICTED: uncharacterized protein LOC104112297 [Nicotiana tomentosiformis]	--	26.7	15.6	7	3	3	3	2	2	2	1	0	0	0	0	0	3	3	3	1	2	1	1	2	2	3	3	3	1	2	1	1	2	2	3	3	3	1	2	1	1	2	2	86456	66394	81814	0	0
i0_HQ_VdSWFU1_c2359_f7p6_576_m.491	Uncharacterized protein	--	11.658	30.8	5	2	2	2	0	0	0	0	0	0	2	2	1	1	1	0	1	1	1	2	2	2	1	1	0	1	1	1	2	2	2	1	1	0	1	1	1	2	2	2	0	0	0	0	0
i0_HQ_VdSWFU1_c2363_f4p0_909_m.492	Q9LZX1 LOR15_ARATH; Protein LURP-one-related 15 OS=Arabidopsis thaliana OX=3702 GN=At5g01750 PE=1 SV=1	At5g01750	24.208	13	7	2	2	2	1	2	1	1	2	0	0	0	0	2	2	2	2	2	1	0	0	0	2	2	2	2	2	1	0	0	0	2	2	2	2	2	1	0	0	0	36940	41775	38581	25405	20667
i0_HQ_VdSWFU1_c2374_f2p2_665_m.495	P81748 MIFH_TRITR; Macrophage migration inhibitory factor homolog OS=Trichuris trichiura OX=36087 PE=1 SV=2	--	12.915	79.3	88	7	1	7	10	11	11	10	10	8	10	10	8	7	7	7	7	7	6	6	6	6	1	1	1	1	1	1	1	1	1	7	7	7	7	7	6	6	6	6	2851100	2733700	2748800	1510000	1514800
i0_HQ_VdSWFU1_c2378_f4p4_774_m.497	Q0JBH9 ERG3_ORYSJ; Elicitor-responsive protein 3 OS=Oryza sativa subsp. japonica OX=39947 GN=ERG3 PE=1 SV=1	ERG3	16.244	35.8	18	4	4	4	4	3	4	3	3	1	0	0	0	4	3	4	3	3	2	0	0	0	4	3	4	3	3	2	0	0	0	4	3	4	3	3	2	0	0	0	374130	372290	380130	77292	80790
i0_HQ_VdSWFU1_c238_f6p0_751_m.14	Q9ATF5 RL18A_CASSA; 60S ribosomal protein L18a OS=Castanea sativa OX=21020 GN=RPL18A PE=2 SV=1	RPL18A	23.382	39.5	61	8	2	8	7	7	8	7	9	12	4	4	3	8	8	8	8	8	8	6	6	5	2	2	2	2	2	2	2	2	1	8	8	8	8	8	8	6	6	5	3374400	3244300	3356800	3158500	3232100
i0_HQ_VdSWFU1_c23859_f5p6_883_m.1105	Q9AST8 ROSY1_ARATH; MD-2-related lipid-recognition protein ROSY1 OS=Arabidopsis thaliana OX=3702 GN=ROSY1 PE=1 SV=1	ROSY1	16.6	26.8	8	3	3	3	2	2	1	0	2	1	0	0	0	3	2	3	3	3	2	1	0	2	3	2	3	3	3	2	1	0	2	3	2	3	3	3	2	1	0	2	419270	434810	412190	207920	201760
i0_HQ_VdSWFU1_c2399_f2p0_983_m.505	XP_009361526.1; PREDICTED: uncharacterized protein LOC103951796 [Pyrus x bretschneideri]	--	30.317	4.6	3	1	1	1	1	1	1	0	0	0	0	0	0	1	1	1	1	0	0	0	0	0	1	1	1	1	0	0	0	0	0	1	1	1	1	0	0	0	0	0	0	0	0	0	0
i0_HQ_VdSWFU1_c2403_f2p0_939_m.507	XP_016473188.1; PREDICTED: uncharacterized protein LOC107795116 [Nicotiana tabacum]	--	22.782	14.6	9	2	2	2	2	1	1	2	1	2	0	0	0	2	2	1	2	2	2	0	0	0	2	2	1	2	2	2	0	0	0	2	2	1	2	2	2	0	0	0	36027	13781	0	36126	32605
i0_HQ_VdSWFU1_c2416_f4p9_875_m.512	Q84WL9 AP2S_ARATH; AP-2 complex subunit sigma OS=Arabidopsis thaliana OX=3702 GN=AP17 PE=2 SV=1	AP17	17.076	15.5	11	3	3	3	2	2	2	1	2	2	0	0	0	2	2	3	1	2	2	0	0	0	2	2	3	1	2	2	0	0	0	2	2	3	1	2	2	0	0	0	51691	49814	48404	0	32022
i0_HQ_VdSWFU1_c2418_f5p3_981_m.513	OMO53269.1; hypothetical protein CCACVL1_28769 [Corchorus capsularis]	--	24.163	52.3	36	8	8	8	1	2	4	7	7	6	4	3	2	6	6	5	8	8	7	3	3	3	6	6	5	8	8	7	3	3	3	6	6	5	8	8	7	3	3	3	151280	153790	158260	194630	190370
i0_HQ_VdSWFU1_c2420_f2p0_942_m.514	KCW86532.1; hypothetical protein EUGRSUZ_B03178, partial [Eucalyptus grandis]	--	19.056	58.7	71	6	6	6	7	9	7	6	8	8	9	9	8	5	6	6	6	6	5	6	6	6	5	6	6	6	6	5	6	6	6	5	6	6	6	6	5	6	6	6	1246300	1185300	1173800	1031100	1112700
i0_HQ_VdSWFU1_c2423_f5p5_601_m.515	Q9FLP6 SUMO2_ARATH; Small ubiquitin-related modifier 2 OS=Arabidopsis thaliana OX=3702 GN=SUMO2 PE=1 SV=1	SUMO2	11.679	56.2	24	6	4	4	3	3	5	4	4	4	1	0	0	4	5	6	5	4	6	3	2	4	3	3	4	3	3	4	2	1	2	3	3	4	3	3	4	2	1	2	304080	514570	513370	314960	303170
i0_HQ_VdSWFU1_c2431_f2p0_954_m.518	Q6K5Q0 GL21_ORYSJ; Putative germin-like protein 2-1 OS=Oryza sativa subsp. japonica OX=39947 GN=Os02g0491600 PE=3 SV=1	Os02g0491600	24.459	14.4	3	2	1	1	1	1	1	0	0	0	0	0	0	2	2	2	2	1	1	2	2	2	1	1	1	1	0	0	1	1	1	1	1	1	1	0	0	1	1	1	0	0	0	0	0
i1_LQ_VdSWFU1_c85416_f1p0_1093_m.2072	Q9FIC3 BOLA2_ARATH; Protein BOLA2 OS=Arabidopsis thaliana OX=3702 GN=BOLA2 PE=1 SV=1	BOLA2	10.397	63.2	17	4	4	4	2	1	2	3	1	1	2	2	3	4	3	3	4	4	3	3	3	3	4	3	3	4	4	3	3	3	3	4	3	3	4	4	3	3	3	3	260390	272610	304990	341310	272750
i0_HQ_VdSWFU1_c2438_f3p0_960_m.521	Q9LW15 CX5B1_ARATH; Cytochrome c oxidase subunit 5b-1, mitochondrial OS=Arabidopsis thaliana OX=3702 GN=COX5B-1 PE=1 SV=1	COX5B-1	17.548	58.1	47	7	5	5	7	7	7	7	5	5	4	3	2	7	7	7	6	7	6	5	4	5	5	5	5	4	5	4	3	2	3	5	5	5	4	5	4	3	2	3	1072700	1090800	1089500	599710	575810
i0_LQ_VdSWFU1_c3158_f1p14_722_m.5357	Q9M9R9 NDB3B_ARATH; NADH dehydrogenase [ubiquinone] 1 beta subcomplex subunit 3-B OS=Arabidopsis thaliana OX=3702 GN=At1g14450 PE=3 SV=1	At1g14450	9.5606	47.6	8	3	3	3	2	0	0	1	1	2	2	0	0	3	2	2	2	2	3	2	2	2	3	2	2	2	2	3	2	2	2	3	2	2	2	2	3	2	2	2	68666	81528	80519	92338	91815
i0_HQ_VdSWFU1_c25572_f3p3_705_m.1106	Q42762 NLTP1_GOSHI; Non-specific lipid-transfer protein OS=Gossypium hirsutum OX=3635 PE=3 SV=1	--	15.03	41.4	20	7	4	4	1	1	2	1	1	2	6	3	3	5	5	5	6	5	5	7	6	7	2	2	2	3	2	2	4	3	4	2	2	2	3	2	2	4	3	4	3672100	3804900	1836600	5181700	9946800
i0_HQ_VdSWFU1_c25830_f2p0_766_m.1107	Q07760 RL23_TOBAC; 60S ribosomal protein L23 OS=Nicotiana tabacum OX=4097 GN=RPL23 PE=2 SV=1	RPL23	15.455	63.2	133	10	2	10	21	16	19	18	19	20	8	6	6	10	9	9	10	10	10	7	7	7	2	2	2	2	2	2	2	2	2	10	9	9	10	10	10	7	7	7	3532200	3528200	3562500	2609000	2764000
i0_HQ_VdSWFU1_c27306_f2p6_632_m.1110	Q9LEY9 NHP2_ARATH; H/ACA ribonucleoprotein complex subunit 2-like protein OS=Arabidopsis thaliana OX=3702 GN=At5g08180 PE=1 SV=1	At5g08180	19.135	19.5	18	4	4	4	4	4	3	3	2	2	0	0	0	4	4	4	4	4	4	0	0	0	4	4	4	4	4	4	0	0	0	4	4	4	4	4	4	0	0	0	299300	318440	298290	140170	127230
i0_HQ_VdSWFU1_c2753_f4p9_733_m.534	Q7XSQ7 TRL33_ORYSJ; Thioredoxin-like 3-3 OS=Oryza sativa subsp. japonica OX=39947 GN=Os04g0560200 PE=2 SV=2	Os04g0560200	18.26	65.2	49	8	8	8	6	8	6	5	4	7	4	4	5	8	7	7	6	5	7	5	6	6	8	7	7	6	5	7	5	6	6	8	7	7	6	5	7	5	6	6	157500	166320	160380	90660	95824
i0_HQ_VdSWFU1_c874_f7p0_753_m.96	Q94A97 UBC35_ARATH; Ubiquitin-conjugating enzyme E2 35 OS=Arabidopsis thaliana OX=3702 GN=UBC35 PE=1 SV=1	UBC35	17.22	52.9	45	6	2	6	5	5	5	6	7	5	4	4	4	6	6	6	6	6	6	5	5	5	2	2	2	2	2	2	2	2	2	6	6	6	6	6	6	5	5	5	888400	861990	900910	949050	917300
i0_HQ_VdSWFU1_c3006_f3p0_875_m.541	P07591 TRXM_SPIOL; Thioredoxin M-type, chloroplastic OS=Spinacia oleracea OX=3562 PE=1 SV=2	--	21.947	27.8	47	6	6	6	3	3	4	4	4	3	8	9	9	5	5	6	6	6	5	6	6	6	5	5	6	6	6	5	6	6	6	5	5	6	6	6	5	6	6	6	732730	762750	770670	874830	886860
i0_LQ_VdSWFU1_c6151_f1p17_600_m.6076	XP_019174464.1; PREDICTED: abscisic stress-ripening protein 2-like [Ipomoea nil]	--	12.698	76.4	33	7	3	7	1	1	1	6	4	4	6	5	5	1	1	2	6	5	5	7	6	6	1	1	1	2	2	3	3	3	3	1	1	2	6	5	5	7	6	6	0	0	11153	77291	78748
i0_HQ_VdSWFU1_c3126_f4p15_764_m.546	Q9LM92 SMD3B_ARATH; Small nuclear ribonucleoprotein SmD3b OS=Arabidopsis thaliana OX=3702 GN=SMD3B PE=2 SV=1	SMD3B	14.245	43.1	12	4	2	2	2	2	2	2	2	2	0	0	0	4	4	4	4	4	3	2	2	2	2	2	2	2	2	2	0	0	0	2	2	2	2	2	2	0	0	0	62294	68703	51297	93806	93937
i0_HQ_VdSWFU1_c3129_f3p0_886_m.547	Q96331 HS23M_ARATH; 23.6 kDa heat shock protein, mitochondrial OS=Arabidopsis thaliana OX=3702 GN=HSP23.6 PE=2 SV=1	HSP23.6	23.951	50.7	130	12	12	12	18	14	15	15	16	15	12	12	13	11	11	11	12	12	12	12	11	11	11	11	11	12	12	12	12	11	11	11	11	11	12	12	12	12	11	11	3118300	3272500	3300700	3110300	3017200
i0_HQ_VdSWFU1_c3133_f2p2_727_m.548	B7FKW7 CYNS_MEDTR; Cyanate hydratase OS=Medicago truncatula OX=3880 GN=CYN PE=2 SV=1	CYN	17.877	27.4	26	4	4	4	2	4	3	3	3	3	2	2	4	3	3	4	4	3	4	3	4	4	3	3	4	4	3	4	3	4	4	3	3	4	4	3	4	3	4	4	309900	306800	303700	197930	253500
i0_HQ_VdSWFU1_c3141_f2p0_796_m.549	Q84MC1 GCT22_ARATH; Gamma-glutamylcyclotransferase 2-2 OS=Arabidopsis thaliana OX=3702 GN=GGCT2;2 PE=1 SV=1	GGCT2;2	18.49	27	6	3	3	3	1	0	2	1	0	2	0	0	0	2	0	2	2	2	2	0	0	0	2	0	2	2	2	2	0	0	0	2	0	2	2	2	2	0	0	0	0	0	0	32188	31206
i0_LQ_VdSWFU1_c26207_f1p1_646_m.502	Q949R9 MPC1_ARATH; Mitochondrial pyruvate carrier 1 OS=Arabidopsis thaliana OX=3702 GN=MPC1 PE=3 SV=1	MPC1	11.972	9.3	5	1	1	1	0	0	0	1	0	1	1	1	1	0	0	0	1	0	1	1	1	1	0	0	0	1	0	1	1	1	1	0	0	0	1	0	1	1	1	1	0	0	0	0	0
i0_HQ_VdSWFU1_c32050_f10p0_585_m.1118	P29449 TRXH1_TOBAC; Thioredoxin H-type 1 OS=Nicotiana tabacum OX=4097 PE=2 SV=1	--	13.307	76.2	35	8	3	4	3	3	4	5	5	4	2	4	5	7	8	8	8	8	7	4	5	5	3	3	3	3	3	3	2	3	3	3	4	4	4	4	3	2	3	3	798040	809320	818620	884170	921380
i0_HQ_VdSWFU1_c3225_f2p3_841_m.552	Q8L910 GPX4_ARATH; Probable glutathione peroxidase 4 OS=Arabidopsis thaliana OX=3702 GN=GPX4 PE=2 SV=1	GPX4	21.615	31.6	24	5	4	5	3	3	4	2	4	4	1	2	1	4	4	4	4	3	4	2	3	2	3	3	3	3	2	3	2	2	2	4	4	4	4	3	4	2	3	2	201400	215110	215090	123840	136090
i0_HQ_VdSWFU1_c32373_f3p0_733_m.1120	XP_016548013.1; PREDICTED: uncharacterized protein LOC107847919 [Capsicum annuum]	--	8.0109	45.1	11	2	2	2	2	2	2	1	1	1	1	1	0	2	2	2	1	1	1	1	1	1	2	2	2	1	1	1	1	1	1	2	2	2	1	1	1	1	1	1	93920	129290	96765	0	0
i0_HQ_VdSWFU1_c32520_f5p0_870_m.1122	Q93VI3 RL171_ARATH; 60S ribosomal protein L17-1 OS=Arabidopsis thaliana OX=3702 GN=RPL17A PE=2 SV=1	RPL17A	23.306	38.8	71	9	1	9	8	10	9	13	12	10	4	3	2	7	9	8	9	8	8	5	4	3	1	1	1	1	1	1	0	0	0	7	9	8	9	8	8	5	4	3	3934000	3882500	3791100	3584900	3817900
i0_HQ_VdSWFU1_c327_f8p0_971_m.18	Q9LS01 AOC3_ARATH; Allene oxide cyclase 3, chloroplastic OS=Arabidopsis thaliana OX=3702 GN=AOC3 PE=2 SV=1	AOC3	27.384	37.1	97	8	6	8	11	11	12	10	9	10	11	11	12	8	8	8	7	8	7	7	7	7	6	6	6	6	6	6	6	6	6	8	8	8	7	8	7	7	7	7	1176800	1212400	1207200	524330	539250
i0_HQ_VdSWFU1_c3352_f6p2_816_m.556	B6J1S9 RL27_COXB2; 50S ribosomal protein L27 OS=Coxiella burnetii (strain CbuG_Q212) OX=434923 GN=rpmA PE=3 SV=1	rpmA	16.214	11.6	11	2	2	2	1	2	2	2	2	2	0	0	0	2	2	2	2	2	2	0	0	1	2	2	2	2	2	2	0	0	1	2	2	2	2	2	2	0	0	1	70044	68571	71261	59543	56545
i0_HQ_VdSWFU1_c3477_f7p123_924_m.563	Q40089 ATP4_IPOBA; ATP synthase subunit delta', mitochondrial OS=Ipomoea batatas OX=4120 PE=1 SV=1	--	21.498	52	16	6	3	3	3	2	1	2	2	1	1	2	2	6	6	5	6	6	5	4	4	4	3	3	2	3	3	2	2	2	2	3	3	2	3	3	2	2	2	2	551560	590520	652330	413430	459810
i0_HQ_VdSWFU1_c3661_f2p0_470_m.566	Q944J0 SPCS1_ARATH; Probable signal peptidase complex subunit 1 OS=Arabidopsis thaliana OX=3702 GN=At2g22425 PE=3 SV=1	At2g22425	11.376	12.5	6	1	1	1	1	1	1	1	1	1	0	0	0	1	1	1	1	1	1	1	1	0	1	1	1	1	1	1	1	1	0	1	1	1	1	1	1	1	1	0	0	0	0	0	0
i1_LQ_VdSWFU1_c18604_f1p5_1980_m.7181	P68538 MI25_WHEAT; ATP synthase protein MI25 OS=Triticum aestivum OX=4565 PE=3 SV=1	--	11.763	39.6	12	2	2	2	2	2	2	2	2	2	0	0	0	2	2	2	2	2	2	0	0	0	2	2	2	2	2	2	0	0	0	2	2	2	2	2	2	0	0	0	105950	111140	118940	623320	610890
i0_HQ_VdSWFU1_c3720_f3p3_985_m.568	Q8VY97 Y4213_ARATH; ER membrane protein complex subunit 7 homolog OS=Arabidopsis thaliana OX=3702 GN=At4g32130 PE=2 SV=1	At4g32130	23.037	31.7	42	7	7	7	6	7	7	6	5	5	2	3	1	7	7	7	6	6	5	4	4	3	7	7	7	6	6	5	4	4	3	7	7	7	6	6	5	4	4	3	457670	471440	445320	346780	360460
i0_HQ_VdSWFU1_c37966_f28p0_886_m.1127	Uncharacterized protein	--	24.369	5.5	3	1	1	1	1	1	1	0	0	0	0	0	0	1	1	1	0	0	0	0	0	0	1	1	1	0	0	0	0	0	0	1	1	1	0	0	0	0	0	0	0	0	0	0	0
i0_LQ_VdSWFU1_c8739_f1p0_804_m.6596	O82089 CCH_ARATH; Copper transport protein CCH OS=Arabidopsis thaliana OX=3702 GN=CCH PE=1 SV=1	CCH	12.766	52.1	66	4	4	4	10	7	6	7	7	6	7	8	8	4	4	4	4	4	4	4	4	4	4	4	4	4	4	4	4	4	4	4	4	4	4	4	4	4	4	4	4675600	4853000	5008000	2363200	2378900
i0_HQ_VdSWFU1_c37971_f17p31_701_m.1130	B3H4F1 SP1L1_ARATH; Protein SPIRAL1-like 1 OS=Arabidopsis thaliana OX=3702 GN=SP1L1 PE=2 SV=1	SP1L1	10.287	55.1	17	3	3	3	2	3	3	3	3	3	0	0	0	2	2	2	3	2	3	0	0	0	2	2	2	3	2	3	0	0	0	2	2	2	3	2	3	0	0	0	248270	257630	247270	178280	179400
i2_LQ_VdSWFU1_c52064_f1p8_2894_m.5440	P49637 R27A3_ARATH; 60S ribosomal protein L27a-3 OS=Arabidopsis thaliana OX=3702 GN=RPL27AC PE=2 SV=2	RPL27AC	16.348	54.1	72	9	7	9	9	12	10	14	9	9	4	3	2	8	8	8	8	8	7	5	5	4	6	6	6	6	6	5	4	4	3	8	8	8	8	8	7	5	5	4	4077500	4025400	4177600	2895100	2874700
i0_HQ_VdSWFU1_c37973_f17p0_556_m.1132	O22912 CX5C1_ARATH; Probable cytochrome c oxidase subunit 5C-1 OS=Arabidopsis thaliana OX=3702 GN=At2g47380 PE=1 SV=1	At2g47380	6.9951	32.8	9	2	2	2	1	1	1	1	2	1	1	1	0	1	1	1	2	2	1	2	1	1	1	1	1	2	2	1	2	1	1	1	1	1	2	2	1	2	1	1	0	0	0	130180	149020
i0_HQ_VdSWFU1_c37976_f18p11_883_m.1133	Q0DWQ7 CCB12_ORYSJ; Cyclin-B1-2 OS=Oryza sativa subsp. japonica OX=39947 GN=CYCB1-2 PE=3 SV=1	CYCB1-2	18.625	29.5	9	3	3	3	1	1	3	1	2	1	0	0	0	2	2	3	2	2	2	0	0	0	2	2	3	2	2	2	0	0	0	2	2	3	2	2	2	0	0	0	24957	27221	34111	22027	20972
i0_HQ_VdSWFU1_c37985_f16p3_675_m.1135	P85524 KIRO_ACTDE; Kirola OS=Actinidia deliciosa OX=3627 PE=1 SV=1	--	17.246	82.2	94	12	7	12	14	16	14	13	15	14	2	3	3	12	12	12	12	11	12	4	4	4	7	7	7	7	6	7	1	1	1	12	12	12	12	11	12	4	4	4	1377300	1464900	1443800	1789900	1734700
i3_HQ_VdSWFU1_c18525_f2p9_3834_m.3348	Q9T076 ENL2_ARATH; Early nodulin-like protein 2 OS=Arabidopsis thaliana OX=3702 GN=At4g27520 PE=1 SV=1	At4g27520	9.2496	19.5	5	1	1	1	1	1	1	1	1	0	0	0	0	1	1	1	1	1	1	0	0	0	1	1	1	1	1	1	0	0	0	1	1	1	1	1	1	0	0	0	0	0	0	0	0
i0_HQ_VdSWFU1_c37994_f12p4_727_m.1137	Q43291 RL211_ARATH; 60S ribosomal protein L21-1 OS=Arabidopsis thaliana OX=3702 GN=RPL21A PE=2 SV=2	RPL21A	20.513	49.7	92	12	12	12	11	11	13	13	13	11	7	8	5	10	11	12	11	12	12	10	7	6	10	11	12	11	12	12	10	7	6	10	11	12	11	12	12	10	7	6	4181700	4111000	4257400	3673600	3634700
i0_HQ_VdSWFU1_c37998_f20p5_899_m.1139	Q9SS31 CML36_ARATH; Probable calcium-binding protein CML36 OS=Arabidopsis thaliana OX=3702 GN=CML36 PE=2 SV=1	CML36	22.757	22.8	9	3	3	3	3	3	3	0	0	0	0	0	0	3	3	3	1	1	0	0	0	0	3	3	3	1	1	0	0	0	0	3	3	3	1	1	0	0	0	0	63011	52672	55407	0	0
i0_HQ_VdSWFU1_c38000_f16p1_857_m.1141	P29450 TRXF_PEA; Thioredoxin F-type, chloroplastic OS=Pisum sativum OX=3888 PE=2 SV=1	--	20.487	39.2	33	6	6	6	2	3	2	3	4	2	6	7	4	3	3	3	3	5	3	5	6	5	3	3	3	3	5	3	5	6	5	3	3	3	3	5	3	5	6	5	183190	192740	178700	209080	205940
i3_LQ_VdSWFU1_c23980_f1p16_3642_m.8944	CDP13338.1; unnamed protein product [Coffea canephora]	--	9.969	75.6	41	6	6	6	4	4	6	6	6	3	3	4	5	5	5	4	6	5	5	4	3	4	5	5	4	6	5	5	4	3	4	5	5	4	6	5	5	4	3	4	206360	193700	198560	224430	220130
i0_HQ_VdSWFU1_c38010_f16p3_929_m.1145	Q94JQ4 RIDA_ARATH; Reactive Intermediate Deaminase A, chloroplastic OS=Arabidopsis thaliana OX=3702 GN=RIDA PE=1 SV=1	RIDA	23.774	52.5	68	9	9	9	9	9	8	8	8	8	5	7	6	9	8	8	7	8	7	7	7	7	9	8	8	7	8	7	7	7	7	9	8	8	7	8	7	7	7	7	1331500	1345000	1373400	1253900	1219200
i0_HQ_VdSWFU1_c38013_f17p0_686_m.1146	P49200 RS201_ARATH; 40S ribosomal protein S20-1 OS=Arabidopsis thaliana OX=3702 GN=RPS20A PE=2 SV=2	RPS20A	11.307	58	72	10	4	4	8	9	9	9	11	10	5	6	5	10	10	9	10	10	10	8	8	10	4	4	4	4	4	4	4	4	4	4	4	4	4	4	4	4	4	4	2455300	2442400	2446000	1578300	1574400
i0_HQ_VdSWFU1_c38015_f10p1_614_m.1147	O49636 MPC4_ARATH; Mitochondrial pyruvate carrier 4 OS=Arabidopsis thaliana OX=3702 GN=MPC4 PE=3 SV=1	MPC4	16.064	50.4	42	6	5	6	5	5	5	6	6	4	4	4	3	5	5	5	6	5	5	4	4	3	4	4	4	5	4	4	3	3	2	5	5	5	6	5	5	4	4	3	360090	387220	388910	288290	289210
i0_HQ_VdSWFU1_c38022_f22p0_791_m.1151	Q9ZVF3 ML328_ARATH; MLP-like protein 328 OS=Arabidopsis thaliana OX=3702 GN=MLP328 PE=2 SV=1	MLP328	17.289	86.1	181	16	13	16	27	30	27	20	21	20	12	12	12	16	16	16	16	15	16	11	12	10	13	13	13	13	12	13	10	11	9	16	16	16	16	15	16	11	12	10	7918300	8051000	8070000	2976000	2951900
i0_HQ_VdSWFU1_c38024_f17p0_986_m.1152	P81370 TLP_ACTDE; Thaumatin-like protein OS=Actinidia deliciosa OX=3627 GN=tlp PE=1 SV=2	tlp	10.261	75.8	50	6	6	6	7	9	8	4	4	4	5	5	4	6	6	6	4	5	6	6	6	6	6	6	6	4	5	6	6	6	6	6	6	6	4	5	6	6	6	6	3129000	3246700	3080600	384040	390400
i0_HQ_VdSWFU1_c38027_f16p23_724_m.1154	P40934 CYB5_BRAOB; Cytochrome b5 OS=Brassica oleracea var. botrytis OX=3715 GN=CYB5 PE=1 SV=1	CYB5	15.196	65.7	54	7	6	7	8	7	7	8	7	7	4	2	4	6	7	6	7	7	7	3	3	4	5	6	5	6	6	6	3	2	3	6	7	6	7	7	7	3	3	4	1034600	1051300	1055200	909250	890990
i0_HQ_VdSWFU1_c38312_f2p8_808_m.1235	P41568 SUI11_ARATH; Protein translation factor SUI1 homolog 1 OS=Arabidopsis thaliana OX=3702 GN=At4g27130 PE=1 SV=2	At4g27130	12.697	20.4	11	3	3	3	2	1	2	1	3	2	0	0	0	2	2	2	2	3	2	0	1	0	2	2	2	2	3	2	0	1	0	2	2	2	2	3	2	0	1	0	174250	165800	177160	153170	141530
i0_HQ_VdSWFU1_c38034_f11p4_753_m.1157	O50001 PRU1_PRUAR; Major allergen Pru ar 1 OS=Prunus armeniaca OX=36596 PE=1 SV=1	--	20.1	55.4	44	7	6	7	8	8	8	5	4	4	2	2	3	7	7	7	7	6	6	3	4	3	6	6	6	6	5	5	2	3	2	7	7	7	7	6	6	3	4	3	2640700	2743900	2718300	790210	753060
i0_HQ_VdSWFU1_c38038_f13p3_875_m.1158	Q9ATF5 RL18A_CASSA; 60S ribosomal protein L18a OS=Castanea sativa OX=21020 GN=RPL18A PE=2 SV=1	RPL18A	18.698	43.7	7	7	1	1	1	1	1	1	2	1	0	0	0	7	7	7	7	7	7	5	5	5	1	1	1	1	1	1	1	1	1	1	1	1	1	1	1	1	1	1	0	0	0	0	0
i0_HQ_VdSWFU1_c38043_f10p0_872_m.1161	P35130 UBC2_MEDSA; Ubiquitin-conjugating enzyme E2 2 OS=Medicago sativa OX=3879 GN=UBC2 PE=2 SV=1	UBC2	17.334	17.8	17	2	1	1	2	2	2	1	2	2	3	1	2	2	2	2	1	1	1	1	1	1	1	1	1	1	1	1	1	1	1	1	1	1	1	1	1	1	1	1	767920	781540	738140	503900	502830
i0_HQ_VdSWFU1_c38045_f10p0_618_m.1162	P48504 QCR6_SOLTU; Cytochrome b-c1 complex subunit 6 OS=Solanum tuberosum OX=4113 PE=1 SV=2	--	8.0003	50.7	28	5	5	5	3	4	4	5	5	3	0	2	2	3	4	4	5	5	3	2	3	3	3	4	4	5	5	3	2	3	3	3	4	4	5	5	3	2	3	3	190810	209520	174000	171440	172660
i0_HQ_VdSWFU1_c38048_f15p33_874_m.1163	XP_011004209.1; PREDICTED: uncharacterized protein LOC105110752 [Populus euphratica]	--	20.962	19	28	3	3	3	2	3	3	3	2	2	4	5	4	1	2	3	2	3	2	3	3	2	1	2	3	2	3	2	3	3	2	1	2	3	2	3	2	3	3	2	400430	422870	419790	480350	483710
i0_HQ_VdSWFU1_c38051_f17p10_736_m.1164	Q9FLP6 SUMO2_ARATH; Small ubiquitin-related modifier 2 OS=Arabidopsis thaliana OX=3702 GN=SUMO2 PE=1 SV=1	SUMO2	11.336	57.4	6	4	2	2	1	1	2	1	1	0	0	0	0	3	4	4	4	3	3	1	2	2	2	2	2	2	2	1	0	1	0	2	2	2	2	2	1	0	1	0	756030	760810	982390	543100	563380
i0_HQ_VdSWFU1_c38063_f17p0_678_m.1170	P34788 RS18_ARATH; 40S ribosomal protein S18 OS=Arabidopsis thaliana OX=3702 GN=RPS18A PE=1 SV=1	RPS18A	17.643	51.3	32	8	3	3	5	5	4	6	3	3	2	1	3	8	8	8	8	8	7	6	4	7	3	3	3	3	3	3	3	1	3	3	3	3	3	3	3	3	1	3	295640	276850	300240	300040	488440
i0_HQ_VdSWFU1_c38066_f15p3_696_m.1172	XP_007215177.1; hypothetical protein PRUPE_ppa013836mg [Prunus persica]	--	10.965	11.8	8	1	1	1	1	0	1	1	1	1	1	1	1	1	1	1	1	1	1	1	1	1	1	1	1	1	1	1	1	1	1	1	1	1	1	1	1	1	1	1	0	0	0	0	0
i0_HQ_VdSWFU1_c38073_f14p0_775_m.1175	Q9FHW7 SKP1B_ARATH; SKP1-like protein 1B OS=Arabidopsis thaliana OX=3702 GN=SKP1B PE=1 SV=1	SKP1B	21.371	36.7	2	5	2	2	1	1	0	0	0	0	0	0	0	4	5	5	3	4	4	2	2	2	1	2	2	0	1	1	0	0	0	1	2	2	0	1	1	0	0	0	0	0	0	0	0
i1_LQ_VdSWFU1_c43068_f1p2_1647_m.4286	O48528 OP163_ARATH; Outer envelope pore protein 16-3, chloroplastic/mitochondrial OS=Arabidopsis thaliana OX=3702 GN=OEP163 PE=1 SV=1	OEP163	17.769	12	10	2	2	2	1	0	1	1	1	2	1	1	2	2	1	2	1	2	2	1	1	2	2	1	2	1	2	2	1	1	2	2	1	2	1	2	2	1	1	2	68679	0	67160	0	82184
i0_HQ_VdSWFU1_c38078_f15p0_520_m.1177	Q9C6K5 LSM3B_ARATH; Sm-like protein LSM3B OS=Arabidopsis thaliana OX=3702 GN=LSM3B PE=1 SV=1	LSM3B	11.11	37.1	19	4	3	4	3	3	3	3	2	3	0	1	1	4	4	3	4	3	4	2	2	2	3	3	3	3	3	3	2	2	2	4	4	3	4	3	4	2	2	2	729000	744400	718900	533950	496440
i0_HQ_VdSWFU1_c38087_f10p0_994_m.1180	P40392 RIC1_ORYSJ; Ras-related protein RIC1 OS=Oryza sativa subsp. japonica OX=39947 GN=RIC1 PE=2 SV=2	RIC1	22.643	50.7	38	8	1	7	6	7	5	6	4	6	1	1	2	7	7	6	8	6	7	5	4	4	1	1	1	1	1	1	1	1	1	6	6	5	7	5	6	4	3	3	240380	225280	222640	220720	203750
i1_LQ_VdSWFU1_c97387_f1p8_995_m.2690	XP_008341150.1; PREDICTED: uncharacterized protein LOC103404074 [Malus domestica]	--	8.3795	26.8	3	2	2	2	0	0	0	0	1	1	0	1	0	0	1	0	1	1	2	0	1	1	0	1	0	1	1	2	0	1	1	0	1	0	1	1	2	0	1	1	0	0	0	0	0
i0_HQ_VdSWFU1_c38092_f10p4_672_m.1183	Q05462 RL27_PEA; 60S ribosomal protein L27 OS=Pisum sativum OX=3888 GN=RPL27 PE=2 SV=1	RPL27	18.001	33.1	48	6	6	6	8	8	9	9	6	6	1	0	1	6	6	6	5	5	5	3	3	2	6	6	6	5	5	5	3	3	2	6	6	6	5	5	5	3	3	2	3567300	3381600	3412500	2453700	2393600
i0_HQ_VdSWFU1_c38096_f2p0_688_m.1184	Q8LFQ6 GRXC4_ARATH; Glutaredoxin-C4 OS=Arabidopsis thaliana OX=3702 GN=GRXC4 PE=2 SV=2	GRXC4	15.72	46.6	24	4	4	4	6	3	3	4	2	3	1	1	1	4	3	4	4	4	3	2	2	1	4	3	4	4	4	3	2	2	1	4	3	4	4	4	3	2	2	1	580230	529530	373850	476750	407650
i0_HQ_VdSWFU1_c38100_f5p2_921_m.1185	P50699 TLPH_ARATH; Thaumatin-like protein OS=Arabidopsis thaliana OX=3702 GN=At1g18250 PE=2 SV=2	At1g18250	28.911	37	40	7	7	7	7	5	7	6	8	7	0	0	0	7	6	7	7	7	7	0	0	0	7	6	7	7	7	7	0	0	0	7	6	7	7	7	7	0	0	0	223280	234670	242590	159170	165370
i0_HQ_VdSWFU1_c38101_f3p9_764_m.1186	Q945M1 NDUB9_ARATH; NADH dehydrogenase [ubiquinone] 1 beta subcomplex subunit 9 OS=Arabidopsis thaliana OX=3702 GN=CIB22 PE=1 SV=1	CIB22	17.047	45.8	50	5	5	5	7	6	6	8	5	6	4	4	4	5	5	5	5	5	5	5	4	5	5	5	5	5	5	5	5	4	5	5	5	5	5	5	5	5	4	5	612640	636950	642940	526450	507040
i3_LQ_VdSWFU1_c8297_f1p0_3396_m.2148	P36688 RK12_NICSY; 50S ribosomal protein L12, chloroplastic OS=Nicotiana sylvestris OX=4096 PE=2 SV=1	--	21.681	43.1	37	6	6	6	3	5	4	5	4	5	3	4	4	4	5	4	5	5	6	5	5	5	4	5	4	5	5	6	5	5	5	4	5	4	5	5	6	5	5	5	146330	168520	161550	382170	455830
i0_HQ_VdSWFU1_c38104_f26p2_686_m.1189	Q9M5L0 RL35_EUPES; 60S ribosomal protein L35 OS=Euphorbia esula OX=3993 GN=RPL35 PE=2 SV=1	RPL35	14.361	32.5	46	7	2	7	6	7	9	7	9	7	1	0	0	7	6	7	6	7	6	1	1	0	2	1	2	1	2	1	0	0	0	7	6	7	6	7	6	1	1	0	3077500	3062800	3194200	2592800	2538500
i0_HQ_VdSWFU1_c38111_f3p2_998_m.1191	Q94JX9 NACA2_ARATH; Nascent polypeptide-associated complex subunit alpha-like protein 2 OS=Arabidopsis thaliana OX=3702 GN=At3g49470 PE=2 SV=2	At3g49470	25.562	12.7	2	2	2	2	0	1	0	0	0	1	0	0	0	0	1	1	1	1	1	0	1	1	0	1	1	1	1	1	0	1	1	0	1	1	1	1	1	0	1	1	0	0	0	0	0
i0_LQ_VdSWFU1_c14642_f1p0_496_m.8033	Uncharacterized protein	--	8.9179	59	11	3	3	3	2	3	2	1	2	1	0	0	0	2	3	2	2	2	2	0	0	0	2	3	2	2	2	2	0	0	0	2	3	2	2	2	2	0	0	0	113160	133200	121550	73297	80554
i2_LQ_VdSWFU1_c72072_f1p4_2978_m.145	XP_017442565.1; PREDICTED: uncharacterized protein LOC108347681 [Vigna angularis]	--	7.1041	45.9	3	3	1	1	0	0	0	0	1	1	0	0	1	0	0	1	1	2	2	2	2	3	0	0	0	0	1	1	0	0	1	0	0	0	0	1	1	0	0	1	0	0	0	0	0
i0_HQ_VdSWFU1_c38134_f4p2_998_m.1196	XP_006472233.1; PREDICTED: uncharacterized protein LOC102631030 [Citrus sinensis]	--	21.65	38.3	40	6	5	6	5	6	5	5	5	5	2	4	3	4	5	4	5	5	5	4	4	4	4	5	4	5	5	5	4	4	4	4	5	4	5	5	5	4	4	4	763710	751890	734210	1275000	1249900
i0_HQ_VdSWFU1_c38140_f5p0_692_m.1199	Q941A6 SDH6_ARATH; Succinate dehydrogenase subunit 6, mitochondrial OS=Arabidopsis thaliana OX=3702 GN=SDH6 PE=1 SV=1	SDH6	19.299	36	37	5	5	5	4	5	3	5	6	5	3	2	4	5	5	5	5	5	5	4	3	4	5	5	5	5	5	5	4	3	4	5	5	5	5	5	5	4	3	4	481270	498390	511080	534300	515200
i0_HQ_VdSWFU1_c38146_f14p1_869_m.1200	Q8VYN9 PHO32_ARATH; Universal stress protein PHOS32 OS=Arabidopsis thaliana OX=3702 GN=PHOS32 PE=1 SV=1	PHOS32	18.12	57.1	87	9	8	8	10	9	11	13	10	9	8	8	9	9	9	9	9	9	9	9	9	9	8	8	8	8	8	8	8	8	8	8	8	8	8	8	8	8	8	8	1576700	1571000	1617100	1530400	1522200
i0_HQ_VdSWFU1_c38149_f3p0_586_m.1201	Q9FLP6 SUMO2_ARATH; Small ubiquitin-related modifier 2 OS=Arabidopsis thaliana OX=3702 GN=SUMO2 PE=1 SV=1	SUMO2	11.344	57.8	50	7	5	7	8	8	7	7	6	7	1	3	3	6	7	6	7	6	7	6	4	5	5	5	4	5	5	5	5	3	3	6	7	6	7	6	7	6	4	5	1931800	1895200	1946700	1151400	1171200
i0_HQ_VdSWFU1_c38157_f23p1_655_m.1202	O04354 CYB5_BOROF; Cytochrome b5 OS=Borago officinalis OX=13363 PE=2 SV=1	--	19.425	31	14	4	4	4	3	4	3	2	2	0	0	0	0	4	4	4	4	3	2	0	0	0	4	4	4	4	3	2	0	0	0	4	4	4	4	3	2	0	0	0	34136	36711	32729	14766	16593
i0_HQ_VdSWFU1_c38189_f10p10_820_m.1208	Q9SS17 RS241_ARATH; 40S ribosomal protein S24-1 OS=Arabidopsis thaliana OX=3702 GN=RPS24A PE=2 SV=1	RPS24A	15.843	29.7	40	6	4	6	6	5	7	7	8	6	1	0	0	5	5	6	6	6	6	1	0	1	3	3	4	4	4	4	0	0	0	5	5	6	6	6	6	1	0	1	1657100	1689400	1727200	1813000	1937900
i0_HQ_VdSWFU1_c38199_f4p8_748_m.1210	XP_012855893.1; PREDICTED: uncharacterized protein LOC105975260 [Erythranthe guttata]	--	14.3	13.7	4	1	1	1	1	1	1	0	1	0	0	0	0	1	1	1	0	1	0	0	0	0	1	1	1	0	1	0	0	0	0	1	1	1	0	1	0	0	0	0	0	0	0	0	0
i0_LQ_VdSWFU1_c23450_f1p2_716_m.9266	Q1S9I9 H2B1_MEDTR; Probable histone H2B.1 OS=Medicago truncatula OX=3880 PE=3 SV=3	--	15.965	29.7	36	4	4	4	4	4	5	8	7	6	0	1	1	4	4	4	4	4	4	3	3	3	4	4	4	4	4	4	3	3	3	4	4	4	4	4	4	3	3	3	1259000	1291500	1342900	2293600	2282000
i0_HQ_VdSWFU1_c38203_f7p3_898_m.1213	P49209 RL91_ARATH; 60S ribosomal protein L9-1 OS=Arabidopsis thaliana OX=3702 GN=RPL9B PE=1 SV=3	RPL9B	21.923	63.9	133	14	8	14	17	18	17	15	16	20	10	10	10	12	13	13	13	13	13	11	10	11	8	8	8	8	7	8	8	7	8	12	13	13	13	13	13	11	10	11	3596900	3617200	3552200	3470200	3458400
i0_HQ_VdSWFU1_c38215_f13p0_827_m.1215	XP_004291583.1; PREDICTED: uncharacterized protein LOC101302722 [Fragaria vesca subsp. vesca]	--	21.262	48.2	22	5	4	5	4	4	3	4	3	4	0	0	0	4	4	4	5	5	5	1	0	1	3	3	3	4	4	4	0	0	0	4	4	4	5	5	5	1	0	1	137920	132440	138900	241230	245130
i1_LQ_VdSWFU1_c96518_f1p0_1004_m.2588	Q9ZNS1 RS7_AVIMR; 40S ribosomal protein S7 OS=Avicennia marina OX=82927 GN=RPS7 PE=2 SV=1	RPS7	22.134	49.7	20	7	2	2	2	2	3	2	2	2	2	2	3	5	7	7	6	6	6	6	4	6	1	2	2	1	1	1	1	1	1	1	2	2	1	1	1	1	1	1	2162000	2293300	2254700	2048600	2046900
i0_HQ_VdSWFU1_c38226_f20p1_707_m.1218	P81748 MIFH_TRITR; Macrophage migration inhibitory factor homolog OS=Trichuris trichiura OX=36087 PE=1 SV=2	--	12.137	78.3	1	7	1	1	0	0	0	0	1	0	0	0	0	7	7	7	7	7	6	6	6	6	1	1	1	1	1	1	1	1	1	1	1	1	1	1	1	1	1	1	0	0	0	0	0
i0_HQ_VdSWFU1_c38240_f6p0_982_m.1221	Q54YG5 TPPC5_DICDI; Trafficking protein particle complex subunit 5 OS=Dictyostelium discoideum OX=44689 GN=trappc5 PE=3 SV=1	trappc5	21.759	31.4	10	4	4	4	0	2	1	2	2	2	0	1	0	2	3	1	3	3	2	0	1	0	2	3	1	3	3	2	0	1	0	2	3	1	3	3	2	0	1	0	55567	64135	0	37169	44495
i0_HQ_VdSWFU1_c38251_f4p6_851_m.1222	O80837 REMO_ARATH; Remorin OS=Arabidopsis thaliana OX=3702 GN=DBP PE=1 SV=1	DBP	21.977	30.7	14	4	4	4	1	0	0	4	3	3	2	0	1	2	2	2	3	3	4	3	2	2	2	2	2	3	3	4	3	2	2	2	2	2	3	3	4	3	2	2	0	0	0	52381	62795
i0_HQ_VdSWFU1_c38257_f2p14_702_m.1224	XP_011030816.1; PREDICTED: uncharacterized protein LOC105130148 [Populus euphratica]	--	17.912	20.9	10	2	2	2	2	3	3	0	1	1	0	0	0	2	1	2	1	1	2	1	0	0	2	1	2	1	1	2	1	0	0	2	1	2	1	1	2	1	0	0	434870	742050	919940	79051	261350
i0_HQ_VdSWFU1_c38264_f4p4_715_m.1226	P47925 CWPX_ARATH; Putative cell wall protein OS=Arabidopsis thaliana OX=3702 GN=At2g20870 PE=2 SV=2	At2g20870	16.466	6.9	3	1	1	1	1	0	1	0	0	1	0	0	0	1	1	1	1	1	1	0	0	0	1	1	1	1	1	1	0	0	0	1	1	1	1	1	1	0	0	0	0	0	0	0	0
i0_HQ_VdSWFU1_c38272_f10p5_856_m.1227	XP_010066859.1; PREDICTED: uncharacterized protein LOC104453911 isoform X1 [Eucalyptus grandis]	--	21.22	10.1	2	1	1	1	0	0	0	0	0	0	0	1	1	0	0	0	1	1	1	0	1	1	0	0	0	1	1	1	0	1	1	0	0	0	1	1	1	0	1	1	0	0	0	0	0
i0_HQ_VdSWFU1_c38275_f21p2_847_m.1228	Q43582 LSM4_TOBAC; Probable U6 snRNA-associated Sm-like protein LSm4 OS=Nicotiana tabacum OX=4097 PE=2 SV=1	--	15.248	19.6	11	3	3	3	1	1	2	2	2	2	0	1	0	3	3	3	3	3	3	2	1	1	3	3	3	3	3	3	2	1	1	3	3	3	3	3	3	2	1	1	111710	99862	112880	221470	171960
i0_LQ_VdSWFU1_c42221_f1p4_816_m.2114	P49592 NC2B_ARATH; Protein Dr1 homolog OS=Arabidopsis thaliana OX=3702 GN=DR1 PE=1 SV=1	DR1	18.716	16.2	6	2	2	2	2	1	1	0	2	0	0	0	0	2	2	2	2	2	2	0	0	0	2	2	2	2	2	2	0	0	0	2	2	2	2	2	2	0	0	0	83919	82546	83717	62586	58370
i0_HQ_VdSWFU1_c38294_f3p2_879_m.1233	Q38935 FK151_ARATH; Peptidyl-prolyl cis-trans isomerase FKBP15-1 OS=Arabidopsis thaliana OX=3702 GN=FKBP15-1 PE=2 SV=2	FKBP15-1	18.529	46.2	80	8	8	8	10	11	12	10	9	8	8	6	6	8	8	8	8	8	8	7	6	6	8	8	8	8	8	8	7	6	6	8	8	8	8	8	8	7	6	6	2461200	2547800	2578200	2274800	2260400
i0_HQ_VdSWFU1_c38304_f2p0_874_m.1234	A7QBZ2 CSPLA_VITVI; CASP-like protein 2A1 OS=Vitis vinifera OX=29760 GN=VIT_01s0010g01870 PE=2 SV=1	VIT_01s0010g01870	23.31	6	4	1	1	1	2	0	2	0	0	0	0	0	0	1	0	1	0	0	0	0	0	0	1	0	1	0	0	0	0	0	0	1	0	1	0	0	0	0	0	0	0	0	0	0	0
i3_LQ_VdSWFU1_c20048_f1p0_3317_m.6785	Q93YI9 PROF_CAPAN; Profilin OS=Capsicum annuum OX=4072 PE=1 SV=1	--	8.6851	70.4	28	3	3	3	5	4	4	3	2	3	2	2	3	3	3	3	2	2	2	2	2	2	3	3	3	2	2	2	2	2	2	3	3	3	2	2	2	2	2	2	4079700	4135400	3991900	1343600	1488200
i0_LQ_VdSWFU1_c6195_f1p0_682_m.6083	Q9FZ48 UBC36_ARATH; Ubiquitin-conjugating enzyme E2 36 OS=Arabidopsis thaliana OX=3702 GN=UBC36 PE=1 SV=1	UBC36	17.234	52.9	22	6	2	2	2	3	3	3	3	2	2	2	2	6	6	6	6	6	6	5	5	5	2	2	2	2	2	2	2	2	2	2	2	2	2	2	2	2	2	2	555920	526570	732110	662990	755670
i2_LQ_VdSWFU1_c96285_f1p4_2266_m.4954	P82249 RK31_SPIOL; 50S ribosomal protein L31, chloroplastic OS=Spinacia oleracea OX=3562 GN=RPL31 PE=1 SV=2	RPL31	16.76	50	52	6	6	6	6	7	5	10	9	7	3	3	2	5	5	5	6	6	5	3	4	3	5	5	5	6	6	5	3	4	3	5	5	5	6	6	5	3	4	3	478960	425560	472980	797060	805600
i0_HQ_VdSWFU1_c38359_f29p9_839_m.1241	Q69GY7 UCRIA_SOLTU; Cytochrome b6-f complex iron-sulfur subunit, chloroplastic OS=Solanum tuberosum OX=4113 GN=petC PE=2 SV=1	petC	25.02	41.3	104	6	6	6	12	9	10	11	11	11	14	14	12	6	6	6	6	6	6	6	6	6	6	6	6	6	6	6	6	6	6	6	6	6	6	6	6	6	6	6	3817900	4004900	3939200	3218400	3190300
i0_HQ_VdSWFU1_c38362_f36p2_776_m.1243	P51413 RL172_ARATH; 60S ribosomal protein L17-2 OS=Arabidopsis thaliana OX=3702 GN=RPL17B PE=2 SV=2	RPL17B	21.478	41.7	48	9	6	6	7	7	6	6	9	5	2	2	4	8	8	8	9	9	7	6	6	6	5	5	5	6	6	5	3	3	3	5	5	5	6	6	5	3	3	3	1179700	1036400	1123700	1008000	1038700
i0_LQ_VdSWFU1_c10897_f1p0_909_m.7138	Q96499 RL44_GOSHI; 60S ribosomal protein L44 OS=Gossypium hirsutum OX=3635 GN=RPL44 PE=3 SV=3	RPL44	11.987	38.1	19	5	4	5	3	4	3	4	2	3	0	0	0	3	4	4	5	4	4	0	0	0	2	3	3	4	3	3	0	0	0	3	4	4	5	4	4	0	0	0	940910	1110500	1269200	854200	844240
i0_HQ_VdSWFU1_c38366_f22p0_848_m.1246	O50001 PRU1_PRUAR; Major allergen Pru ar 1 OS=Prunus armeniaca OX=36596 PE=1 SV=1	--	17.416	88.1	113	12	12	12	17	17	17	15	18	21	4	2	2	12	12	12	12	12	12	4	4	4	12	12	12	12	12	12	4	4	4	12	12	12	12	12	12	4	4	4	6429300	7121000	6950200	9015800	8241300
i0_HQ_VdSWFU1_c38367_f31p9_651_m.1247	P93255 GCSH_MESCR; Glycine cleavage system H protein, mitochondrial OS=Mesembryanthemum crystallinum OX=3544 GN=GDCSH PE=2 SV=1	GDCSH	17.327	46.3	193	9	8	9	15	13	14	16	16	15	34	39	31	8	8	8	7	8	7	8	9	9	7	7	7	6	7	6	7	8	8	8	8	8	7	8	7	8	9	9	6859100	6913900	7170300	4686500	4758900
i0_HQ_VdSWFU1_c38368_f23p5_890_m.1248	O23515 RL151_ARATH; 60S ribosomal protein L15-1 OS=Arabidopsis thaliana OX=3702 GN=RPL15A PE=2 SV=1	RPL15A	25.612	39.2	53	9	8	9	9	10	9	8	7	10	0	0	0	9	9	9	9	9	9	1	1	1	8	8	8	8	8	8	1	1	1	9	9	9	9	9	9	1	1	1	2360000	2319800	2418800	1019600	987010
i0_HQ_VdSWFU1_c38373_f42p0_684_m.1249	Q9LYK9 RS263_ARATH; 40S ribosomal protein S26-3 OS=Arabidopsis thaliana OX=3702 GN=RPS26C PE=2 SV=1	RPS26C	14.424	46	59	7	4	7	8	9	12	7	9	8	2	2	2	7	7	7	6	7	6	3	3	3	4	4	4	3	4	3	0	0	0	7	7	7	6	7	6	3	3	3	2685100	2677500	2771300	1726100	1703000
i2_LQ_VdSWFU1_c22616_f1p3_2145_m.8217	Q8LJW3 ACR4_ARATH; ACT domain-containing protein ACR4 OS=Arabidopsis thaliana OX=3702 GN=ACR4 PE=2 SV=1	ACR4	13.612	54	42	6	5	6	4	4	4	4	4	4	8	5	5	6	6	5	5	5	5	6	5	5	5	5	4	4	4	4	5	4	4	6	6	5	5	5	5	6	5	5	2377300	2383800	2361800	1541200	1621500
i0_HQ_VdSWFU1_c38375_f25p1_643_m.1251	A4FUI2 RUXE_BOVIN; Small nuclear ribonucleoprotein E OS=Bos taurus OX=9913 GN=SNRPE PE=3 SV=1	SNRPE	10.311	36.4	29	3	3	3	4	4	4	4	4	5	1	1	2	3	3	3	3	3	3	2	2	2	3	3	3	3	3	3	2	2	2	3	3	3	3	3	3	2	2	2	1407800	1198100	1253900	904470	982930
i0_HQ_VdSWFU1_c38379_f19p1_948_m.1252	P50699 TLPH_ARATH; Thaumatin-like protein OS=Arabidopsis thaliana OX=3702 GN=At1g18250 PE=2 SV=2	At1g18250	13.291	36.8	8	2	2	2	2	3	3	0	0	0	0	0	0	2	2	2	0	0	0	0	0	0	2	2	2	0	0	0	0	0	0	2	2	2	0	0	0	0	0	0	754960	802550	782930	0	0
i0_HQ_VdSWFU1_c38386_f23p0_572_m.1255	O04287 FKB12_VICFA; Peptidyl-prolyl cis-trans isomerase FKBP12 OS=Vicia faba OX=3906 GN=FKBP12 PE=1 SV=1	FKBP12	13.253	65	91	7	7	7	11	12	13	11	11	10	8	9	6	7	7	7	6	7	6	5	5	5	7	7	7	6	7	6	5	5	5	7	7	7	6	7	6	5	5	5	3267700	3341500	3332200	2165900	2138700
i0_HQ_VdSWFU1_c38396_f17p0_695_m.1257	Q9FMN4 TCLOT_ARATH; Thioredoxin-like protein Clot OS=Arabidopsis thaliana OX=3702 GN=At5g42850 PE=2 SV=1	At5g42850	15.097	41.7	45	5	5	5	4	6	6	5	6	8	4	2	4	4	4	4	4	4	5	4	4	4	4	4	4	4	4	5	4	4	4	4	4	4	4	4	5	4	4	4	821410	814120	806870	772060	835600
i0_HQ_VdSWFU1_c38399_f18p0_686_m.1258	P06183 PSBR_SOLTU; Photosystem II 10 kDa polypeptide, chloroplastic OS=Solanum tuberosum OX=4113 GN=PSBR PE=2 SV=1	PSBR	17.617	18.2	8	2	1	1	0	0	1	0	0	0	2	2	3	1	1	2	1	1	1	2	2	2	0	0	1	0	0	0	1	1	1	0	0	1	0	0	0	1	1	1	0	0	0	0	0
i0_HQ_VdSWFU1_c38402_f15p8_742_m.1260	Q9SMW7 BTF3_ARATH; Basic transcription factor 3 OS=Arabidopsis thaliana OX=3702 GN=BTF3 PE=1 SV=1	BTF3	19.402	66.3	19	8	2	2	6	4	4	1	2	2	0	0	0	8	7	8	8	8	8	3	3	3	2	2	2	2	2	2	0	0	0	2	2	2	2	2	2	0	0	0	703880	688580	963430	68383	69672
i0_HQ_VdSWFU1_c38406_f32p0_819_m.1262	Q07796 SODC_IPOBA; Superoxide dismutase [Cu-Zn] OS=Ipomoea batatas OX=4120 GN=SODCC PE=2 SV=2	SODCC	15.173	75	110	8	7	8	10	11	12	11	12	11	12	14	17	6	7	6	6	5	7	8	6	7	5	6	5	5	4	6	7	5	6	6	7	6	6	5	7	8	6	7	10776000	10256000	10647000	8788300	8274900
i0_HQ_VdSWFU1_c38407_f19p3_942_m.1263	P46486 PSAF_FLATR; Photosystem I reaction center subunit III, chloroplastic OS=Flaveria trinervia OX=4227 GN=PSAF PE=2 SV=1	PSAF	28.613	34.3	83	8	8	8	8	8	7	9	10	8	12	11	10	7	7	7	7	7	8	8	8	8	7	7	7	7	7	8	8	8	8	7	7	7	7	7	8	8	8	8	3209200	3113500	3551200	4304100	4168700
i0_HQ_VdSWFU1_c38408_f30p11_628_m.1264	Q9T070 COX6A_ARATH; Cytochrome c oxidase subunit 6a, mitochondrial OS=Arabidopsis thaliana OX=3702 GN=COX6A PE=3 SV=1	COX6A	14.289	32.8	22	3	3	3	3	3	3	3	2	3	2	2	1	3	2	3	2	2	3	2	2	1	3	2	3	2	2	3	2	2	1	3	2	3	2	2	3	2	2	1	363980	346270	322750	292350	309770
i0_HQ_VdSWFU1_c38411_f14p0_445_m.1266	O49856 FTRC_SOYBN; Ferredoxin-thioredoxin reductase catalytic chain, chloroplastic OS=Glycine max OX=3847 GN=FTRC PE=2 SV=1	FTRC	12.512	30.6	23	4	4	4	2	2	3	1	2	2	4	3	4	4	4	4	4	4	2	4	4	4	4	4	4	4	4	2	4	4	4	4	4	4	4	4	2	4	4	4	120280	120730	118960	102900	99918
i2_HQ_VdSWFU1_c49553_f14p6_2670_m.9278	Q9LX15 DFC_ARATH; Protein DOWNSTREAM OF FLC OS=Arabidopsis thaliana OX=3702 GN=DFC PE=2 SV=1	DFC	12.87	24.8	2	1	1	1	0	1	1	0	0	0	0	0	0	0	1	1	0	0	0	0	0	0	0	1	1	0	0	0	0	0	0	0	1	1	0	0	0	0	0	0	0	0	0	0	0
i1_HQ_VdSWFU1_c3057_f2p11_1710_m.1982	P57742 PFD5_ARATH; Probable prefoldin subunit 5 OS=Arabidopsis thaliana OX=3702 GN=At5g23290 PE=2 SV=1	At5g23290	15.362	12.9	5	1	1	1	1	1	1	1	0	1	0	0	0	1	1	1	1	1	1	0	0	0	1	1	1	1	1	1	0	0	0	1	1	1	1	1	1	0	0	0	0	0	0	0	0
i0_HQ_VdSWFU1_c38424_f4p1_593_m.1272	Q8LEM8 RL373_ARATH; 60S ribosomal protein L37-3 OS=Arabidopsis thaliana OX=3702 GN=RPL37C PE=3 SV=1	RPL37C	10.657	30.5	14	3	3	3	2	3	3	2	2	2	0	0	0	2	3	3	3	3	2	0	0	0	2	3	3	3	3	2	0	0	0	2	3	3	3	3	2	0	0	0	99667	121590	123430	74737	63703
i0_HQ_VdSWFU1_c38426_f19p5_742_m.1273	Q9FNP8 RS193_ARATH; 40S ribosomal protein S19-3 OS=Arabidopsis thaliana OX=3702 GN=RPS19C PE=2 SV=1	RPS19C	18.843	50.6	17	8	2	2	3	2	2	3	2	3	1	1	0	8	8	8	8	8	7	6	8	7	2	2	2	2	2	2	1	2	1	2	2	2	2	2	2	1	2	1	1155100	701620	698720	733440	655450
i0_HQ_VdSWFU1_c38431_f3p4_892_m.1274	Q8SAG3 ADF_VITVI; Actin-depolymerizing factor OS=Vitis vinifera OX=29760 PE=2 SV=1	--	16.921	31.5	15	3	3	3	3	1	2	2	1	3	1	1	1	3	2	3	3	2	3	3	2	1	3	2	3	3	2	3	3	2	1	3	2	3	3	2	3	3	2	1	26506	30352	30669	20700	27766
i0_LQ_VdSWFU1_c8222_f1p0_480_m.6501	Q9XGY4 TIM8_ARATH; Mitochondrial import inner membrane translocase subunit TIM8 OS=Arabidopsis thaliana OX=3702 GN=TIM8 PE=1 SV=1	TIM8	8.8701	29.1	8	2	2	2	1	1	1	2	2	1	0	0	0	1	2	2	2	2	1	0	0	0	1	2	2	2	2	1	0	0	0	1	2	2	2	2	1	0	0	0	0	39644	36235	53641	51710
i0_HQ_VdSWFU1_c38469_f28p3_690_m.1281	Q6NMQ7 GASA6_ARATH; Gibberellin-regulated protein 6 OS=Arabidopsis thaliana OX=3702 GN=GASA6 PE=3 SV=1	GASA6	11.432	8.7	3	1	1	1	1	1	0	0	0	1	0	0	0	1	1	1	0	1	1	0	0	0	1	1	1	0	1	1	0	0	0	1	1	1	0	1	1	0	0	0	0	0	0	0	0
i0_HQ_VdSWFU1_c38473_f2p3_765_m.1283	Q43517 FER1_SOLLC; Ferredoxin-1, chloroplastic OS=Solanum lycopersicum OX=4081 GN=SEND33 PE=2 SV=1	SEND33	17.939	48.2	24	4	4	4	5	5	4	3	3	1	1	1	1	4	4	3	2	3	2	1	1	1	4	4	3	2	3	2	1	1	1	4	4	3	2	3	2	1	1	1	2869300	3385500	3038700	925260	354830
i0_HQ_VdSWFU1_c38492_f22p5_989_m.1287	Q01667 CAB6_ARATH; Chlorophyll a-b binding protein 6, chloroplastic OS=Arabidopsis thaliana OX=3702 GN=LHCA1 PE=1 SV=1	LHCA1	30.286	11.9	33	5	5	5	1	1	3	5	5	5	4	5	4	4	4	4	5	5	5	5	5	5	4	4	4	5	5	5	5	5	5	4	4	4	5	5	5	5	5	5	90095	79819	80783	170590	163970
i0_HQ_VdSWFU1_c38594_f2p15_825_m.1293	Q9FIU6 ORRM2_ARATH; Organelle RRM domain-containing protein 2, mitochondrial OS=Arabidopsis thaliana OX=3702 GN=ORRM2 PE=1 SV=1	ORRM2	16.671	7.7	8	1	1	1	1	1	1	1	1	1	1	0	1	1	1	1	1	1	1	1	1	1	1	1	1	1	1	1	1	1	1	1	1	1	1	1	1	1	1	1	0	0	0	0	0
i0_HQ_VdSWFU1_c38680_f4p3_975_m.1297	Q38741 SBP1_ANTMA; Squamosa promoter-binding protein 1 OS=Antirrhinum majus OX=4151 GN=SBP1 PE=2 SV=1	SBP1	18.221	11.7	3	2	1	1	0	0	1	1	0	1	0	0	0	0	0	1	2	1	1	0	0	0	0	0	1	1	0	1	0	0	0	0	0	1	1	0	1	0	0	0	0	0	0	0	0
i0_LQ_VdSWFU1_c22376_f1p1_718_m.9073	P46301 RS25_SOLLC; 40S ribosomal protein S25 OS=Solanum lycopersicum OX=4081 GN=RPS25 PE=3 SV=1	RPS25	11.969	29.6	27	3	3	3	4	4	5	5	4	4	1	0	0	3	3	3	3	3	3	2	2	2	3	3	3	3	3	3	2	2	2	3	3	3	3	3	3	2	2	2	1753000	1732200	991430	1245600	2052100
i0_HQ_VdSWFU1_c38708_f11p1_742_m.1300	P49211 RL321_ARATH; 60S ribosomal protein L32-1 OS=Arabidopsis thaliana OX=3702 GN=RPL32A PE=2 SV=2	RPL32A	15.653	53.4	78	8	7	8	13	13	14	12	10	10	2	2	2	8	8	8	8	8	8	2	2	4	7	7	7	7	7	7	1	1	3	8	8	8	8	8	8	2	2	4	5966500	6165500	6400000	4788400	4241500
i0_HQ_VdSWFU1_c38711_f21p0_811_m.1301	Q9SP02 CP20A_ARATH; Peptidyl-prolyl cis-trans isomerase CYP20-1 OS=Arabidopsis thaliana OX=3702 GN=CYP20-1 PE=1 SV=1	CYP20-1	24.204	42.7	70	10	8	9	10	8	10	8	9	8	6	7	4	10	9	9	10	10	10	8	9	8	8	7	7	8	8	8	6	7	6	9	8	8	9	9	9	7	8	7	3245200	3210500	3170000	2441700	2476600
i0_HQ_VdSWFU1_c38714_f16p0_913_m.1303	P51613 CHIB_VITVI; Basic endochitinase OS=Vitis vinifera OX=29760 GN=CHIT1B PE=2 SV=1	CHIT1B	29.852	57.8	85	11	4	11	12	11	13	11	11	12	4	5	6	10	10	11	11	10	10	7	7	7	3	3	4	4	3	3	1	2	1	10	10	11	11	10	10	7	7	7	1835100	1844900	1814700	1627100	1733300
i0_HQ_VdSWFU1_c38724_f18p0_980_m.1304	XP_015880120.1; PREDICTED: uncharacterized protein LOC107416176 [Ziziphus jujuba]	--	28.127	25.3	47	6	6	6	6	6	6	7	4	6	3	5	4	5	6	6	6	6	5	5	5	5	5	6	6	6	6	5	5	5	5	5	6	6	6	6	5	5	5	5	669410	710570	722150	692520	697070
i0_HQ_VdSWFU1_c38730_f14p0_809_m.1306	Q9ZSW9 TCTP_HEVBR; Translationally-controlled tumor protein homolog OS=Hevea brasiliensis OX=3981 GN=TCTP PE=2 SV=1	TCTP	22.543	29.2	69	6	6	6	8	8	9	9	9	6	6	6	8	6	6	6	6	6	6	5	5	5	6	6	6	6	6	6	5	5	5	6	6	6	6	6	6	5	5	5	4156700	4217300	4136600	2655400	2726700
i0_HQ_VdSWFU1_c38772_f13p0_900_m.1307	Q9ZRD6 YKT61_ARATH; VAMP-like protein YKT61 OS=Arabidopsis thaliana OX=3702 GN=YKT61 PE=2 SV=1	YKT61	22.628	43.7	35	7	7	7	5	6	5	4	5	4	3	2	1	5	6	7	6	6	5	4	3	2	5	6	7	6	6	5	4	3	2	5	6	7	6	6	5	4	3	2	402800	423810	383130	321780	344060
i0_HQ_VdSWFU1_c38788_f28p5_707_m.1308	Q9C912 R35A3_ARATH; 60S ribosomal protein L35a-3 OS=Arabidopsis thaliana OX=3702 GN=RPL35AC PE=3 SV=1	RPL35AC	14.995	35.6	51	5	5	5	7	7	7	8	6	5	3	4	4	4	4	4	5	4	4	4	4	3	4	4	4	5	4	4	4	4	3	4	4	4	5	4	4	4	4	3	3087600	3030700	3357500	2292600	2456100
i0_LQ_VdSWFU1_c1751_f3p0_716_m.5145	Q93VR4 ML423_ARATH; MLP-like protein 423 OS=Arabidopsis thaliana OX=3702 GN=MLP423 PE=2 SV=1	MLP423	21.06	61.3	174	18	18	18	27	23	24	24	29	29	5	6	7	16	16	18	17	18	17	9	10	11	16	16	18	17	18	17	9	10	11	16	16	18	17	18	17	9	10	11	20634000	20389000	18626000	24902000	23737000
i0_HQ_VdSWFU1_c38810_f43p6_766_m.1311	P62980 RS27A_SOLLC; Ubiquitin-40S ribosomal protein S27a OS=Solanum lycopersicum OX=4081 GN=UBI3 PE=1 SV=2	UBI3	20.927	40	85	7	2	7	13	9	12	14	11	9	6	6	5	7	7	7	7	7	7	4	4	4	2	2	2	2	2	2	0	0	0	7	7	7	7	7	7	4	4	4	14305000	13953000	14336000	12131000	14183000
i0_HQ_VdSWFU1_c38878_f22p0_828_m.1314	XP_018832581.1; PREDICTED: uncharacterized protein LOC109000202 isoform X2 [Juglans regia]	--	17.938	28.7	32	4	4	4	6	5	5	4	4	4	1	1	2	4	4	4	4	4	4	2	2	2	4	4	4	4	4	4	2	2	2	4	4	4	4	4	4	2	2	2	1102000	1170000	1174300	808610	832550
i0_HQ_VdSWFU1_c3888_f2p0_599_m.571	P46518 LEA14_GOSHI; Late embryogenesis abundant protein Lea14-A OS=Gossypium hirsutum OX=3635 GN=LEA14-A PE=2 SV=1	LEA14-A	16.67	13.7	13	2	2	2	2	1	2	1	2	2	1	1	1	2	2	2	2	2	2	2	1	1	2	2	2	2	2	2	2	1	1	2	2	2	2	2	2	2	1	1	139540	122830	138950	122460	141140
i0_LQ_VdSWFU1_c40557_f1p1_887_m.2090	Q9LUQ6 RL192_ARATH; 60S ribosomal protein L19-2 OS=Arabidopsis thaliana OX=3702 GN=RPL19B PE=2 SV=1	RPL19B	26.93	27.4	43	5	2	5	7	7	7	8	6	8	0	0	0	5	5	5	5	5	5	2	1	0	2	2	2	2	2	2	1	0	0	5	5	5	5	5	5	2	1	0	631930	1171500	1250200	1264400	1180000
i0_HQ_VdSWFU1_c38940_f22p0_605_m.1319	Q9SVZ6 RLA31_ARATH; 60S acidic ribosomal protein P3-1 OS=Arabidopsis thaliana OX=3702 GN=RPP3A PE=3 SV=1	RPP3A	13.714	33.3	19	3	3	3	3	6	3	2	2	1	0	1	1	1	3	1	1	1	1	0	1	1	1	3	1	1	1	1	0	1	1	1	3	1	1	1	1	0	1	1	2781100	2986800	2696300	0	0
i0_HQ_VdSWFU1_c38948_f24p0_991_m.1320	Q9FJA6 RS33_ARATH; 40S ribosomal protein S3-3 OS=Arabidopsis thaliana OX=3702 GN=RPS3C PE=1 SV=1	RPS3C	26.681	66.9	85	18	6	6	8	13	11	9	10	11	8	8	7	18	18	18	18	18	18	17	17	17	6	6	6	6	6	6	6	6	6	6	6	6	6	6	6	6	6	6	2957600	2915200	2891200	2697000	2653800
i0_HQ_VdSWFU1_c38958_f22p0_642_m.1321	P82353 NLTP2_PRUAR; Non-specific lipid-transfer protein 2 OS=Prunus armeniaca OX=36596 PE=1 SV=1	--	13.072	21	10	2	2	2	1	2	1	2	2	2	0	0	0	2	2	2	2	2	2	0	0	0	2	2	2	2	2	2	0	0	0	2	2	2	2	2	2	0	0	0	562550	589390	529930	788980	798610
i0_HQ_VdSWFU1_c38974_f16p7_654_m.1324	P41099 RLA2_PARAR; 60S acidic ribosomal protein P2 OS=Parthenium argentatum OX=35935 PE=3 SV=1	--	15.034	61.7	38	6	6	6	8	7	7	5	5	5	0	1	0	6	6	6	6	6	6	1	1	0	6	6	6	6	6	6	1	1	0	6	6	6	6	6	6	1	1	0	2830000	2843500	2808100	810090	791420
i0_HQ_VdSWFU1_c38975_f37p3_924_m.1325	Q9ZRA4 AB19A_PRUPE; Auxin-binding protein ABP19a OS=Prunus persica OX=3760 GN=ABP19A PE=3 SV=1	ABP19A	24.215	23.9	26	3	3	3	2	2	2	4	4	2	3	4	3	1	1	1	2	3	1	1	2	1	1	1	1	2	3	1	1	2	1	1	1	1	2	3	1	1	2	1	7969200	9273000	8595500	21774000	24266000
i0_LQ_VdSWFU1_c5278_f1p1_948_m.5796	O49884 RL30_LUPLU; 60S ribosomal protein L30 OS=Lupinus luteus OX=3873 GN=RPL30 PE=3 SV=1	RPL30	15.029	50.7	61	8	7	8	8	6	8	7	5	6	7	7	7	7	6	7	7	5	6	8	8	8	6	5	6	6	4	5	7	7	7	7	6	7	7	5	6	8	8	8	1998600	1978800	2015400	1789300	1714300
i0_LQ_VdSWFU1_c23602_f1p0_814_m.10	Q9SFU1 R13A1_ARATH; 60S ribosomal protein L13a-1 OS=Arabidopsis thaliana OX=3702 GN=RPL13AA PE=2 SV=1	RPL13AA	23.785	39	9	8	1	1	1	1	1	1	1	1	1	1	1	7	7	7	8	8	7	6	6	4	1	1	1	1	1	1	1	1	1	1	1	1	1	1	1	1	1	1	0	0	0	0	0
i0_HQ_VdSWFU1_c38993_f21p5_753_m.1330	P49107 PSAN_ARATH; Photosystem I reaction center subunit N, chloroplastic OS=Arabidopsis thaliana OX=3702 GN=PSAN PE=1 SV=2	PSAN	18.561	30.2	33	5	5	5	4	3	3	4	3	3	4	4	5	5	4	5	4	4	3	5	5	5	5	4	5	4	4	3	5	5	5	5	4	5	4	4	3	5	5	5	295680	298460	302100	523170	553610
i0_HQ_VdSWFU1_c39014_f31p0_612_m.1333	Q3E902 RS212_ARATH; 40S ribosomal protein S21-2 OS=Arabidopsis thaliana OX=3702 GN=RPS21C PE=1 SV=2	RPS21C	9.0731	32.1	11	2	1	1	1	2	2	2	2	2	0	0	0	2	2	2	2	2	2	1	1	1	1	1	1	1	1	1	0	0	0	1	1	1	1	1	1	0	0	0	0	207220	234360	343320	322720
i0_HQ_VdSWFU1_c39015_f32p12_793_m.1334	Q9M5M1 RS11_EUPES; 40S ribosomal protein S11 OS=Euphorbia esula OX=3993 GN=RPS11 PE=2 SV=1	RPS11	20.804	36.7	100	12	12	12	14	14	15	13	14	14	4	7	5	12	12	12	12	11	12	5	7	6	12	12	12	12	11	12	5	7	6	12	12	12	12	11	12	5	7	6	3843000	3779500	3878400	3085200	3208600
i0_LQ_VdSWFU1_c9181_f1p1_770_m.6687	B3EWI4 PST2_PETHY; Photosystem II 5 kDa protein, chloroplastic OS=Petunia hybrida OX=4102 PE=1 SV=1	--	12.704	22	15	2	2	2	1	1	1	1	1	1	3	3	3	1	1	1	1	1	1	2	2	2	1	1	1	1	1	1	2	2	2	1	1	1	1	1	1	2	2	2	204890	201420	0	213370	0
i0_HQ_VdSWFU1_c39067_f10p3_798_m.1339	P00290 PLAS_LACSA; Plastocyanin OS=Lactuca sativa OX=4236 GN=PETE PE=1 SV=1	PETE	17.178	54.2	193	5	5	5	23	20	20	16	16	17	26	29	26	5	5	4	5	4	5	4	5	4	5	5	4	5	4	5	4	5	4	5	5	4	5	4	5	4	5	4	28268000	28657000	28840000	17485000	17413000
i0_HQ_VdSWFU1_c39302_f3p0_777_m.1345	Q9XHS0 RS12_HORVU; 40S ribosomal protein S12 OS=Hordeum vulgare OX=4513 GN=RPS12 PE=2 SV=1	RPS12	14.972	59.3	88	7	6	7	10	10	10	11	10	12	9	8	8	7	7	7	7	7	7	7	7	7	6	6	6	6	6	6	6	6	6	7	7	7	7	7	7	7	7	7	2145800	2194000	2154900	2227100	2297000
i0_HQ_VdSWFU1_c704_f3p0_430_m.69	Q5SMI4 RL393_ORYSJ; 60S ribosomal protein L39-3 OS=Oryza sativa subsp. japonica OX=39947 GN=RPL39C PE=3 SV=1	RPL39C	7.5948	16.1	2	1	1	1	0	0	0	1	1	0	0	0	0	1	0	0	1	1	1	0	0	0	1	0	0	1	1	1	0	0	0	1	0	0	1	1	1	0	0	0	0	0	0	0	0
i0_HQ_VdSWFU1_c3974_f2p0_794_m.574	Q9FNP8 RS193_ARATH; 40S ribosomal protein S19-3 OS=Arabidopsis thaliana OX=3702 GN=RPS19C PE=2 SV=1	RPS19C	15.898	53.8	12	8	3	3	2	2	3	1	2	2	0	0	0	7	8	8	8	7	7	5	6	6	2	3	3	3	2	2	0	1	1	2	3	3	3	2	2	0	1	1	158660	162350	161450	104330	112500
i1_LQ_VdSWFU1_c54868_f1p2_1799_m.5964	P49636 RL40_NICSY; Ubiquitin-60S ribosomal protein L40 OS=Nicotiana sylvestris OX=4096 GN=UBICEP52-7 PE=2 SV=2	UBICEP52-7	14.673	44.5	1	6	1	1	0	0	0	1	0	0	0	0	0	5	5	5	6	5	5	4	4	4	0	0	0	1	0	0	0	0	0	0	0	0	1	0	0	0	0	0	0	0	0	0	0
i0_HQ_VdSWFU1_c4128_f5p4_640_m.577	Q9LER7 PSRP5_ARATH; 50S ribosomal protein 5, chloroplastic OS=Arabidopsis thaliana OX=3702 GN=PSRP5 PE=1 SV=1	PSRP5	19.171	19.8	12	2	2	2	2	2	2	2	2	2	0	0	0	2	2	2	2	2	2	0	0	0	2	2	2	2	2	2	0	0	0	2	2	2	2	2	2	0	0	0	169050	180650	182500	265010	272170
i0_HQ_VdSWFU1_c418_f6p0_837_m.23	Q02764 RK24_TOBAC; 50S ribosomal protein L24, chloroplastic OS=Nicotiana tabacum OX=4097 GN=RPL24 PE=1 SV=1	RPL24	25.6	27.6	29	5	5	5	4	2	3	4	4	4	2	2	4	4	4	5	5	5	4	5	4	5	4	4	5	5	5	4	5	4	5	4	4	5	5	5	4	5	4	5	314470	255720	294330	565150	549960
i2_LQ_VdSWFU1_c7890_f1p22_2773_m.4299	Q6C253 ATP23_YARLI; Mitochondrial inner membrane protease ATP23 OS=Yarrowia lipolytica (strain CLIB 122 / E 150) OX=284591 GN=ATP23 PE=3 SV=1	ATP23	17.584	20.4	8	2	2	2	2	1	2	1	1	1	0	0	0	2	1	2	2	1	1	0	0	0	2	1	2	2	1	1	0	0	0	2	1	2	2	1	1	0	0	0	28520	0	37197	22242	0
i0_HQ_VdSWFU1_c4208_f2p0_844_m.580	P58684 SPCS2_ARATH; Probable signal peptidase complex subunit 2 OS=Arabidopsis thaliana OX=3702 GN=At2g39960 PE=2 SV=1	At2g39960	21.753	40.1	53	7	7	7	9	8	7	7	7	7	3	3	2	7	7	7	7	7	7	4	3	6	7	7	7	7	7	7	4	3	6	7	7	7	7	7	7	4	3	6	517760	501030	515360	375790	388070
i0_HQ_VdSWFU1_c4222_f5p1_906_m.582	XP_002262727.1; PREDICTED: uncharacterized protein LOC100260231 [Vitis vinifera]	--	28.593	3.9	3	1	1	1	0	0	0	1	0	1	0	0	1	0	0	0	1	0	1	0	1	1	0	0	0	1	0	1	0	1	1	0	0	0	1	0	1	0	1	1	0	0	0	0	0
i0_HQ_VdSWFU1_c42293_f4p0_632_m.1350	XP_017439202.1; PREDICTED: uncharacterized protein LOC108345138 [Vigna angularis]	--	12.72	76.4	6	6	2	2	0	0	0	1	1	1	1	1	1	0	0	1	5	4	3	5	4	4	0	0	0	1	1	1	1	1	1	0	0	0	1	1	1	1	1	1	0	0	0	0	0
i0_HQ_VdSWFU1_c4340_f3p0_953_m.585	Q06396 ARF1_ORYSJ; ADP-ribosylation factor 1 OS=Oryza sativa subsp. japonica OX=39947 GN=Os01g0813400 PE=2 SV=3	Os01g0813400	20.666	74.6	6	10	1	1	1	1	1	1	1	1	0	0	0	9	9	9	10	9	10	8	8	7	1	1	1	1	1	1	0	0	0	1	1	1	1	1	1	0	0	0	0	0	0	0	0
i0_HQ_VdSWFU1_c4345_f2p29_949_m.586	Q9LDY5 FK172_ARATH; Peptidyl-prolyl cis-trans isomerase FKBP17-2, chloroplastic OS=Arabidopsis thaliana OX=3702 GN=FKBP17-2 PE=1 SV=1	FKBP17-2	28.283	18.1	10	3	3	3	0	1	0	1	0	0	3	3	2	1	1	1	2	1	1	3	3	3	1	1	1	2	1	1	3	3	3	1	1	1	2	1	1	3	3	3	0	0	0	110940	0
i0_HQ_VdSWFU1_c438_f8p0_990_m.25	O04603 RK5_ARATH; 50S ribosomal protein L5, chloroplastic OS=Arabidopsis thaliana OX=3702 GN=RPL5 PE=2 SV=1	RPL5	29.301	53	102	13	13	13	11	10	9	15	14	14	10	8	11	12	10	11	12	11	12	11	10	12	12	10	11	12	11	12	11	10	12	12	10	11	12	11	12	11	10	12	349510	360250	349770	612400	604920
i0_HQ_VdSWFU1_c440_f10p0_897_m.26	Q8L4N1 PHO34_ARATH; Universal stress protein PHOS34 OS=Arabidopsis thaliana OX=3702 GN=PHOS34 PE=1 SV=1	PHOS34	17.823	82.7	81	10	9	10	11	10	10	8	10	6	7	11	8	8	8	9	8	9	8	8	9	7	7	7	8	7	8	7	7	8	6	8	8	9	8	9	8	8	9	7	564330	583480	571200	420420	419220
i0_HQ_VdSWFU1_c445_f12p0_749_m.28	Q1S053 H2A3_MEDTR; Probable histone H2A.3 OS=Medicago truncatula OX=3880 PE=3 SV=1	--	17.409	23.8	32	3	2	2	5	5	3	6	5	3	2	1	2	3	3	3	3	3	3	3	3	3	2	2	2	2	2	2	2	2	2	2	2	2	2	2	2	2	2	2	1041300	692510	1214800	1177900	1313900
i0_HQ_VdSWFU1_c4469_f3p0_769_m.588	P30707 RL9_PEA; 60S ribosomal protein L9 OS=Pisum sativum OX=3888 GN=RPL9 PE=2 SV=1	RPL9	24.938	48.9	45	12	6	6	6	7	8	7	6	6	2	1	2	10	10	11	11	11	11	7	8	6	6	5	6	6	5	6	4	5	3	6	5	6	6	5	6	4	5	3	198930	217800	189070	215680	218130
i0_HQ_VdSWFU1_c447_f8p0_780_m.29	P49310 GRP1_SINAL; Glycine-rich RNA-binding protein GRP1A OS=Sinapis alba OX=3728 PE=2 SV=1	--	17.83	39.2	25	6	3	3	3	3	3	4	3	3	2	2	2	6	6	6	6	6	6	5	5	5	3	3	3	3	3	3	2	2	2	3	3	3	3	3	3	2	2	2	1530800	1562800	1613400	1567300	1594500
i0_HQ_VdSWFU1_c4491_f2p0_809_m.590	Q9ZRF1 MTDH_FRAAN; Probable mannitol dehydrogenase OS=Fragaria ananassa OX=3747 GN=CAD PE=2 SV=1	CAD	19.865	61.5	9	9	2	2	1	2	1	1	1	0	1	1	1	8	9	8	8	8	8	7	8	8	1	2	1	1	1	1	1	1	1	1	2	1	1	1	1	1	1	1	0	0	0	0	0
i0_HQ_VdSWFU1_c4520_f2p1_772_m.591	Q9C681 H2A1_ARATH; Probable histone H2A.1 OS=Arabidopsis thaliana OX=3702 GN=At1g51060 PE=1 SV=1	At1g51060	13.863	38.6	37	5	2	5	6	6	6	5	5	3	2	2	2	5	4	4	5	4	3	3	2	2	2	1	1	2	1	1	1	0	0	5	4	4	5	4	3	3	2	2	13728000	14082000	13634000	11317000	11014000
i0_HQ_VdSWFU1_c777_f5p0_747_m.77	Q42551 SCE1_ARATH; SUMO-conjugating enzyme SCE1 OS=Arabidopsis thaliana OX=3702 GN=SCE1 PE=1 SV=1	SCE1	17.954	35.2	8	3	3	3	2	0	1	1	1	3	0	0	0	2	2	2	2	2	3	0	0	0	2	2	2	2	2	3	0	0	0	2	2	2	2	2	3	0	0	0	128680	154900	170990	53680	100890
i0_HQ_VdSWFU1_c4587_f3p0_948_m.595	XP_006474741.1; PREDICTED: uncharacterized protein LOC102617374 [Citrus sinensis]	--	24.21	20.8	15	4	4	4	3	2	4	1	2	1	0	1	1	4	3	4	3	3	2	1	2	2	4	3	4	3	3	2	1	2	2	4	3	4	3	3	2	1	2	2	38635	39588	37343	31819	40208
i0_HQ_VdSWFU1_c459_f5p0_1022_m.30	Q9SDD6 PRX2F_ORYSJ; Peroxiredoxin-2F, mitochondrial OS=Oryza sativa subsp. japonica OX=39947 GN=PRXIIF PE=2 SV=1	PRXIIF	21.383	42.6	80	7	7	7	11	10	10	9	9	7	7	10	7	7	7	7	7	7	7	7	7	7	7	7	7	7	7	7	7	7	7	7	7	7	7	7	7	7	7	7	2509300	2366800	2356900	1416200	1499800
i6_LQ_VdSWFU1_c745_f1p0_6108_m.7979	NP_001297404.1; uncharacterized protein LOC101243717 [Solanum lycopersicum]	--	11.796	12.4	6	1	1	1	1	0	1	1	0	1	1	0	1	1	1	1	1	1	1	1	1	1	1	1	1	1	1	1	1	1	1	1	1	1	1	1	1	1	1	1	0	0	0	0	0
i0_HQ_VdSWFU1_c471_f8p0_985_m.31	Q9FKC0 R13A4_ARATH; 60S ribosomal protein L13a-4 OS=Arabidopsis thaliana OX=3702 GN=RPL13AD PE=2 SV=1	RPL13AD	23.507	44.7	91	10	3	10	11	13	12	16	12	13	5	5	4	9	9	9	10	10	9	6	6	4	3	3	3	3	3	3	1	1	1	9	9	9	10	10	9	6	6	4	2737700	2732900	2940000	2111400	1949200
i0_HQ_VdSWFU1_c4725_f2p1_605_m.600	Q9FNC9 TOM92_ARATH; Mitochondrial import receptor subunit TOM9-2 OS=Arabidopsis thaliana OX=3702 GN=TOM9-2 PE=1 SV=3	TOM9-2	14.23	39.8	19	4	4	4	3	3	4	2	2	2	1	1	1	4	4	4	4	4	4	1	1	1	4	4	4	4	4	4	1	1	1	4	4	4	4	4	4	1	1	1	152000	137070	148510	73594	70044
i1_LQ_VdSWFU1_c96318_f1p3_1002_m.2551	P51823 ARF2_ORYSJ; ADP-ribosylation factor 2 OS=Oryza sativa subsp. japonica OX=39947 GN=ARF PE=2 SV=2	ARF	23.854	63.7	92	10	1	10	11	11	12	11	12	13	6	8	8	9	9	8	10	9	9	8	8	7	1	1	0	1	1	0	0	0	0	9	9	8	10	9	9	8	8	7	1772800	1735200	1773800	1663300	1647300
i0_LQ_VdSWFU1_c25583_f1p10_557_m.391	Q38737 FIL1_ANTMA; Stamen-specific protein FIL1 OS=Antirrhinum majus OX=4151 GN=FIL1 PE=2 SV=1	FIL1	13.586	12.6	3	1	1	1	1	1	1	0	0	0	0	0	0	1	1	1	0	0	0	0	0	0	1	1	1	0	0	0	0	0	0	1	1	1	0	0	0	0	0	0	0	0	0	0	0
i0_HQ_VdSWFU1_c4796_f2p9_748_m.602	Uncharacterized protein	--	14.683	10.5	1	1	1	1	0	1	0	0	0	0	0	0	0	1	1	0	0	0	0	0	0	0	1	1	0	0	0	0	0	0	0	1	1	0	0	0	0	0	0	0	0	0	0	0	0
i0_HQ_VdSWFU1_c48002_f4p0_737_m.1358	XP_018832581.1; PREDICTED: uncharacterized protein LOC109000202 isoform X2 [Juglans regia]	--	16.24	38.6	59	5	5	5	8	9	8	7	7	8	4	4	4	5	5	5	4	4	4	4	4	3	5	5	5	4	4	4	4	4	3	5	5	5	4	4	4	4	4	3	967600	974860	983930	745150	721360
i0_HQ_VdSWFU1_c4824_f7p0_801_m.603	Q9C7U8 SBT3H_ARATH; Subtilisin-like protease SBT3.17 OS=Arabidopsis thaliana OX=3702 GN=SBT3.17 PE=3 SV=1	SBT3.17	14.109	52.7	42	5	5	5	5	3	4	5	3	5	6	6	5	5	5	5	5	5	5	5	5	5	5	5	5	5	5	5	5	5	5	5	5	5	5	5	5	5	5	5	1374100	1360400	1409400	1270700	1230700
i0_HQ_VdSWFU1_c485_f10p0_648_m.33	Q9LE54 SP1L2_ARATH; Protein SPIRAL1-like 2 OS=Arabidopsis thaliana OX=3702 GN=SP1L2 PE=2 SV=1	SP1L2	10.898	85.5	45	6	6	6	8	8	8	6	6	6	1	1	1	6	6	6	6	5	6	1	1	1	6	6	6	6	5	6	1	1	1	6	6	6	6	5	6	1	1	1	2602700	2559200	2620700	1309800	1297800
i0_HQ_VdSWFU1_c5231_f4p0_823_m.616	Q43636 TRXH_RICCO; Thioredoxin H-type OS=Ricinus communis OX=3988 PE=3 SV=1	--	15.74	31.5	12	3	3	3	2	2	2	2	2	2	0	0	0	3	3	3	3	3	3	1	1	1	3	3	3	3	3	3	1	1	1	3	3	3	3	3	3	1	1	1	1024500	984840	779010	943450	774850
i0_HQ_VdSWFU1_c526_f7p0_886_m.37	Q8LBK6 GRS15_ARATH; Monothiol glutaredoxin-S15, mitochondrial OS=Arabidopsis thaliana OX=3702 GN=GRXS15 PE=1 SV=2	GRXS15	20.793	28.5	27	5	5	5	3	4	5	2	3	3	3	2	2	5	5	5	4	4	4	3	3	2	5	5	5	4	4	4	3	3	2	5	5	5	4	4	4	3	3	2	477420	467630	451070	298040	314530
i0_HQ_VdSWFU1_c5268_f3p0_933_m.617	Q9LU63 ATP1_ARATH; Probable pterin-4-alpha-carbinolamine dehydratase, chloroplastic OS=Arabidopsis thaliana OX=3702 GN=ATP1 PE=1 SV=1	ATP1	23.522	46.9	47	7	7	7	4	4	5	6	5	7	5	5	6	5	6	6	7	6	7	6	5	6	5	6	6	7	6	7	6	5	6	5	6	6	7	6	7	6	5	6	332990	344900	339980	641290	664000
i0_HQ_VdSWFU1_c5313_f2p0_826_m.618	Q9MAP3 RK11_ARATH; 50S ribosomal protein L11, chloroplastic OS=Arabidopsis thaliana OX=3702 GN=RPL11 PE=2 SV=1	RPL11	23.133	36.8	36	6	6	6	2	2	3	6	5	5	4	3	6	5	5	5	6	6	6	5	5	5	5	5	5	6	6	6	5	5	5	5	5	5	6	6	6	5	5	5	486160	493160	502780	1048800	1059900
i0_HQ_VdSWFU1_c5377_f3p2_923_m.619	Q6K5Q0 GL21_ORYSJ; Putative germin-like protein 2-1 OS=Oryza sativa subsp. japonica OX=39947 GN=Os02g0491600 PE=3 SV=1	Os02g0491600	24.432	14.4	30	2	1	2	3	3	4	2	2	3	5	4	4	2	2	2	2	2	2	2	2	2	1	1	1	1	1	1	1	1	1	2	2	2	2	2	2	2	2	2	2367600	2546400	2631900	474630	481580
i0_HQ_VdSWFU1_c5447_f2p0_792_m.622	P05477 HSP21_SOYBN; 17.9 kDa class II heat shock protein OS=Glycine max OX=3847 GN=HSP17.9-D PE=3 SV=1	HSP17.9-D	17.02	34.2	85	3	3	3	8	11	10	11	9	12	8	6	10	2	3	3	3	3	3	3	3	3	2	3	3	3	3	3	3	3	3	2	3	3	3	3	3	3	3	3	4583000	4318900	4716500	7222900	7353100
i0_HQ_VdSWFU1_c5605_f3p0_944_m.629	Q8VY57 ARL8A_ARATH; ADP-ribosylation factor-like protein 8a OS=Arabidopsis thaliana OX=3702 GN=ARL8A PE=2 SV=1	ARL8A	20.544	55.4	45	9	9	9	6	5	5	7	5	5	3	4	5	6	7	5	8	6	6	5	8	7	6	7	5	8	6	6	5	8	7	6	7	5	8	6	6	5	8	7	233500	244030	242870	238830	281580
i0_HQ_VdSWFU1_c5649_f2p0_969_m.630	Q54Z24 PITH1_DICDI; PITH domain-containing protein 1 OS=Dictyostelium discoideum OX=44689 GN=DDB_G0277951 PE=3 SV=1	DDB_G0277951	22.413	38.2	31	5	5	5	5	6	6	2	4	4	3	0	1	5	5	5	3	5	4	4	3	2	5	5	5	3	5	4	4	3	2	5	5	5	3	5	4	4	3	2	377560	419740	417750	226750	215610
i0_LQ_VdSWFU1_c18999_f2p5_787_m.8196	Q9LHI0 NDUA6_ARATH; NADH dehydrogenase [ubiquinone] 1 alpha subcomplex subunit 6 OS=Arabidopsis thaliana OX=3702 GN=At3g12260 PE=2 SV=1	At3g12260	19.285	59.1	79	8	8	8	10	10	10	10	9	9	7	8	6	8	7	8	8	7	7	7	7	8	8	7	8	8	7	7	7	7	8	8	7	8	8	7	7	7	7	8	790240	736850	761780	569160	626520
i0_HQ_VdSWFU1_c5762_f3p1_913_m.635	Q9STT2 VPS29_ARATH; Vacuolar protein sorting-associated protein 29 OS=Arabidopsis thaliana OX=3702 GN=VPS29 PE=2 SV=1	VPS29	20.975	62.4	53	9	9	9	6	9	7	6	6	6	5	3	5	6	8	9	8	8	7	5	4	5	6	8	9	8	8	7	5	4	5	6	8	9	8	8	7	5	4	5	359390	349410	344100	261170	260010
i0_HQ_VdSWFU1_c586_f8p0_786_m.39	Q8VYN9 PHO32_ARATH; Universal stress protein PHOS32 OS=Arabidopsis thaliana OX=3702 GN=PHOS32 PE=1 SV=1	PHOS32	18.422	68.9	38	11	6	6	3	2	4	3	6	4	7	5	4	7	9	8	8	11	9	11	11	9	4	5	4	4	6	4	6	6	5	4	5	4	4	6	4	6	6	5	366440	361670	356310	401830	394640
i0_HQ_VdSWFU1_c591_f6p0_533_m.41	P49689 RS30_ARATH; 40S ribosomal protein S30 OS=Arabidopsis thaliana OX=3702 GN=RPS30A PE=3 SV=3	RPS30A	6.9311	16.1	5	1	1	1	1	0	1	1	1	1	0	0	0	1	1	1	1	1	1	0	0	0	1	1	1	1	1	1	0	0	0	1	1	1	1	1	1	0	0	0	0	0	0	0	0
i0_HQ_VdSWFU1_c604_f6p0_667_m.44	XP_002309071.1; hypothetical protein POPTR_0006s08800g [Populus trichocarpa]	--	14.876	16.7	22	3	3	3	3	1	2	2	2	2	3	4	3	3	2	3	3	2	3	3	3	3	3	2	3	3	2	3	3	3	3	3	2	3	3	2	3	3	3	3	97625	104560	99115	60124	49789
i0_HQ_VdSWFU1_c606_f5p0_845_m.45	P47920 NDKB_FLABI; Nucleoside diphosphate kinase B OS=Flaveria bidentis OX=4224 PE=2 SV=1	--	16.37	71.6	124	9	8	8	16	14	16	18	16	14	11	9	10	9	9	9	9	9	9	8	8	8	8	8	8	8	8	8	7	7	7	8	8	8	8	8	8	7	7	7	10954000	11328000	11380000	8439300	8471400
i0_HQ_VdSWFU1_c631_f6p4_909_m.48	Q96B42 TMM18_HUMAN; Transmembrane protein 18 OS=Homo sapiens OX=9606 GN=TMEM18 PE=1 SV=2	TMEM18	22.514	13.8	6	2	2	2	1	0	0	2	2	1	0	0	0	2	1	1	2	2	2	0	0	0	2	1	1	2	2	2	0	0	0	2	1	1	2	2	2	0	0	0	31926	32618	0	31654	32391
i0_HQ_VdSWFU1_c6320_f2p0_852_m.646	Q8CIB6 TM230_MOUSE; Transmembrane protein 230 OS=Mus musculus OX=10090 GN=Tmem230 PE=1 SV=1	Tmem230	12.937	14	7	1	1	1	1	1	1	1	1	1	1	0	0	1	1	1	1	1	1	1	0	0	1	1	1	1	1	1	1	0	0	1	1	1	1	1	1	1	0	0	0	0	0	0	0
i0_HQ_VdSWFU1_c6325_f3p0_553_m.647	Q43681 NLTP_VIGUN; Probable non-specific lipid-transfer protein AKCS9 OS=Vigna unguiculata OX=3917 PE=2 SV=1	--	12.034	9.7	6	1	1	1	1	1	1	1	1	1	0	0	0	1	1	1	1	1	1	1	1	1	1	1	1	1	1	1	1	1	1	1	1	1	1	1	1	1	1	1	0	0	0	0	0
i0_HQ_VdSWFU1_c6624_f2p8_685_m.652	Q9SVM8 RBG2_ARATH; Glycine-rich RNA-binding protein 2, mitochondrial OS=Arabidopsis thaliana OX=3702 GN=RBG2 PE=1 SV=1	RBG2	14.436	40	17	4	4	4	1	3	3	1	2	2	2	1	2	4	4	4	3	4	4	3	3	3	4	4	4	3	4	4	3	3	3	4	4	4	3	4	4	3	3	3	354320	386920	394290	220300	211440
i0_LQ_VdSWFU1_c24086_f1p0_600_m.109	Q9FZ86 PDCB3_ARATH; PLASMODESMATA CALLOSE-BINDING PROTEIN 3 OS=Arabidopsis thaliana OX=3702 GN=PDCB3 PE=1 SV=1	PDCB3	18.452	24	14	2	2	2	3	3	3	1	2	2	0	0	0	2	2	2	2	2	2	0	0	0	2	2	2	2	2	2	0	0	0	2	2	2	2	2	2	0	0	0	455280	485380	460440	130600	186600
i0_HQ_VdSWFU1_c647_f7p0_963_m.55	Q7Y0D4 TR164_ORYSJ; Thioredoxin-like protein HCF164, chloroplastic OS=Oryza sativa subsp. japonica OX=39947 GN=Os03g0767500 PE=2 SV=1	Os03g0767500	33.256	22.2	35	5	5	5	6	4	5	2	3	2	4	5	4	5	5	5	3	3	4	5	5	5	5	5	5	3	3	4	5	5	5	5	5	5	3	3	4	5	5	5	144930	161230	155630	119210	115840
i0_HQ_VdSWFU1_c6604_f2p4_801_m.651	Q6NPF9 TRXY1_ARATH; Thioredoxin Y1, chloroplastic OS=Arabidopsis thaliana OX=3702 GN=At1g76760 PE=2 SV=1	At1g76760	19.097	21.1	22	3	3	3	2	2	2	2	2	3	3	3	3	3	3	3	3	3	3	3	3	3	3	3	3	3	3	3	3	3	3	3	3	3	3	3	3	3	3	3	487290	495630	505540	832950	763580
i0_HQ_VdSWFU1_c661_f8p6_834_m.56	Q9FHW7 SKP1B_ARATH; SKP1-like protein 1B OS=Arabidopsis thaliana OX=3702 GN=SKP1B PE=1 SV=1	SKP1B	17.997	45.6	7	5	2	2	2	2	1	2	0	0	0	0	0	5	5	4	5	4	4	2	2	2	2	2	1	2	1	1	0	0	0	2	2	1	2	1	1	0	0	0	183130	196020	0	47081	0
i0_HQ_VdSWFU1_c663_f10p0_732_m.57	P40590 RL34_PEA; 60S ribosomal protein L34 OS=Pisum sativum OX=3888 GN=RPL34 PE=2 SV=1	RPL34	16.231	28.6	30	5	1	5	5	6	5	5	4	5	0	0	0	5	5	5	5	5	5	0	0	0	1	1	1	1	1	1	0	0	0	5	5	5	5	5	5	0	0	0	1844100	1712500	1744300	833700	829300
i0_HQ_VdSWFU1_c664_f8p0_595_m.58	Q1H595 LSM2_ARATH; Sm-like protein LSM2 OS=Arabidopsis thaliana OX=3702 GN=LSM2 PE=1 SV=1	LSM2	10.779	14	3	1	1	1	0	0	1	1	1	0	0	0	0	1	1	1	1	1	1	0	0	0	1	1	1	1	1	1	0	0	0	1	1	1	1	1	1	0	0	0	0	0	0	0	0
i0_HQ_VdSWFU1_c665_f10p0_675_m.59	O23249 CKS1_ARATH; Cyclin-dependent kinases regulatory subunit 1 OS=Arabidopsis thaliana OX=3702 GN=CKS1 PE=1 SV=1	CKS1	9.9361	40.2	16	3	3	3	2	3	3	4	2	2	0	0	0	2	3	3	3	3	3	0	0	0	2	3	3	3	3	3	0	0	0	2	3	3	3	3	3	0	0	0	183460	192830	200680	131950	133950
i0_HQ_VdSWFU1_c666_f6p0_655_m.60	F4I171 MD15A_ARATH; Mediator of RNA polymerase II transcription subunit 15a OS=Arabidopsis thaliana OX=3702 GN=MED15A PE=1 SV=1	MED15A	13.017	26.9	1	2	1	1	0	0	1	0	0	0	0	0	0	2	2	2	1	1	1	0	0	0	1	1	1	0	0	0	0	0	0	1	1	1	0	0	0	0	0	0	0	0	0	0	0
i0_HQ_VdSWFU1_c6674_f3p1_915_m.655	Q6DGW9 TMCO1_DANRE; Calcium load-activated calcium channel OS=Danio rerio OX=7955 GN=tmco1 PE=2 SV=1	tmco1	24.802	21.8	15	4	4	4	2	2	3	3	3	1	0	0	1	3	3	3	4	3	2	1	1	1	3	3	3	4	3	2	1	1	1	3	3	3	4	3	2	1	1	1	417580	421630	427260	344620	361100
i0_HQ_VdSWFU1_c6757_f6p11_740_m.659	Q9FEC1 OHP2_ARATH; Light-harvesting complex-like protein OHP2, chloroplastic OS=Arabidopsis thaliana OX=3702 GN=OHP2 PE=2 SV=1	OHP2	19.296	14.5	14	2	2	2	1	1	1	2	2	3	2	1	1	1	1	1	2	2	2	1	1	1	1	1	1	2	2	2	1	1	1	1	1	1	2	2	2	1	1	1	0	0	0	104180	110050
i0_HQ_VdSWFU1_c68_f16p0_646_m.1	Q9ZP41 EGC_CITJA; EG45-like domain containing protein OS=Citrus jambhiri OX=64884 GN=CjBAp12 PE=1 SV=1	CjBAp12	13.827	37.4	21	2	2	2	4	4	3	3	4	3	0	0	0	2	2	2	2	2	2	1	0	0	2	2	2	2	2	2	1	0	0	2	2	2	2	2	2	1	0	0	5520100	5342700	5606800	1924000	2037900
i0_HQ_VdSWFU1_c680_f6p0_775_m.63	XP_018824870.1; PREDICTED: uncharacterized protein LOC108994202 [Juglans regia]	--	23.387	13.2	19	3	3	3	2	3	2	1	2	2	3	1	3	3	3	3	2	2	2	3	3	3	3	3	3	2	2	2	3	3	3	3	3	3	2	2	2	3	3	3	163710	161160	159020	288290	208810
i0_HQ_VdSWFU1_c687_f8p0_974_m.67	Q851Y7 GRXS7_ORYSJ; Monothiol glutaredoxin-S7, chloroplastic OS=Oryza sativa subsp. japonica OX=39947 GN=GRXS7 PE=2 SV=1	GRXS7	18.485	10.7	5	1	1	1	0	0	0	1	1	1	1	1	0	0	0	0	1	1	1	1	1	0	0	0	0	1	1	1	1	1	0	0	0	0	1	1	1	1	1	0	0	0	0	0	0
i3_LQ_VdSWFU1_c37217_f1p30_3424_m.4403	XP_018822177.1; PREDICTED: uncharacterized protein LOC108992164 [Juglans regia]	--	15.482	14.9	10	2	2	2	1	2	1	2	2	0	1	0	1	2	2	2	2	2	2	2	2	2	2	2	2	2	2	2	2	2	2	2	2	2	2	2	2	2	2	2	57798	62965	36091	70420	70471
i0_HQ_VdSWFU1_c7034_f3p0_835_m.668	XP_010048458.1; PREDICTED: uncharacterized protein LOC104437244 [Eucalyptus grandis]	--	18.583	25.6	17	3	3	3	3	3	3	3	3	2	0	0	0	3	3	3	3	3	2	0	1	0	3	3	3	3	3	2	0	1	0	3	3	3	3	3	2	0	1	0	66224	71550	70127	75118	73983
i1_LQ_VdSWFU1_c16193_f1p0_1144_m.7021	Q9FG89 PNSB5_ARATH; Photosynthetic NDH subunit of subcomplex B 5, chloroplastic OS=Arabidopsis thaliana OX=3702 GN=PNSB5 PE=2 SV=1	PNSB5	25.524	7	2	1	1	1	0	0	0	0	0	0	0	1	1	0	0	0	1	1	1	1	1	1	0	0	0	1	1	1	1	1	1	0	0	0	1	1	1	1	1	1	0	0	0	0	0
i0_LQ_VdSWFU1_c4429_f1p2_500_m.5636	Uncharacterized protein	--	7.8515	13.3	3	1	1	1	1	0	1	0	1	0	0	0	0	1	1	1	1	1	1	1	1	0	1	1	1	1	1	1	1	1	0	1	1	1	1	1	1	1	1	0	0	0	0	0	0
i0_HQ_VdSWFU1_c714_f10p0_665_m.71	CDP07667.1; unnamed protein product [Coffea canephora]	--	15.973	31.7	11	3	3	3	3	4	4	0	0	0	0	0	0	3	3	3	0	0	2	0	0	0	3	3	3	0	0	2	0	0	0	3	3	3	0	0	2	0	0	0	22202	58713	70093	0	0
i0_HQ_VdSWFU1_c724_f4p0_839_m.72	Q9XI73 PNSL2_ARATH; Photosynthetic NDH subunit of lumenal location 2, chloroplastic OS=Arabidopsis thaliana OX=3702 GN=PNSL2 PE=1 SV=1	PNSL2	22.506	17.4	9	3	3	3	0	0	0	0	0	0	3	3	3	0	0	0	0	0	1	3	3	3	0	0	0	0	0	1	3	3	3	0	0	0	0	0	1	3	3	3	0	0	0	0	0
i0_HQ_VdSWFU1_c7264_f3p2_621_m.673	P53665 ACPM1_ARATH; Acyl carrier protein 1, mitochondrial OS=Arabidopsis thaliana OX=3702 GN=MTACP1 PE=1 SV=1	MTACP1	17.225	24.3	20	3	3	3	5	4	3	2	2	3	0	1	0	3	3	3	3	3	3	1	1	2	3	3	3	3	3	3	1	1	2	3	3	3	3	3	3	1	1	2	214740	224390	245150	86246	112550
i0_HQ_VdSWFU1_c733_f5p0_713_m.75	P27788 FER3_MAIZE; Ferredoxin-3, chloroplastic OS=Zea mays OX=4577 GN=FDX3 PE=1 SV=1	FDX3	16.499	55.8	34	4	4	4	5	5	7	3	3	3	3	2	3	3	3	4	3	3	3	3	3	3	3	3	4	3	3	3	3	3	3	3	3	4	3	3	3	3	3	3	4477300	4290300	4390900	1314900	1305300
i0_HQ_VdSWFU1_c7382_f2p1_750_m.675	P19036 HSP17_ARATH; 17.4 kDa class I heat shock protein OS=Arabidopsis thaliana OX=3702 GN=HSP17.4A PE=1 SV=2	HSP17.4A	17.897	43	74	8	6	8	8	8	9	7	8	10	7	9	8	7	7	7	7	7	7	7	8	8	5	5	5	5	5	5	5	6	6	7	7	7	7	7	7	7	8	8	7632700	7443600	8037400	6397700	6478600
i0_HQ_VdSWFU1_c7626_f3p10_959_m.681	P50703 OS35_SOLCO; Osmotin-like protein OSML15 OS=Solanum commersonii OX=4109 PE=2 SV=1	--	27.974	35	29	5	5	5	6	4	6	3	4	4	1	0	1	5	4	5	4	4	4	2	2	2	5	4	5	4	4	4	2	2	2	5	4	5	4	4	4	2	2	2	1023900	782980	805760	255570	254260
i0_LQ_VdSWFU1_c1048_f1p0_980_m.5110	Q9LK61 RR10_ARATH; 30S ribosomal protein S10, chloroplastic OS=Arabidopsis thaliana OX=3702 GN=RPS10 PE=2 SV=1	RPS10	15.042	16.5	9	2	2	2	2	1	1	2	2	1	0	0	0	2	2	2	2	2	2	0	0	0	2	2	2	2	2	2	0	0	0	2	2	2	2	2	2	0	0	0	390920	401570	418250	140630	163560
i0_HQ_VdSWFU1_c7867_f2p8_724_m.687	F1SRI0 TPPC2_PIG; Trafficking protein particle complex subunit 2 OS=Sus scrofa OX=9823 GN=TRAPPC2 PE=2 SV=2	TRAPPC2	17.969	7.5	4	1	1	1	0	1	1	0	1	1	0	0	0	1	1	1	1	1	1	0	0	0	1	1	1	1	1	1	0	0	0	1	1	1	1	1	1	0	0	0	0	0	0	0	0
i0_HQ_VdSWFU1_c7978_f4p3_1008_m.688	P24805 TSJT1_TOBAC; Stem-specific protein TSJT1 OS=Nicotiana tabacum OX=4097 GN=TSJT1 PE=2 SV=1	TSJT1	31.475	34.4	43	7	7	7	7	7	5	5	4	5	3	3	4	7	7	6	6	7	7	6	6	6	7	7	6	6	7	7	6	6	6	7	7	6	6	7	7	6	6	6	386280	396360	414930	349230	334050
i0_HQ_VdSWFU1_c807_f7p0_839_m.80	Q9FMM0 UBC18_ARATH; Probable ubiquitin-conjugating enzyme E2 18 OS=Arabidopsis thaliana OX=3702 GN=UBC18 PE=2 SV=1	UBC18	18.773	15.2	4	2	2	2	1	1	1	0	0	0	0	0	1	2	2	2	1	2	2	2	2	2	2	2	2	1	2	2	2	2	2	2	2	2	1	2	2	2	2	2	254630	262150	225340	0	0
i0_LQ_VdSWFU1_c3275_f1p0_897_m.5381	XP_008229999.1; PREDICTED: uncharacterized protein LOC103329321 [Prunus mume]	--	11.79	36.3	10	3	3	3	1	1	2	1	2	2	1	0	0	3	2	3	3	2	2	1	1	1	3	2	3	3	2	2	1	1	1	3	2	3	3	2	2	1	1	1	90306	94200	95746	53509	61183
i0_HQ_VdSWFU1_c812_f4p0_544_m.83	Q8GY31 CDC25_ARATH; Dual specificity phosphatase Cdc25 OS=Arabidopsis thaliana OX=3702 GN=CDC25 PE=1 SV=1	CDC25	15.856	40.6	20	4	4	4	2	3	2	2	4	2	2	2	1	4	4	3	3	4	2	2	3	1	4	4	3	3	4	2	2	3	1	4	4	3	3	4	2	2	3	1	114970	127040	129500	74661	69790
i0_HQ_VdSWFU1_c821_f11p0_703_m.86	Q9R0P6 SC11A_MOUSE; Signal peptidase complex catalytic subunit SEC11A OS=Mus musculus OX=10090 GN=Sec11a PE=1 SV=1	Sec11a	22.087	26.9	38	6	6	6	5	6	5	5	5	6	1	2	3	6	6	6	6	6	6	4	2	3	6	6	6	6	6	6	4	2	3	6	6	6	6	6	6	4	2	3	444620	486550	502610	399530	396900
i0_HQ_VdSWFU1_c823_f7p0_852_m.87	P93092 ACP1_CASGL; Acyl carrier protein 1, chloroplastic OS=Casuarina glauca OX=3522 GN=ACP1 PE=2 SV=1	ACP1	14.782	10.7	3	1	1	1	1	0	2	0	0	0	0	0	0	1	0	1	0	1	0	0	0	0	1	0	1	0	1	0	0	0	0	1	0	1	0	1	0	0	0	0	0	0	0	0	0
i3_HQ_VdSWFU1_c7005_f3p0_3759_m.2733	Q8VZV9 PTA7_ARATH; Protein PLASTID TRANSCRIPTIONALLY ACTIVE 7 OS=Arabidopsis thaliana OX=3702 GN=PTAC7 PE=1 SV=1	PTAC7	14.782	47.7	12	4	4	4	1	2	3	1	2	2	0	0	1	3	3	4	4	3	2	1	0	1	3	3	4	4	3	2	1	0	1	3	3	4	4	3	2	1	0	1	53731	51012	46588	63931	68659
i0_LQ_VdSWFU1_c19265_f2p0_785_m.8216	P42732 RR13_ARATH; 30S ribosomal protein S13, chloroplastic OS=Arabidopsis thaliana OX=3702 GN=RPS13 PE=2 SV=1	RPS13	16.723	23.5	29	4	4	4	2	3	2	5	5	3	2	3	4	3	4	3	4	4	3	3	3	3	3	4	3	4	4	3	3	3	3	3	4	3	4	4	3	3	3	3	120590	121460	115330	192960	204070
i0_HQ_VdSWFU1_c8418_f2p5_745_m.696	A7NVJ4 NDHM_VITVI; NAD(P)H-quinone oxidoreductase subunit M, chloroplastic OS=Vitis vinifera OX=29760 GN=ndhM PE=2 SV=1	ndhM	26.264	4.8	3	1	1	1	0	0	0	0	0	0	1	1	1	0	0	0	0	0	0	1	1	1	0	0	0	0	0	0	1	1	1	0	0	0	0	0	0	1	1	1	0	0	0	0	0
i0_HQ_VdSWFU1_c855_f8p0_733_m.94	Q54YS0 Y8111_DICDI; DNA-binding protein DDB_G0278111 OS=Dictyostelium discoideum OX=44689 GN=DDB_G0278111 PE=3 SV=2	DDB_G0278111	14.661	35.2	15	4	4	4	3	1	4	1	2	2	1	0	1	4	4	4	4	4	4	3	4	4	4	4	4	4	4	4	3	4	4	4	4	4	4	4	4	3	4	4	294720	172430	246010	126270	204140
i0_HQ_VdSWFU1_c8707_f2p0_517_m.701	P81748 MIFH_TRITR; Macrophage migration inhibitory factor homolog OS=Trichuris trichiura OX=36087 PE=1 SV=2	--	13.306	9.7	9	1	1	1	1	1	1	1	1	1	1	1	1	1	1	1	1	1	1	1	1	1	1	1	1	1	1	1	1	1	1	1	1	1	1	1	1	1	1	1	0	0	0	0	0
i0_HQ_VdSWFU1_c8756_f3p8_906_m.702	P31583 RHN1_NICPL; Ras-related protein RHN1 OS=Nicotiana plumbaginifolia OX=4092 GN=RHN1 PE=2 SV=1	RHN1	21.807	38.5	37	6	3	6	5	4	4	4	5	5	4	3	3	6	6	6	5	6	5	4	4	5	3	3	3	2	3	2	1	1	2	6	6	6	5	6	5	4	4	5	154520	128140	135250	124430	131440
i0_HQ_VdSWFU1_c8795_f3p8_610_m.703	P38389 SC61B_ARATH; Protein transport protein Sec61 subunit beta OS=Arabidopsis thaliana OX=3702 GN=At2g45070 PE=1 SV=1	At2g45070	10.879	45.8	29	3	3	3	3	4	4	4	4	3	2	2	3	3	3	3	3	3	2	2	2	2	3	3	3	3	3	2	2	2	2	3	3	3	3	3	2	2	2	2	731690	748160	748750	389830	380060
i0_HQ_VdSWFU1_c881_f6p0_719_m.98	Q9M0E2 RL282_ARATH; 60S ribosomal protein L28-2 OS=Arabidopsis thaliana OX=3702 GN=RPL28C PE=2 SV=1	RPL28C	18.136	22.3	18	4	2	2	3	2	2	2	3	3	0	1	2	3	3	3	3	3	4	3	3	3	1	1	1	1	1	2	1	1	1	1	1	1	1	1	2	1	1	1	470550	591880	640230	624680	423730
i0_HQ_VdSWFU1_c885_f9p0_850_m.99	Q9C7F7 LTPG1_ARATH; Non-specific lipid transfer protein GPI-anchored 1 OS=Arabidopsis thaliana OX=3702 GN=LTPG1 PE=2 SV=1	LTPG1	21.963	12.1	14	3	3	3	3	3	3	2	2	1	0	0	0	3	3	3	3	2	2	1	1	1	3	3	3	3	2	2	1	1	1	3	3	3	3	2	2	1	1	1	305920	300510	326320	147950	124970
i0_HQ_VdSWFU1_c8899_f2p0_849_m.706	P42798 R15A1_ARATH; 40S ribosomal protein S15a-1 OS=Arabidopsis thaliana OX=3702 GN=RPS15AA PE=2 SV=2	RPS15AA	19.275	43.3	68	7	2	7	8	8	10	9	9	8	6	4	6	6	7	7	7	6	6	7	7	6	1	2	2	2	1	2	2	2	1	6	7	7	7	6	6	7	7	6	2394200	2457900	2425800	2068000	2198400
i0_HQ_VdSWFU1_c8970_f5p1_832_m.710	Q8LGG8 USPAL_ARATH; Universal stress protein A-like protein OS=Arabidopsis thaliana OX=3702 GN=At3g01520 PE=1 SV=2	At3g01520	18.45	28.8	21	4	4	4	3	2	2	3	3	2	2	2	2	3	3	3	4	3	2	2	3	2	3	3	3	4	3	2	2	3	2	3	3	3	4	3	2	2	3	2	421850	397970	412120	240440	248440
i0_HQ_VdSWFU1_c9050_f2p0_663_m.712	Q9FKW8 STR18_ARATH; Thiosulfate sulfurtransferase 18 OS=Arabidopsis thaliana OX=3702 GN=STR18 PE=1 SV=1	STR18	7.9888	48.6	8	3	1	1	1	1	2	1	1	1	0	1	0	3	3	3	3	3	3	2	3	2	1	1	1	1	1	1	0	1	0	1	1	1	1	1	1	0	1	0	0	0	0	0	0
i0_HQ_VdSWFU1_c9074_f3p0_770_m.714	Q8LGI8 NAA20_ARATH; N-terminal acetyltransferase B complex catalytic subunit NAA20 OS=Arabidopsis thaliana OX=3702 GN=NAA20 PE=1 SV=1	NAA20	22.133	10.5	8	2	2	2	2	2	1	1	1	1	0	0	0	2	2	1	1	1	1	0	0	0	2	2	1	1	1	1	0	0	0	2	2	1	1	1	1	0	0	0	24772	33896	0	0	0
i0_HQ_VdSWFU1_c911_f4p0_930_m.104	Q53YF3 SPC3B_ARATH; Signal peptidase complex subunit 3B OS=Arabidopsis thaliana OX=3702 GN=At5g27430 PE=2 SV=1	At5g27430	18.875	25.3	15	4	4	4	2	3	2	3	3	2	0	0	0	4	4	4	4	4	3	1	1	2	4	4	4	4	4	3	1	1	2	4	4	4	4	4	3	1	1	2	140440	179030	135600	180100	137350
i0_HQ_VdSWFU1_c9110_f3p0_822_m.715	O50001 PRU1_PRUAR; Major allergen Pru ar 1 OS=Prunus armeniaca OX=36596 PE=1 SV=1	--	16.982	29.1	22	4	1	4	3	3	4	2	2	2	2	2	2	4	3	4	3	3	3	3	3	3	1	0	1	0	0	0	0	0	0	4	3	4	3	3	3	3	3	3	571990	546130	554480	95784	94800
i0_HQ_VdSWFU1_c915_f9p0_833_m.106	Q8VZT0 NLAL1_ARATH; Putative H/ACA ribonucleoprotein complex subunit 1-like protein 1 OS=Arabidopsis thaliana OX=3702 GN=At3g03920 PE=2 SV=1	At3g03920	24.284	18.4	4	2	2	2	0	1	1	0	1	0	1	0	0	1	1	2	1	2	0	1	1	1	1	1	2	1	2	0	1	1	1	1	1	2	1	2	0	1	1	1	0	0	0	0	0
i0_LQ_VdSWFU1_c6432_f1p0_896_m.6131	P42856 ZB14_MAIZE; 14 kDa zinc-binding protein OS=Zea mays OX=4577 GN=ZBP14 PE=1 SV=1	ZBP14	25.494	21.1	16	4	4	4	2	1	2	2	4	3	1	1	0	2	2	3	3	4	4	1	1	1	2	2	3	3	4	4	1	1	1	2	2	3	3	4	4	1	1	1	113430	133220	95749	246340	285400
i0_HQ_VdSWFU1_c92_f16p0_895_m.2	Q9LHG9 NACA1_ARATH; Nascent polypeptide-associated complex subunit alpha-like protein 1 OS=Arabidopsis thaliana OX=3702 GN=At3g12390 PE=1 SV=1	At3g12390	26.235	18.2	4	3	3	3	3	0	1	0	0	0	0	0	0	3	2	2	1	2	1	0	0	0	3	2	2	1	2	1	0	0	0	3	2	2	1	2	1	0	0	0	93462	84154	73886	0	86469
i0_LQ_VdSWFU1_c11939_f1p0_667_m.7362	Q940X7 RBX1A_ARATH; RING-box protein 1a OS=Arabidopsis thaliana OX=3702 GN=RBX1A PE=1 SV=1	RBX1A	13.598	11.5	7	1	1	1	1	1	1	1	1	1	1	0	0	1	1	1	1	1	1	1	1	1	1	1	1	1	1	1	1	1	1	1	1	1	1	1	1	1	1	1	0	0	0	0	0
i0_LQ_VdSWFU1_c7080_f1p0_467_m.6258	O82221 RUXG_ARATH; Probable small nuclear ribonucleoprotein G OS=Arabidopsis thaliana OX=3702 GN=At2g23930 PE=3 SV=1	At2g23930	8.9783	56.2	7	3	1	1	2	1	2	1	0	1	0	0	0	3	3	3	3	3	3	2	2	2	1	1	1	1	1	1	1	1	1	1	1	1	1	1	1	1	1	1	0	0	0	0	0
i0_HQ_VdSWFU1_c930_f4p0_793_m.113	Q9UBN7 HDAC6_HUMAN; Histone deacetylase 6 OS=Homo sapiens OX=9606 GN=HDAC6 PE=1 SV=2	HDAC6	16.868	17.3	1	1	1	1	0	0	1	0	0	0	0	0	0	1	1	1	0	0	0	0	0	0	1	1	1	0	0	0	0	0	0	1	1	1	0	0	0	0	0	0	0	0	0	0	0
i0_HQ_VdSWFU1_c9384_f4p0_838_m.725	Q84TH6 DIR23_ARATH; Dirigent protein 23 OS=Arabidopsis thaliana OX=3702 GN=DIR23 PE=2 SV=1	DIR23	21.697	19.2	25	3	3	3	5	4	5	4	4	3	0	0	0	3	3	3	3	3	3	0	0	0	3	3	3	3	3	3	0	0	0	3	3	3	3	3	3	0	0	0	559750	552910	567320	105480	100150
i0_HQ_VdSWFU1_c939_f9p0_909_m.116	Q9FLF0 RS92_ARATH; 40S ribosomal protein S9-2 OS=Arabidopsis thaliana OX=3702 GN=RPS9C PE=1 SV=1	RPS9C	23.04	41.1	53	10	1	10	9	7	9	10	10	7	0	1	0	10	10	10	10	10	9	1	2	3	1	1	1	1	1	1	0	1	1	10	10	10	10	10	9	1	2	3	1223400	1311000	1555900	908310	1160600
i1_LQ_VdSWFU1_c34362_f1p0_1731_m.1542	P0DKK9 RS10B_ORYSJ; 40S ribosomal protein S10-2 OS=Oryza sativa subsp. japonica OX=39947 GN=RPS10-2 PE=2 SV=1	RPS10-2	20.229	54	62	9	5	9	7	6	6	10	9	8	5	6	5	9	7	8	9	8	9	8	7	8	5	3	4	5	4	5	4	3	4	9	7	8	9	8	9	8	7	8	2537800	2647200	2650600	3186900	3109400
i0_HQ_VdSWFU1_c950_f12p0_857_m.120	XP_011088950.1; PREDICTED: uncharacterized protein LOC105170052 [Sesamum indicum]	--	21.731	34.1	30	4	4	4	2	3	3	4	3	5	4	3	3	4	3	4	4	4	4	3	3	3	4	3	4	4	4	4	3	3	3	4	3	4	4	4	4	3	3	3	394690	431650	390050	392890	420380
i0_LQ_VdSWFU1_c26076_f1p36_775_m.470	P49637 R27A3_ARATH; 60S ribosomal protein L27a-3 OS=Arabidopsis thaliana OX=3702 GN=RPL27AC PE=2 SV=2	RPL27AC	18.25	35	25	6	4	4	5	3	4	4	4	4	0	1	0	6	6	6	6	6	6	2	2	1	4	4	4	4	4	4	1	1	0	4	4	4	4	4	4	1	1	0	1642400	1574800	1531800	1104700	1074400
i0_HQ_VdSWFU1_c9605_f4p0_1001_m.731	XP_019074317.1; PREDICTED: uncharacterized protein LOC100852760 [Vitis vinifera]	--	21.902	38.5	23	7	7	7	0	0	0	0	1	0	6	7	9	2	3	3	1	3	2	7	6	7	2	3	3	1	3	2	7	6	7	2	3	3	1	3	2	7	6	7	44344	18848	18889	0	15653
i0_HQ_VdSWFU1_c9626_f3p0_731_m.732	XP_010273690.1; PREDICTED: polyubiquitin 9 [Nelumbo nucifera]	--	11.991	42.3	12	3	3	3	2	0	2	3	2	3	0	0	0	2	3	3	3	3	3	0	0	0	2	3	3	3	3	3	0	0	0	2	3	3	3	3	3	0	0	0	99234	103310	111340	88544	81963
i0_HQ_VdSWFU1_c9634_f4p0_686_m.733	A2XKU9 COSA_ORYSI; Costars family protein OS=Oryza sativa subsp. indica OX=39946 GN=OsI_012692 PE=3 SV=1	OsI_012692	10.715	34	13	3	2	3	2	2	1	2	1	2	1	1	1	3	2	2	2	2	3	1	1	1	2	2	2	2	1	2	1	1	1	3	2	2	2	2	3	1	1	1	164820	162820	162280	144210	0
i0_HQ_VdSWFU1_c965_f9p0_678_m.124	P46297 RS23_FRAAN; 40S ribosomal protein S23 OS=Fragaria ananassa OX=3747 GN=RPS23 PE=2 SV=1	RPS23	15.716	28.9	31	5	5	5	5	5	5	4	4	7	0	0	1	4	4	4	5	5	5	0	0	1	4	4	4	5	5	5	0	0	1	4	4	4	5	5	5	0	0	1	921000	905790	899220	273630	265310
i0_HQ_VdSWFU1_c9679_f2p9_810_m.734	XP_007023906.1; PREDICTED: TATA-binding protein-associated factor 2N [Theobroma cacao]	--	20.136	36.6	9	6	3	3	3	2	2	1	1	0	0	0	0	5	6	5	4	5	4	0	0	0	3	3	2	1	2	1	0	0	0	3	3	2	1	2	1	0	0	0	20385	21511	20788	0	4703.2
i0_HQ_VdSWFU1_c968_f6p0_849_m.126	Q9SVD7 UEV1D_ARATH; Ubiquitin-conjugating enzyme E2 variant 1D OS=Arabidopsis thaliana OX=3702 GN=UEV1D PE=1 SV=1	UEV1D	16.593	82.2	133	9	3	9	16	19	17	17	17	14	12	11	10	8	9	9	9	9	9	7	8	7	2	3	3	3	3	3	2	3	2	8	9	9	9	9	9	7	8	7	2206000	2290700	2279800	1455600	1495600
i5_LQ_VdSWFU1_c3158_f1p14_5085_m.6961	Q9SMP0 NFYC1_ARATH; Nuclear transcription factor Y subunit C-1 OS=Arabidopsis thaliana OX=3702 GN=NFYC1 PE=1 SV=1	NFYC1	29.225	15.4	8	5	2	2	2	1	2	1	1	1	0	0	0	5	5	5	5	5	5	3	3	3	2	2	2	2	2	2	0	0	0	2	2	2	2	2	2	0	0	0	115200	124050	113830	136010	143070
i0_HQ_VdSWFU1_c9846_f2p0_854_m.741	P42404 PHI_BACSU; 3-hexulose-6-phosphate isomerase OS=Bacillus subtilis (strain 168) OX=224308 GN=hxlB PE=1 SV=1	hxlB	20.414	40.7	17	4	4	4	2	2	1	3	3	1	2	2	1	3	3	2	3	4	1	2	2	1	3	3	2	3	4	1	2	2	1	3	3	2	3	4	1	2	2	1	88630	86294	86619	89323	79392
i0_HQ_VdSWFU1_c9939_f3p1_587_m.744	Q8VYI0 LSM8_ARATH; Sm-like protein LSM8 OS=Arabidopsis thaliana OX=3702 GN=LSM8 PE=1 SV=1	LSM8	10.667	25.5	10	2	2	2	2	1	1	1	1	1	1	1	1	2	2	2	2	2	2	1	1	1	2	2	2	2	2	2	1	1	1	2	2	2	2	2	2	1	1	1	210060	219550	213890	231470	228660
i0_LQ_VdSWFU1_c6923_f1p1_675_m.6225	Q9FJP3 RK29_ARATH; 50S ribosomal protein L29, chloroplastic OS=Arabidopsis thaliana OX=3702 GN=RPL29 PE=1 SV=1	RPL29	15.763	32.1	16	4	4	4	3	1	2	3	4	2	0	1	0	4	4	4	4	4	4	1	1	0	4	4	4	4	4	4	1	1	0	4	4	4	4	4	4	1	1	0	238830	237720	196150	307590	313070
i0_HQ_VdSWFU1_c996_f6p0_775_m.130	P25070 CML24_ARATH; Calcium-binding protein CML24 OS=Arabidopsis thaliana OX=3702 GN=CML24 PE=2 SV=2	CML24	8.7987	14.5	2	1	1	1	0	0	1	0	1	0	0	0	0	1	1	1	1	1	1	1	1	1	1	1	1	1	1	1	1	1	1	1	1	1	1	1	1	1	1	1	0	0	323680	0	264820
i0_LQ_VdSWFU1_c10114_f1p0_849_m.6851	Q9ZP41 EGC_CITJA; EG45-like domain containing protein OS=Citrus jambhiri OX=64884 GN=CjBAp12 PE=1 SV=1	CjBAp12	13.745	42	23	3	3	3	6	5	4	3	2	3	0	0	0	3	3	3	2	2	2	0	0	0	3	3	3	2	2	2	0	0	0	3	3	3	2	2	2	0	0	0	2750000	2721100	2755500	400700	412720
i0_LQ_VdSWFU1_c10219_f1p5_993_m.6871	Q1G3L1 TIM21_ARATH; Probable mitochondrial import inner membrane translocase subunit TIM21 OS=Arabidopsis thaliana OX=3702 GN=TIM21 PE=1 SV=1	TIM21	12.265	12	3	1	1	1	1	0	1	0	1	0	0	0	0	1	1	1	0	1	1	0	0	0	1	1	1	0	1	1	0	0	0	1	1	1	0	1	1	0	0	0	0	0	0	0	0
i0_LQ_VdSWFU1_c10226_f1p0_759_m.6872	JAT48180.1; hypothetical protein g.51529 [Anthurium amnicola]	--	22.711	46.1	14	5	5	5	0	0	0	0	0	0	4	5	5	1	1	0	1	0	0	5	5	5	1	1	0	1	0	0	5	5	5	1	1	0	1	0	0	5	5	5	0	0	0	0	0
i0_LQ_VdSWFU1_c10249_f3p3_939_m.6876	O80852 GSTF9_ARATH; Glutathione S-transferase F9 OS=Arabidopsis thaliana OX=3702 GN=GSTF9 PE=1 SV=1	GSTF9	14.126	10.7	8	1	1	1	1	1	1	1	1	1	0	1	1	1	1	1	1	1	1	0	1	1	1	1	1	1	1	1	0	1	1	1	1	1	1	1	1	0	1	1	0	0	0	0	0
i0_LQ_VdSWFU1_c10249_f3p3_939_m.6877	O80852 GSTF9_ARATH; Glutathione S-transferase F9 OS=Arabidopsis thaliana OX=3702 GN=GSTF9 PE=1 SV=1	GSTF9	13.074	28.1	10	3	3	3	1	2	1	3	1	2	0	0	0	3	3	2	3	3	3	0	0	0	3	3	2	3	3	3	0	0	0	3	3	2	3	3	3	0	0	0	115470	121200	115620	106710	93758
i0_LQ_VdSWFU1_c5139_f1p0_792_m.5761	XP_011470601.1; PREDICTED: uncharacterized protein LOC101309494 [Fragaria vesca subsp. vesca]	--	20.567	24.9	19	2	2	2	1	2	2	2	2	2	2	3	3	2	2	2	2	2	2	2	2	2	2	2	2	2	2	2	2	2	2	2	2	2	2	2	2	2	2	2	91102	109120	119270	263400	246800
i0_LQ_VdSWFU1_c10358_f1p6_912_m.7010	XP_002510176.1; PREDICTED: uncharacterized protein LOC8288571 [Ricinus communis]	--	27.088	14.5	3	2	2	2	2	0	1	0	0	0	0	0	0	2	1	1	0	0	0	0	0	0	2	1	1	0	0	0	0	0	0	2	1	1	0	0	0	0	0	0	0	0	0	0	0
i0_LQ_VdSWFU1_c10364_f1p0_847_m.7013	Q9SMU7 SRP09_ARATH; Signal recognition particle 9 kDa protein OS=Arabidopsis thaliana OX=3702 GN=SRP9 PE=3 SV=1	SRP9	17.996	14.5	14	2	2	2	2	2	2	3	2	2	0	1	0	2	2	2	2	2	2	0	1	0	2	2	2	2	2	2	0	1	0	2	2	2	2	2	2	0	1	0	205830	190820	214670	185700	227150
i0_LQ_VdSWFU1_c10509_f3p0_891_m.7048	Q9FPG2 OP21B_ARATH; Outer envelope pore protein 21B, chloroplastic OS=Arabidopsis thaliana OX=3702 GN=OEP21B PE=2 SV=1	OEP21B	19.047	27.3	29	5	5	5	2	2	4	4	5	4	3	3	2	4	4	5	5	5	5	5	3	3	4	4	5	5	5	5	5	3	3	4	4	5	5	5	5	5	3	3	130750	123790	138190	196110	198500
i0_LQ_VdSWFU1_c10534_f1p0_856_m.7058	Q9UT16 ATP12_SCHPO; Protein atp12, mitochondrial OS=Schizosaccharomyces pombe (strain 972 / ATCC 24843) OX=284812 GN=atp12 PE=3 SV=2	atp12	22.319	16.9	17	4	4	4	3	3	2	4	2	3	0	0	0	3	3	4	4	4	3	0	0	0	3	3	4	4	4	3	0	0	0	3	3	4	4	4	3	0	0	0	39294	36911	42293	36088	37260
i0_LQ_VdSWFU1_c10564_f1p7_804_m.7066	O49453 Y4844_ARATH; Uncharacterized protein At4g28440 OS=Arabidopsis thaliana OX=3702 GN=At4g28440 PE=1 SV=1	At4g28440	6.5166	27.6	1	1	1	1	0	1	0	0	0	0	0	0	0	0	1	0	0	0	0	0	0	0	0	1	0	0	0	0	0	0	0	0	1	0	0	0	0	0	0	0	0	0	0	0	0
i0_LQ_VdSWFU1_c10581_f1p0_871_m.7068	P31168 COR47_ARATH; Dehydrin COR47 OS=Arabidopsis thaliana OX=3702 GN=COR47 PE=1 SV=2	COR47	24.136	5.6	1	1	1	1	0	0	0	0	0	0	1	0	0	0	0	0	0	0	0	1	0	0	0	0	0	0	0	0	1	0	0	0	0	0	0	0	0	1	0	0	0	0	0	0	0
i0_LQ_VdSWFU1_c10622_f1p0_791_m.7078	A4GFB7 PROCA_OLEEU; Profilin-2 OS=Olea europaea OX=4146 PE=1 SV=1	--	10.779	37.3	1	2	1	1	0	1	0	0	0	0	0	0	0	2	2	1	1	1	1	1	1	1	1	1	0	0	0	0	0	0	0	1	1	0	0	0	0	0	0	0	0	0	0	0	0
i0_LQ_VdSWFU1_c10733_f1p0_970_m.7098	O64628 TXND9_ARATH; Thioredoxin domain-containing protein 9 homolog OS=Arabidopsis thaliana OX=3702 GN=At2g18990 PE=2 SV=1	At2g18990	26.631	16.3	5	3	3	3	1	3	1	0	0	0	0	0	0	1	3	2	0	1	0	0	0	0	1	3	2	0	1	0	0	0	0	1	3	2	0	1	0	0	0	0	0	17083	12778	0	0
i0_LQ_VdSWFU1_c10767_f1p5_844_m.7103	XP_015951123.1; PREDICTED: uncharacterized protein LOC107475938 [Arachis duranensis]	--	8.2575	15.1	9	1	1	1	1	1	1	1	1	1	1	1	1	1	1	1	1	1	1	1	1	1	1	1	1	1	1	1	1	1	1	1	1	1	1	1	1	1	1	1	0	0	0	0	0
i0_LQ_VdSWFU1_c10832_f1p2_954_m.7120	O04469 ECI1_ARATH; Enoyl-CoA delta isomerase 1, peroxisomal OS=Arabidopsis thaliana OX=3702 GN=ECI1 PE=1 SV=1	ECI1	26.129	11.6	9	2	2	2	2	2	1	1	1	2	0	0	0	2	2	2	2	2	2	0	0	0	2	2	2	2	2	2	0	0	0	2	2	2	2	2	2	0	0	0	32665	31988	29752	30279	30476
i0_LQ_VdSWFU1_c10963_f1p0_981_m.7154	Q03389 IF4E2_WHEAT; Eukaryotic translation initiation factor isoform 4E-2 OS=Triticum aestivum OX=4565 PE=1 SV=1	--	24.802	31.5	43	8	8	8	5	8	4	5	6	4	4	4	3	8	8	7	8	8	6	5	6	6	8	8	7	8	8	6	5	6	6	8	8	7	8	8	6	5	6	6	295670	295760	297560	236080	227170
i0_LQ_VdSWFU1_c10981_f1p1_957_m.7156	Q9SYL9 RK13_ARATH; 50S ribosomal protein L13, chloroplastic OS=Arabidopsis thaliana OX=3702 GN=RPL13 PE=2 SV=1	RPL13	24.443	39.4	70	8	8	8	5	8	7	7	9	8	7	10	9	6	6	7	8	8	8	6	7	7	6	6	7	8	8	8	6	7	7	6	6	7	8	8	8	6	7	7	384810	353080	382940	666080	657460
i0_LQ_VdSWFU1_c11031_f1p10_923_m.7167	Q9SR92 STR10_ARATH; Rhodanese-like domain-containing protein 10 OS=Arabidopsis thaliana OX=3702 GN=STR10 PE=2 SV=1	STR10	24.64	17.6	8	3	3	3	0	0	0	0	1	1	2	2	2	1	1	0	3	1	2	3	3	3	1	1	0	3	1	2	3	3	3	1	1	0	3	1	2	3	3	3	0	0	0	112440	0
i0_LQ_VdSWFU1_c11052_f1p0_882_m.7173	Q8LDD3 CUT1D_ARATH; Protein CURVATURE THYLAKOID 1D, chloroplastic OS=Arabidopsis thaliana OX=3702 GN=CURT1D PE=1 SV=1	CURT1D	20.835	17.1	11	2	2	2	1	1	2	2	1	1	1	1	1	2	2	2	2	2	2	1	2	1	2	2	2	2	2	2	1	2	1	2	2	2	2	2	2	1	2	1	191590	214710	275230	266420	172330
i0_LQ_VdSWFU1_c11098_f1p0_694_m.7188	P22179 PSAH_SPIOL; Photosystem I reaction center subunit VI, chloroplastic OS=Spinacia oleracea OX=3562 GN=PSAH PE=1 SV=1	PSAH	15.573	43.4	14	4	3	4	1	1	1	2	2	2	1	2	2	1	1	1	2	3	2	2	2	1	1	1	1	2	2	2	2	2	1	1	1	1	2	3	2	2	2	1	0	0	0	150170	166990
i0_LQ_VdSWFU1_c11300_f1p34_692_m.7230	XP_017249948.1; PREDICTED: uncharacterized protein LOC108220646 [Daucus carota subsp. sativus]	--	15.755	43.2	63	7	7	7	6	7	6	8	5	7	8	9	7	6	5	5	6	6	6	7	7	7	6	5	5	6	6	6	7	7	7	6	5	5	6	6	6	7	7	7	653690	666400	616570	345690	337600
i1_LQ_VdSWFU1_c23429_f1p0_1878_m.8745	Q9LK88 NQR_ARATH; NADPH:quinone oxidoreductase OS=Arabidopsis thaliana OX=3702 GN=NQR PE=1 SV=1	NQR	14.31	14.7	14	2	1	1	2	2	1	2	1	2	1	2	1	2	2	2	2	2	2	2	2	2	1	1	1	1	1	1	1	1	1	1	1	1	1	1	1	1	1	1	66072	66574	65918	99521	95968
i0_LQ_VdSWFU1_c11368_f1p1_847_m.7242	Q8LGG8 USPAL_ARATH; Universal stress protein A-like protein OS=Arabidopsis thaliana OX=3702 GN=At3g01520 PE=1 SV=2	At3g01520	20.127	55	59	9	5	9	9	6	8	6	6	7	5	6	6	8	7	8	7	6	7	7	8	7	4	3	4	4	3	4	3	4	3	8	7	8	7	6	7	7	8	7	430740	434600	435860	283120	276740
i0_LQ_VdSWFU1_c11385_f1p9_985_m.7247	Q6NKS4 LIL32_ARATH; Light-harvesting complex-like protein 3 isotype 2, chloroplastic OS=Arabidopsis thaliana OX=3702 GN=LIL3.2 PE=1 SV=1	LIL3.2	22.581	48.6	47	8	7	8	7	6	6	8	7	7	2	3	1	8	8	8	8	8	8	4	3	4	7	7	7	7	7	7	4	3	4	8	8	8	8	8	8	4	3	4	372550	402930	413920	431130	443590
i0_LQ_VdSWFU1_c11477_f1p0_716_m.7272	Q681Q7 Y1390_ARATH; Uncharacterized protein At1g03900 OS=Arabidopsis thaliana OX=3702 GN=At1g03900 PE=2 SV=1	At1g03900	19.37	62.1	16	6	5	5	2	2	2	1	3	0	2	2	2	4	4	4	4	4	3	2	2	2	3	3	3	3	3	2	1	1	1	3	3	3	3	3	2	1	1	1	83050	83052	87966	87409	77276
i0_LQ_VdSWFU1_c11484_f1p3_976_m.7276	Q9ZPY1 PPOX2_ARATH; Pyridoxine/pyridoxamine 5'-phosphate oxidase 2 OS=Arabidopsis thaliana OX=3702 GN=PPOX2 PE=1 SV=2	PPOX2	22.161	11.2	7	2	2	2	0	0	0	2	1	1	1	1	1	1	1	1	2	1	1	1	1	1	1	1	1	2	1	1	1	1	1	1	1	1	2	1	1	1	1	1	0	0	0	0	0
i3_LQ_VdSWFU1_c46403_f1p0_3005_m.5976	Q9M015 Y5161_ARATH; Uncharacterized protein At5g01610 OS=Arabidopsis thaliana OX=3702 GN=At5g01610 PE=1 SV=1	At5g01610	13.581	46.3	13	5	5	5	1	2	2	4	3	1	0	0	0	4	4	2	5	4	4	0	0	0	4	4	2	5	4	4	0	0	0	4	4	2	5	4	4	0	0	0	52144	47149	48965	72915	70687
i0_LQ_VdSWFU1_c11539_f1p0_908_m.7286	Q9LFU9 GNA1_ARATH; Glucosamine 6-phosphate N-acetyltransferase OS=Arabidopsis thaliana OX=3702 GN=GNA1 PE=1 SV=1	GNA1	17.856	30.4	10	3	3	3	2	2	2	2	1	1	0	0	0	2	3	2	2	1	1	1	1	1	2	3	2	2	1	1	1	1	1	2	3	2	2	1	1	1	1	1	559110	0	522060	383140	0
i0_LQ_VdSWFU1_c11543_f1p4_887_m.7287	Q55DB6 AHSA_DICDI; Activator of 90 kDa heat shock protein ATPase homolog OS=Dictyostelium discoideum OX=44689 GN=ahsa PE=2 SV=1	ahsa	23.143	54.3	89	10	10	10	10	9	11	10	10	10	10	10	9	10	10	10	10	10	10	10	10	10	10	10	10	10	10	10	10	10	10	10	10	10	10	10	10	10	10	10	1342700	1345600	1335700	1363800	1330500
i0_LQ_VdSWFU1_c11545_f1p26_960_m.7288	Q9SVM8 RBG2_ARATH; Glycine-rich RNA-binding protein 2, mitochondrial OS=Arabidopsis thaliana OX=3702 GN=RBG2 PE=1 SV=1	RBG2	15.633	49.7	38	4	4	4	6	6	4	4	5	4	3	3	3	4	4	4	4	4	4	3	3	3	4	4	4	4	4	4	3	3	3	4	4	4	4	4	4	3	3	3	3896900	3911600	4007000	1496100	1507300
i0_LQ_VdSWFU1_c11594_f1p0_886_m.7299	OAY27757.1; hypothetical protein MANES_15G013500 [Manihot esculenta]	--	20.896	59	51	8	8	8	5	6	7	5	6	6	4	7	5	7	7	6	6	8	7	6	6	7	7	7	6	6	8	7	6	6	7	7	7	6	6	8	7	6	6	7	90224	90345	86976	104100	96063
i0_LQ_VdSWFU1_c11666_f1p0_560_m.7312	GAV85996.1; hypothetical protein CFOL_v3_29430 [Cephalotus follicularis]	--	10.374	53.8	5	3	3	3	0	2	0	1	1	1	0	0	0	2	2	1	2	2	1	0	1	1	2	2	1	2	2	1	0	1	1	2	2	1	2	2	1	0	1	1	0	181530	0	0	97888
i0_LQ_VdSWFU1_c11804_f1p1_766_m.7339	P49211 RL321_ARATH; 60S ribosomal protein L32-1 OS=Arabidopsis thaliana OX=3702 GN=RPL32A PE=2 SV=2	RPL32A	15.688	48.1	15	5	4	4	2	3	3	2	3	2	0	0	0	4	4	4	5	5	4	1	1	1	3	3	3	4	4	3	0	0	0	3	3	3	4	4	3	0	0	0	322190	321220	293390	230490	254910
i0_LQ_VdSWFU1_c1196_f5p5_707_m.5114	Q9T043 RL142_ARATH; 60S ribosomal protein L14-2 OS=Arabidopsis thaliana OX=3702 GN=RPL14B PE=1 SV=1	RPL14B	17.685	29.9	13	5	2	2	2	1	2	2	1	2	2	1	0	5	5	5	5	5	5	5	5	4	2	2	2	2	2	2	2	2	1	2	2	2	2	2	2	2	2	1	174620	160830	179280	182980	185430
i0_LQ_VdSWFU1_c1206_f3p0_803_m.5116	Q8LGG8 USPAL_ARATH; Universal stress protein A-like protein OS=Arabidopsis thaliana OX=3702 GN=At3g01520 PE=1 SV=2	At3g01520	21.043	10.3	3	1	1	1	0	0	0	1	1	1	0	0	0	0	0	0	1	1	1	0	0	0	0	0	0	1	1	1	0	0	0	0	0	0	1	1	1	0	0	0	0	0	0	0	0
i0_LQ_VdSWFU1_c12069_f1p0_954_m.7387	Q9ZRA4 AB19A_PRUPE; Auxin-binding protein ABP19a OS=Prunus persica OX=3760 GN=ABP19A PE=3 SV=1	ABP19A	23.367	25.5	28	5	5	5	1	3	3	2	2	2	5	5	5	2	2	2	2	2	2	5	5	4	2	2	2	2	2	2	5	5	4	2	2	2	2	2	2	5	5	4	913430	895190	921130	1231700	1215400
i0_LQ_VdSWFU1_c12092_f1p0_769_m.7396	Uncharacterized protein	--	10.535	10.9	6	1	1	1	0	2	1	1	1	1	0	0	0	1	1	1	1	1	1	0	0	0	1	1	1	1	1	1	0	0	0	1	1	1	1	1	1	0	0	0	0	0	0	0	0
i0_LQ_VdSWFU1_c1217_f3p0_759_m.5117	Q9L5W4 RL7_LIBAC; 50S ribosomal protein L7/L12 OS=Liberibacter africanus subsp. capensis OX=119494 GN=rplL PE=3 SV=1	rplL	18.381	10.5	5	2	2	2	2	1	1	1	0	0	0	0	0	2	1	2	1	1	1	0	0	0	2	1	2	1	1	1	0	0	0	2	1	2	1	1	1	0	0	0	37047	0	32276	0	0
i0_LQ_VdSWFU1_c12223_f1p24_761_m.7415	O04211 ELF4_ARATH; Protein EARLY FLOWERING 4 OS=Arabidopsis thaliana OX=3702 GN=ELF4 PE=1 SV=1	ELF4	16.093	18.8	4	2	2	2	1	1	2	0	0	0	0	0	0	1	1	2	0	0	0	0	0	0	1	1	2	0	0	0	0	0	0	1	1	2	0	0	0	0	0	0	0	0	0	0	0
i0_LQ_VdSWFU1_c12253_f1p6_930_m.7420	CDP04003.1; unnamed protein product [Coffea canephora]	--	12.451	47.8	29	4	4	4	6	6	5	4	2	3	2	0	1	4	4	4	3	3	3	3	2	3	4	4	4	3	3	3	3	2	3	4	4	4	3	3	3	3	2	3	626240	643580	631110	292700	240250
i0_LQ_VdSWFU1_c12274_f1p2_653_m.7426	P92963 RAB1C_ARATH; Ras-related protein RABB1c OS=Arabidopsis thaliana OX=3702 GN=RABB1C PE=1 SV=1	RABB1C	15.531	31.5	9	4	1	1	1	1	1	1	1	1	1	1	1	4	4	4	3	4	4	4	4	4	1	1	1	1	1	1	1	1	1	1	1	1	1	1	1	1	1	1	0	0	0	0	0
i0_LQ_VdSWFU1_c12282_f1p23_952_m.7428	Q9SS17 RS241_ARATH; 40S ribosomal protein S24-1 OS=Arabidopsis thaliana OX=3702 GN=RPS24A PE=2 SV=1	RPS24A	16.178	28.7	14	6	4	4	3	1	1	2	4	3	0	0	0	5	4	5	6	6	4	2	1	2	3	2	3	4	4	2	1	1	1	3	2	3	4	4	2	1	1	1	367790	361840	376010	466120	445940
i0_LQ_VdSWFU1_c12493_f1p0_582_m.7467	XP_002528178.1; PREDICTED: uncharacterized protein LOC8277212 [Ricinus communis]	--	13.282	46.2	31	5	5	5	4	3	6	3	4	4	2	3	2	5	4	5	4	4	4	3	3	2	5	4	5	4	4	4	3	3	2	5	4	5	4	4	4	3	3	2	214270	216370	218990	144920	131460
i0_LQ_VdSWFU1_c12500_f1p0_945_m.7469	Q94BU8 GSDA_ARATH; Guanosine deaminase OS=Arabidopsis thaliana OX=3702 GN=GSDA PE=1 SV=1	GSDA	9.1496	32.5	5	2	2	2	1	0	1	2	1	0	0	0	0	2	2	2	2	2	2	0	0	0	2	2	2	2	2	2	0	0	0	2	2	2	2	2	2	0	0	0	56825	54598	56450	63664	51906
i0_LQ_VdSWFU1_c12745_f1p0_898_m.7518	O22607 MSI4_ARATH; WD-40 repeat-containing protein MSI4 OS=Arabidopsis thaliana OX=3702 GN=MSI4 PE=1 SV=3	MSI4	12.121	48.6	10	3	3	3	1	2	1	2	2	2	0	0	0	1	2	1	2	2	2	0	0	0	1	2	1	2	2	2	0	0	0	1	2	1	2	2	2	0	0	0	0	80553	0	289360	132000
i0_LQ_VdSWFU1_c12827_f1p0_980_m.7532	CBI40348.3; unnamed protein product, partial [Vitis vinifera]	--	23.014	13.5	6	3	3	3	1	0	0	3	1	1	0	0	0	3	3	3	3	3	3	0	0	0	3	3	3	3	3	3	0	0	0	3	3	3	3	3	3	0	0	0	56867	58121	50637	89045	69652
i0_LQ_VdSWFU1_c12889_f1p1_938_m.7545	O64750 PSA2_ARATH; Protein PHOTOSYSTEM I ASSEMBLY 2, chloroplastic OS=Arabidopsis thaliana OX=3702 GN=PSA2 PE=1 SV=1	PSA2	22.521	6.8	2	1	1	1	0	0	0	0	0	0	0	1	1	0	0	0	0	0	0	0	1	1	0	0	0	0	0	0	0	1	1	0	0	0	0	0	0	0	1	1	0	0	0	0	0
i0_LQ_VdSWFU1_c12905_f1p4_989_m.7549	Q9FIJ4 RD522_ARATH; DNA repair RAD52-like protein 2, chloroplastic OS=Arabidopsis thaliana OX=3702 GN=RAD52-2 PE=1 SV=1	RAD52-2	23.494	43.4	69	7	7	7	8	7	8	5	5	6	10	10	10	6	6	6	6	6	5	7	7	7	6	6	6	6	6	5	7	7	7	6	6	6	6	6	5	7	7	7	607670	607200	626330	178560	215180
i0_LQ_VdSWFU1_c1292_f5p0_786_m.5121	Q9SJ44 UEV1C_ARATH; Ubiquitin-conjugating enzyme E2 variant 1C OS=Arabidopsis thaliana OX=3702 GN=UEV1C PE=1 SV=1	UEV1C	16.623	76.7	22	8	2	2	2	3	3	3	3	2	2	2	2	8	8	8	8	8	8	7	7	7	2	2	2	2	2	2	2	2	2	2	2	2	2	2	2	2	2	2	408930	411080	476950	313120	336050
i0_LQ_VdSWFU1_c13052_f1p0_958_m.7580	B8G6P5 RL13_CHLAD; 50S ribosomal protein L13 OS=Chloroflexus aggregans (strain MD-66 / DSM 9485) OX=326427 GN=rplM PE=3 SV=1	rplM	23.443	15.7	11	3	3	3	1	2	1	1	3	3	0	0	0	3	2	3	3	3	3	0	0	0	3	2	3	3	3	3	0	0	0	3	2	3	3	3	3	0	0	0	111480	106920	115420	83697	73131
i0_LQ_VdSWFU1_c13186_f1p4_946_m.7608	Q839B2 HPRT_ENTFA; Hypoxanthine-guanine phosphoribosyltransferase OS=Enterococcus faecalis (strain ATCC 700802 / V583) OX=226185 GN=hpt PE=3 SV=1	hpt	12.888	54.8	8	4	1	1	1	1	1	1	0	1	1	1	1	2	3	3	2	3	2	1	3	3	1	1	1	1	1	1	1	1	1	1	1	1	1	1	1	1	1	1	0	0	0	0	0
i0_LQ_VdSWFU1_c13263_f1p9_963_m.7626	Q9C642 DCL_ARATH; Protein DCL homolog, chloroplastic OS=Arabidopsis thaliana OX=3702 GN=DCL PE=2 SV=1	DCL	24.15	13	11	2	2	2	1	1	2	2	2	2	1	0	0	1	2	2	2	2	2	1	0	1	1	2	2	2	2	2	1	0	1	1	2	2	2	2	2	1	0	1	0	17207	21701	30946	27510
i0_LQ_VdSWFU1_c1328_f4p0_991_m.5122	P51613 CHIB_VITVI; Basic endochitinase OS=Vitis vinifera OX=29760 GN=CHIT1B PE=2 SV=1	CHIT1B	29.913	56.9	25	10	4	4	4	4	5	0	0	0	4	4	4	10	10	10	6	6	6	8	7	8	4	4	4	0	0	0	3	3	3	4	4	4	0	0	0	3	3	3	329520	329790	319190	0	0
i1_HQ_VdSWFU1_c44839_f2p0_1075_m.4732	XP_012065017.1; PREDICTED: uncharacterized protein LOC105628245 [Jatropha curcas]	--	9.1978	15	6	1	1	1	1	1	1	1	1	1	0	0	0	1	1	1	1	1	1	0	0	1	1	1	1	1	1	1	0	0	1	1	1	1	1	1	1	0	0	1	0	0	0	0	0
i0_LQ_VdSWFU1_c1334_f4p0_532_m.5123	Q9LW64 SF3BA_ARATH; Uncharacterized protein At3g23325 OS=Arabidopsis thaliana OX=3702 GN=At3g23325 PE=3 SV=1	At3g23325	10.123	14.9	3	1	1	1	0	0	0	1	1	1	0	0	0	0	0	0	1	1	1	0	0	0	0	0	0	1	1	1	0	0	0	0	0	0	1	1	1	0	0	0	0	0	0	0	0
i0_LQ_VdSWFU1_c13350_f1p4_916_m.7639	XP_011019791.1; PREDICTED: uncharacterized protein LOC105122397 [Populus euphratica]	--	13.994	7.8	5	1	1	1	1	1	1	1	1	0	0	0	0	1	1	1	1	1	1	1	0	0	1	1	1	1	1	1	1	0	0	1	1	1	1	1	1	1	0	0	0	0	0	0	0
i0_LQ_VdSWFU1_c13366_f1p15_825_m.7643	Q96361 ARF1_BRARP; ADP-ribosylation factor 1 OS=Brassica rapa subsp. pekinensis OX=51351 GN=ARF1 PE=2 SV=3	ARF1	20.206	45.3	5	6	1	1	1	1	0	1	1	1	0	0	0	6	5	5	5	5	4	2	1	2	1	1	0	1	1	1	0	0	0	1	1	0	1	1	1	0	0	0	0	0	0	0	0
i0_LQ_VdSWFU1_c13406_f1p2_738_m.7655	Q9S7T8 SPZX_ARATH; Serpin-ZX OS=Arabidopsis thaliana OX=3702 GN=At1g47710 PE=1 SV=1	At1g47710	27.19	15.1	14	3	3	3	2	2	2	1	1	1	1	2	2	3	3	3	2	2	2	2	3	3	3	3	3	2	2	2	2	3	3	3	3	3	2	2	2	2	3	3	123030	104370	117330	52515	16492
i0_LQ_VdSWFU1_c13469_f1p0_961_m.7665	Q9SU92 PPSP3_ARATH; Thiamine phosphate phosphatase-like protein OS=Arabidopsis thaliana OX=3702 GN=At4g29530 PE=1 SV=1	At4g29530	27.011	14.6	6	3	3	3	2	1	1	1	1	0	0	0	0	2	2	2	1	1	1	0	0	0	2	2	2	1	1	1	0	0	0	2	2	2	1	1	1	0	0	0	0	0	0	0	0
i0_LQ_VdSWFU1_c13558_f1p0_775_m.7678	O82088 SELFP_SOLLC; Protein SELF-PRUNING OS=Solanum lycopersicum OX=4081 GN=SP PE=2 SV=1	SP	24.436	9.2	3	1	1	1	1	1	1	0	0	0	0	0	0	1	1	1	0	0	0	0	0	0	1	1	1	0	0	0	0	0	0	1	1	1	0	0	0	0	0	0	0	0	0	0	0
i0_LQ_VdSWFU1_c13560_f1p0_752_m.7679	Q9FDW8 CYB5A_ARATH; Cytochrome b5 isoform A OS=Arabidopsis thaliana OX=3702 GN=CB5-A PE=1 SV=1	CB5-A	11.83	12.1	9	1	1	1	1	1	1	1	1	1	1	1	1	1	1	1	1	1	1	1	1	1	1	1	1	1	1	1	1	1	1	1	1	1	1	1	1	1	1	1	0	0	0	0	0
i0_LQ_VdSWFU1_c13588_f1p0_864_m.7687	Q39580 DYL1_CHLRE; Dynein 8 kDa light chain, flagellar outer arm OS=Chlamydomonas reinhardtii OX=3055 PE=1 SV=1	--	18.812	16	2	2	2	2	0	0	1	0	0	1	0	0	0	1	1	1	1	0	2	0	0	0	1	1	1	1	0	2	0	0	0	1	1	1	1	0	2	0	0	0	0	0	0	0	0
i0_LQ_VdSWFU1_c13601_f1p7_713_m.7691	Q38879 TRXH2_ARATH; Thioredoxin H2 OS=Arabidopsis thaliana OX=3702 GN=TRX2 PE=2 SV=2	TRX2	17.541	48.4	38	6	6	6	4	4	3	4	3	4	5	5	6	6	6	6	4	3	4	6	6	6	6	6	6	4	3	4	6	6	6	6	6	6	4	3	4	6	6	6	302750	289230	317290	138150	130180
i0_LQ_VdSWFU1_c13724_f1p1_972_m.7716	Q8IVV7 GID4_HUMAN; Glucose-induced degradation protein 4 homolog OS=Homo sapiens OX=9606 GN=GID4 PE=1 SV=1	GID4	16.54	12.5	4	2	2	2	1	1	2	0	0	0	0	0	0	1	2	2	1	1	1	1	0	0	1	2	2	1	1	1	1	0	0	1	2	2	1	1	1	1	0	0	0	53075	56193	0	0
i0_LQ_VdSWFU1_c13871_f1p13_886_m.7750	Q84X12 JAL26_ARATH; Probable jacalin-related lectin 26 OS=Arabidopsis thaliana OX=3702 GN=JAL26 PE=2 SV=1	JAL26	12.087	34.3	11	3	2	3	1	3	2	0	1	0	1	2	1	3	3	2	1	3	2	2	3	2	2	2	2	1	2	1	2	2	1	3	3	2	1	3	2	2	3	2	24041	25095	26033	0	15135
i0_LQ_VdSWFU1_c13966_f1p17_913_m.7766	Q9XJ27 RR9_ARATH; 30S ribosomal protein S9, chloroplastic OS=Arabidopsis thaliana OX=3702 GN=RPS9 PE=2 SV=1	RPS9	25.053	36.2	73	5	5	5	9	8	8	9	8	8	7	7	9	5	5	5	5	5	5	5	5	5	5	5	5	5	5	5	5	5	5	5	5	5	5	5	5	5	5	5	809180	751800	748300	751600	720950
i0_LQ_VdSWFU1_c13992_f1p0_923_m.7775	P42322 CANB1_NAEGR; Calcineurin subunit B OS=Naegleria gruberi OX=5762 GN=CNB1 PE=3 SV=1	CNB1	19.806	26.9	21	4	4	4	4	4	3	3	4	3	0	0	0	4	4	4	4	4	4	1	2	1	4	4	4	4	4	4	1	2	1	4	4	4	4	4	4	1	2	1	100290	89489	85966	72127	90101
i1_HQ_VdSWFU1_c16170_f5p0_1143_m.3175	O64864 YLS3_ARATH; Protein YLS3 OS=Arabidopsis thaliana OX=3702 GN=YLS3 PE=2 SV=1	YLS3	17.835	6.5	3	1	1	1	0	0	0	0	0	0	1	1	1	0	0	0	0	0	0	1	1	1	0	0	0	0	0	0	1	1	1	0	0	0	0	0	0	1	1	1	0	0	0	0	0
i0_LQ_VdSWFU1_c14085_f1p0_656_m.7798	Q42962 PGKY_TOBAC; Phosphoglycerate kinase, cytosolic OS=Nicotiana tabacum OX=4097 PE=2 SV=1	--	10.578	42.7	21	4	1	1	3	1	1	2	2	2	3	3	4	3	3	3	4	3	3	4	3	3	1	1	1	1	1	1	1	1	1	1	1	1	1	1	1	1	1	1	122960	93551	90792	91605	106870
i0_LQ_VdSWFU1_c14184_f1p34_513_m.7809	XP_011075960.1; PREDICTED: 50S ribosomal protein L9, chloroplastic [Sesamum indicum]	--	10.919	18.8	11	2	2	2	1	2	1	2	2	2	0	1	0	2	2	2	2	2	2	1	1	0	2	2	2	2	2	2	1	1	0	2	2	2	2	2	2	1	1	0	69053	68240	68785	47640	42484
i0_LQ_VdSWFU1_c14195_f1p0_655_m.7813	P23525 IN37_SPIOL; 2-methyl-6-phytyl-1,4-hydroquinone methyltransferase, chloroplastic OS=Spinacia oleracea OX=3562 PE=1 SV=1	--	12.392	48.6	8	6	2	2	0	0	0	0	0	0	3	3	2	4	4	4	4	4	5	6	6	6	0	0	0	0	0	1	2	2	2	0	0	0	0	0	1	2	2	2	0	0	0	0	0
i0_LQ_VdSWFU1_c14204_f1p2_795_m.7815	Q5ZJ73 CREG1_CHICK; Protein CREG1 OS=Gallus gallus OX=9031 GN=CREG1 PE=2 SV=1	CREG1	24.519	15.5	11	2	2	2	2	2	1	1	0	1	1	2	1	2	2	2	1	1	2	1	2	1	2	2	2	1	1	2	1	2	1	2	2	2	1	1	2	1	2	1	89614	89399	77548	0	0
i0_LQ_VdSWFU1_c14206_f1p5_703_m.7816	XP_002268250.1; PREDICTED: uncharacterized protein LOC100264834 [Vitis vinifera]	--	13.363	11.7	6	1	1	1	1	1	0	0	0	1	1	1	1	1	1	0	0	0	1	1	1	1	1	1	0	0	0	1	1	1	1	1	1	0	0	0	1	1	1	1	0	0	0	0	0
i1_LQ_VdSWFU1_c8117_f1p1_1169_m.4900	Q1PER6 APX2_ARATH; L-ascorbate peroxidase 2, cytosolic OS=Arabidopsis thaliana OX=3702 GN=APX2 PE=2 SV=3	APX2	27.512	51.8	115	11	10	10	14	14	14	13	13	12	12	10	13	11	11	11	10	11	11	11	10	11	10	10	10	9	10	10	10	10	10	10	10	10	9	10	10	10	10	10	1385000	1404500	1422500	1281700	1320300
i0_LQ_VdSWFU1_c14223_f1p3_963_m.7821	XP_007214781.1; hypothetical protein PRUPE_ppa023576mg [Prunus persica]	--	21.11	8.6	2	1	1	1	1	1	0	0	0	0	0	0	0	1	1	1	0	0	0	0	0	0	1	1	1	0	0	0	0	0	0	1	1	1	0	0	0	0	0	0	0	0	0	0	0
i0_LQ_VdSWFU1_c14305_f1p18_656_m.7841	XP_009133823.1; PREDICTED: universal stress protein PHOS34-like [Brassica rapa]	--	8.5658	32.5	2	1	1	1	0	0	0	1	1	0	0	0	0	0	0	0	1	1	0	0	1	0	0	0	0	1	1	0	0	1	0	0	0	0	1	1	0	0	1	0	0	0	0	0	0
i0_LQ_VdSWFU1_c14312_f1p9_846_m.7842	Q9ZVZ9 PB27B_ARATH; Photosystem II D1 precursor processing protein PSB27-H2, chloroplastic OS=Arabidopsis thaliana OX=3702 GN=PSB27-2 PE=1 SV=1	PSB27-2	22.759	8	4	1	1	1	1	0	0	1	1	0	1	0	0	1	1	1	1	1	0	1	1	1	1	1	1	1	1	0	1	1	1	1	1	1	1	1	0	1	1	1	0	0	0	0	0
i2_LQ_VdSWFU1_c22449_f1p12_2844_m.8154	XP_018823189.1; PREDICTED: uncharacterized protein LOC108992923 isoform X1 [Juglans regia]	--	21.61	16	7	2	2	2	1	1	1	1	2	1	0	0	0	2	2	2	2	2	2	0	0	0	2	2	2	2	2	2	0	0	0	2	2	2	2	2	2	0	0	0	159810	161540	99226	174510	201130
i0_LQ_VdSWFU1_c14327_f1p1_338_m.7847	XP_014521916.1; PREDICTED: LRR receptor-like serine/threonine-protein kinase FLS2 [Vigna radiata var. radiata]	--	7.0956	27.1	3	1	1	1	1	1	1	0	0	0	0	0	0	1	1	1	0	0	0	0	0	0	1	1	1	0	0	0	0	0	0	1	1	1	0	0	0	0	0	0	0	0	0	0	0
i0_LQ_VdSWFU1_c14486_f1p0_808_m.7880	XP_011099020.1; PREDICTED: uncharacterized protein LOC105177526 [Sesamum indicum]	--	16.822	56.5	49	5	5	5	6	7	5	7	7	5	4	4	4	5	5	5	5	5	5	4	4	4	5	5	5	5	5	5	4	4	4	5	5	5	5	5	5	4	4	4	659860	649930	666820	388250	374710
i0_LQ_VdSWFU1_c14564_f1p0_892_m.8019	P62302 RS13_SOYBN; 40S ribosomal protein S13 OS=Glycine max OX=3847 GN=RPS13 PE=2 SV=1	RPS13	17.168	57	80	9	1	9	11	11	13	11	12	10	4	4	4	9	9	9	9	9	9	7	7	7	1	1	1	1	1	1	1	1	1	9	9	9	9	9	9	7	7	7	4837400	4628900	4280100	3189300	3198100
i0_LQ_VdSWFU1_c14586_f1p0_729_m.8024	Q8H960 TOM2B_ARATH; Tobamovirus multiplication protein 2B OS=Arabidopsis thaliana OX=3702 GN=TOM2B PE=2 SV=2	TOM2B	16.086	17.6	3	2	2	2	0	0	0	0	1	0	1	1	0	0	0	0	1	2	1	1	1	0	0	0	0	1	2	1	1	1	0	0	0	0	1	2	1	1	1	0	0	0	0	0	0
i0_LQ_VdSWFU1_c14612_f1p0_877_m.8030	P93788 REMO_SOLTU; Remorin OS=Solanum tuberosum OX=4113 PE=1 SV=1	--	21.634	52	100	9	9	9	11	13	13	10	11	11	11	9	11	9	8	9	6	8	7	5	5	6	9	8	9	6	8	7	5	5	6	9	8	9	6	8	7	5	5	6	1330600	1340300	1352000	1251900	1265400
i0_LQ_VdSWFU1_c1470_f3p2_710_m.5128	Q9LU21 PNSB3_ARATH; Photosynthetic NDH subunit of subcomplex B 3, chloroplastic OS=Arabidopsis thaliana OX=3702 GN=PNSB3 PE=2 SV=1	PNSB3	11.642	24.5	13	2	2	2	1	1	1	2	1	2	3	1	1	2	2	2	2	2	2	2	2	2	2	2	2	2	2	2	2	2	2	2	2	2	2	2	2	2	2	2	37659	28345	32761	74023	50941
i0_LQ_VdSWFU1_c1500_f1p0_885_m.5130	O49453 Y4844_ARATH; Uncharacterized protein At4g28440 OS=Arabidopsis thaliana OX=3702 GN=At4g28440 PE=1 SV=1	At4g28440	18.757	35.5	30	4	4	4	5	4	3	5	4	4	2	1	2	4	4	4	4	4	4	3	3	3	4	4	4	4	4	4	3	3	3	4	4	4	4	4	4	3	3	3	480410	486720	480230	403390	399980
i0_LQ_VdSWFU1_c15403_f1p0_253_m.8077	O49044 SODC2_MESCR; Superoxide dismutase [Cu-Zn] 2 OS=Mesembryanthemum crystallinum OX=3544 GN=SODCC.2 PE=2 SV=1	SODCC.2	9.1662	11.9	8	1	1	1	1	1	0	1	1	1	1	1	1	1	1	1	1	1	1	1	1	1	1	1	1	1	1	1	1	1	1	1	1	1	1	1	1	1	1	1	0	0	0	0	0
i0_LQ_VdSWFU1_c1583_f3p4_909_m.5131	O49841 RAC2A_ARATH; Ras-related protein RABC2a OS=Arabidopsis thaliana OX=3702 GN=RABC2A PE=1 SV=1	RABC2A	23.184	19	4	3	3	3	0	2	1	1	0	0	0	0	0	1	2	2	1	2	2	2	0	0	1	2	2	1	2	2	2	0	0	1	2	2	1	2	2	2	0	0	0	0	0	0	0
i0_LQ_VdSWFU1_c1588_f3p1_932_m.5132	Q6NSN1 LS12B_DANRE; Protein LSM12 homolog B OS=Danio rerio OX=7955 GN=lsm12b PE=2 SV=1	lsm12b	22.745	13.2	6	2	2	2	1	0	1	1	1	2	0	0	0	1	0	1	1	1	2	0	0	0	1	0	1	1	1	2	0	0	0	1	0	1	1	1	2	0	0	0	0	0	0	0	0
i0_LQ_VdSWFU1_c1749_f3p0_705_m.5144	Q8LD38 MPC3_ARATH; Mitochondrial pyruvate carrier 3 OS=Arabidopsis thaliana OX=3702 GN=MPC3 PE=2 SV=1	MPC3	12.236	35.2	6	3	2	2	0	0	1	2	2	1	0	0	0	1	3	3	3	3	2	1	1	1	0	2	2	2	2	1	0	0	0	0	2	2	2	2	1	0	0	0	0	74319	89906	112470	124070
i0_LQ_VdSWFU1_c17605_f1p1_951_m.8159	P08474 RBS_CUCSA; Ribulose bisphosphate carboxylase small chain, chloroplastic OS=Cucumis sativus OX=3659 GN=RBCS PE=2 SV=1	RBCS	19.817	81.9	5	21	1	1	0	0	0	0	1	1	1	1	1	15	15	15	18	20	19	20	20	19	0	0	0	0	1	1	1	1	1	0	0	0	0	1	1	1	1	1	0	0	0	0	0
i0_LQ_VdSWFU1_c17796_f1p6_972_m.8167	A0A375 RK22_COFAR; 50S ribosomal protein L22, chloroplastic OS=Coffea arabica OX=13443 GN=rpl22 PE=3 SV=1	rpl22	13.743	8.6	9	1	1	1	1	1	1	1	1	1	1	1	1	1	1	1	1	1	1	1	1	1	1	1	1	1	1	1	1	1	1	1	1	1	1	1	1	1	1	1	0	0	0	0	0
i0_LQ_VdSWFU1_c17847_f8p4_695_m.8169	Q9M352 RL362_ARATH; 60S ribosomal protein L36-2 OS=Arabidopsis thaliana OX=3702 GN=RPL36B PE=3 SV=1	RPL36B	13.915	29.8	6	4	1	1	1	1	1	1	1	1	0	0	0	4	4	4	4	3	4	0	0	0	1	1	1	1	1	1	0	0	0	1	1	1	1	1	1	0	0	0	0	0	0	0	0
i0_LQ_VdSWFU1_c1843_f2p7_859_m.5147	P93751 ZFP8_ARATH; Zinc finger protein 8 OS=Arabidopsis thaliana OX=3702 GN=ZFP8 PE=1 SV=1	ZFP8	25.881	18.1	8	3	3	3	0	0	0	3	2	3	0	0	0	0	0	1	3	2	3	0	0	0	0	0	1	3	2	3	0	0	0	0	0	1	3	2	3	0	0	0	0	0	0	37775	34992
i0_LQ_VdSWFU1_c18747_f3p5_612_m.8179	Q8LGE7 NDA8B_ARATH; NADH dehydrogenase [ubiquinone] 1 alpha subcomplex subunit 8-B OS=Arabidopsis thaliana OX=3702 GN=At5g18800 PE=1 SV=1	At5g18800	12.128	47.7	20	3	3	3	5	4	2	2	3	2	1	1	0	3	2	2	3	3	2	1	1	0	3	2	2	3	3	2	1	1	0	3	2	2	3	3	2	1	1	0	134040	164480	134920	121980	130780
i0_LQ_VdSWFU1_c18761_f3p8_977_m.8181	O49377 VA711_ARATH; Vesicle-associated membrane protein 711 OS=Arabidopsis thaliana OX=3702 GN=VAMP711 PE=1 SV=2	VAMP711	25.111	30.5	6	5	1	1	1	1	1	1	1	1	0	0	0	5	5	5	5	5	5	1	1	2	1	1	1	1	1	1	0	0	0	1	1	1	1	1	1	0	0	0	0	0	0	0	0
i0_LQ_VdSWFU1_c18837_f1p1_979_m.8186	P82658 TL19_ARATH; Thylakoid lumenal 19 kDa protein, chloroplastic OS=Arabidopsis thaliana OX=3702 GN=At3g63540 PE=1 SV=2	At3g63540	26.826	29.2	48	5	5	5	5	5	5	4	4	4	7	7	7	5	5	5	5	5	5	5	5	5	5	5	5	5	5	5	5	5	5	5	5	5	5	5	5	5	5	5	290640	286210	287720	220430	221820
i0_LQ_VdSWFU1_c18883_f3p11_607_m.8190	P0DKK2 RL372_ORYSJ; 60S ribosomal protein L37a-2 OS=Oryza sativa subsp. japonica OX=39947 GN=Os05g0557000 PE=1 SV=1	Os05g0557000	12.895	39.5	25	6	6	6	5	3	5	3	4	3	1	1	0	5	6	6	5	6	5	1	1	1	5	6	6	5	6	5	1	1	1	5	6	6	5	6	5	1	1	1	1473700	1470500	1446700	676990	666520
i0_LQ_VdSWFU1_c19126_f2p10_886_m.8205	Q8LCY2 ISAM2_ARATH; Iron-sulfur assembly protein IscA-like 2, mitochondrial OS=Arabidopsis thaliana OX=3702 GN=At5g03905 PE=1 SV=2	At5g03905	17.033	11.6	1	1	1	1	1	0	0	0	0	0	0	0	0	1	1	1	1	0	0	0	0	0	1	1	1	1	0	0	0	0	0	1	1	1	1	0	0	0	0	0	0	0	0	0	0
i0_LQ_VdSWFU1_c19244_f2p0_904_m.8213	P00290 PLAS_LACSA; Plastocyanin OS=Lactuca sativa OX=4236 GN=PETE PE=1 SV=1	PETE	17.058	27.5	35	2	2	2	4	4	4	5	4	2	4	4	4	2	2	2	2	2	2	2	2	2	2	2	2	2	2	2	2	2	2	2	2	2	2	2	2	2	2	2	1389000	1415300	1331700	764020	767130
i0_LQ_VdSWFU1_c19399_f2p0_932_m.8228	Q9LPC7 CP18A_ARATH; Peptidyl-prolyl cis-trans isomerase CYP18-1 OS=Arabidopsis thaliana OX=3702 GN=CYP18-1 PE=2 SV=1	CYP18-1	15.568	28.3	13	3	3	3	1	2	1	3	3	1	1	1	0	2	2	1	3	3	2	1	1	0	2	2	1	3	3	2	1	1	0	2	2	1	3	3	2	1	1	0	58998	92501	0	89979	81905
i0_LQ_VdSWFU1_c19410_f2p0_930_m.8230	Q84WE4 PMEI3_ARATH; Pectinesterase inhibitor 3 OS=Arabidopsis thaliana OX=3702 GN=PMEI3 PE=2 SV=1	PMEI3	20.289	37	35	6	6	6	6	7	4	4	3	4	3	2	2	6	6	6	6	6	6	3	4	3	6	6	6	6	6	6	3	4	3	6	6	6	6	6	6	3	4	3	505930	490740	524680	283480	284800
i0_LQ_VdSWFU1_c19490_f1p9_909_m.8241	Q05349 12KD_FRAAN; Auxin-repressed 12.5 kDa protein OS=Fragaria ananassa OX=3747 PE=2 SV=1	--	15.466	56.1	62	7	7	7	11	11	6	4	4	3	9	7	7	6	7	6	5	4	4	6	5	5	6	7	6	5	4	4	6	5	5	6	7	6	5	4	4	6	5	5	1045900	1020600	1056500	268660	249900
i0_LQ_VdSWFU1_c1955_f2p0_756_m.5156	XP_010089430.1; hypothetical protein L484_002731 [Morus notabilis]	--	22.597	14	7	2	1	1	1	1	1	0	1	1	0	1	1	2	2	2	2	2	2	0	1	1	1	1	1	1	1	1	0	1	1	1	1	1	1	1	1	0	1	1	0	0	0	0	0
i0_LQ_VdSWFU1_c19589_f1p0_807_m.8260	XP_018811251.1; PREDICTED: hemiasterlin resistant protein 1 [Juglans regia]	--	17.624	67.1	19	5	4	4	4	3	4	3	3	2	0	0	0	4	3	4	3	3	3	2	1	1	3	2	3	2	2	2	1	0	0	3	2	3	2	2	2	1	0	0	272970	280020	263530	73003	80478
i0_LQ_VdSWFU1_c19593_f1p1_907_m.8262	O80327 TLP1_PYRPY; Thaumatin-like protein 1 OS=Pyrus pyrifolia OX=3767 GN=TL1 PE=1 SV=1	TL1	25.336	27.8	9	3	3	3	4	3	2	0	0	0	0	0	0	3	3	3	0	0	0	0	0	0	3	3	3	0	0	0	0	0	0	3	3	3	0	0	0	0	0	0	547510	543590	532400	0	0
i2_LQ_VdSWFU1_c19296_f1p3_3233_m.7053	Q8KPU2 MNME_SYNE7; tRNA modification GTPase MnmE OS=Synechococcus elongatus (strain PCC 7942) OX=1140 GN=mnmE PE=3 SV=3	mnmE	10.691	21	3	1	1	1	0	0	0	1	1	1	0	0	0	0	0	0	1	1	1	0	0	0	0	0	0	1	1	1	0	0	0	0	0	0	1	1	1	0	0	0	0	0	0	0	0
i1_LQ_VdSWFU1_c15655_f1p0_1049_m.6894	A4KA45 PROF4_CORAV; Profilin-4 OS=Corylus avellana OX=13451 PE=1 SV=1	--	8.5838	39.5	8	2	1	1	1	2	2	1	1	1	0	0	0	2	2	2	2	2	2	0	1	0	1	1	1	1	1	1	0	0	0	1	1	1	1	1	1	0	0	0	960320	1089800	1021200	0	0
i0_LQ_VdSWFU1_c19790_f1p12_731_m.8294	Q94C12 NDBAB_ARATH; NADH dehydrogenase [ubiquinone] 1 beta subcomplex subunit 10-B OS=Arabidopsis thaliana OX=3702 GN=At3g18410 PE=3 SV=1	At3g18410	12.302	63.8	47	6	6	6	5	7	5	5	7	6	3	4	5	6	6	6	6	6	6	4	5	5	6	6	6	6	6	6	4	5	5	6	6	6	6	6	6	4	5	5	755850	829310	804780	538060	583940
i1_LQ_VdSWFU1_c16211_f1p0_1067_m.7027	Q53YF3 SPC3B_ARATH; Signal peptidase complex subunit 3B OS=Arabidopsis thaliana OX=3702 GN=At5g27430 PE=2 SV=1	At5g27430	22.352	17.1	9	3	3	3	0	0	0	1	1	3	1	2	1	1	1	1	1	1	3	3	2	1	1	1	1	1	1	3	3	2	1	1	1	1	1	1	3	3	2	1	0	0	0	0	0
i0_LQ_VdSWFU1_c19988_f1p0_302_m.8329	Uncharacterized protein	--	11.393	9	4	1	1	1	0	0	0	0	0	0	1	1	2	0	0	0	0	1	0	1	1	1	0	0	0	0	1	0	1	1	1	0	0	0	0	1	0	1	1	1	0	0	0	0	0
i0_LQ_VdSWFU1_c20229_f1p0_866_m.8377	P10255 CYPH_NEUCR; Peptidyl-prolyl cis-trans isomerase, mitochondrial OS=Neurospora crassa (strain ATCC 24698 / 74-OR23-1A / CBS 708.71 / DSM 1257 / FGSC 987) OX=367110 GN=csr-1 PE=1 SV=1	csr-1	25.578	7.8	3	1	1	1	0	0	0	0	0	0	1	1	1	0	0	0	0	0	0	1	1	1	0	0	0	0	0	0	1	1	1	0	0	0	0	0	0	1	1	1	0	0	0	0	0
i0_LQ_VdSWFU1_c25228_f1p2_879_m.336	Q7NDP0 TIG_GLOVI; Trigger factor OS=Gloeobacter violaceus (strain PCC 7421) OX=251221 GN=tig PE=3 SV=1	tig	12.9	29.3	13	3	3	3	1	2	2	3	2	3	0	0	0	3	3	3	3	2	3	0	1	0	3	3	3	3	2	3	0	1	0	3	3	3	3	2	3	0	1	0	91013	90755	98691	104440	97708
i0_LQ_VdSWFU1_c6637_f3p1_683_m.6174	XP_012086715.1; PREDICTED: uncharacterized protein LOC105645667 [Jatropha curcas]	--	8.5778	45	18	2	2	2	1	0	2	1	2	2	4	3	3	2	2	2	2	2	2	2	2	2	2	2	2	2	2	2	2	2	2	2	2	2	2	2	2	2	2	2	30589	31691	29487	39810	42040
i0_LQ_VdSWFU1_c20459_f1p0_933_m.8420	XP_012448015.1; PREDICTED: zinc finger Ran-binding domain-containing protein 2-like [Gossypium raimondii]	--	17.047	67.5	44	10	7	10	5	9	9	8	7	6	0	0	0	8	10	9	10	10	7	0	0	0	6	7	6	7	7	4	0	0	0	8	10	9	10	10	7	0	0	0	324520	323210	333880	203450	211580
i0_LQ_VdSWFU1_c20464_f1p0_937_m.8422	XP_008231811.1; PREDICTED: uncharacterized protein LOC103330983 [Prunus mume]	--	21.544	32.8	22	4	4	4	1	2	1	3	3	2	4	3	3	3	3	3	4	4	4	4	3	3	3	3	3	4	4	4	4	3	3	3	3	3	4	4	4	4	3	3	76652	87244	80045	181770	182540
i0_LQ_VdSWFU1_c20579_f1p1_974_m.8447	Q6NL24 ECH1P_ARATH; Probable enoyl-CoA hydratase 1, peroxisomal OS=Arabidopsis thaliana OX=3702 GN=ECHIA PE=1 SV=1	ECHIA	29.271	32.5	49	8	8	8	6	5	5	6	7	6	5	4	5	7	7	7	8	8	7	7	8	7	7	7	7	8	8	7	7	8	7	7	7	7	8	8	7	7	8	7	320370	320750	332750	329530	293750
i0_LQ_VdSWFU1_c8569_f1p1_779_m.6562	O50055 COL1_ARATH; Zinc finger protein CONSTANS-LIKE 1 OS=Arabidopsis thaliana OX=3702 GN=COL1 PE=1 SV=1	COL1	19.97	9	3	1	1	1	0	0	0	1	1	1	0	0	0	0	0	1	1	1	1	0	0	0	0	0	1	1	1	1	0	0	0	0	0	1	1	1	1	0	0	0	0	0	0	0	0
i0_LQ_VdSWFU1_c20637_f1p2_676_m.8458	P16180 RR17_ARATH; 30S ribosomal protein S17, chloroplastic OS=Arabidopsis thaliana OX=3702 GN=RPS17 PE=1 SV=1	RPS17	11.83	26.2	27	3	3	3	3	2	2	2	2	4	4	4	4	3	3	2	2	3	3	3	3	3	3	3	2	2	3	3	3	3	3	3	3	2	2	3	3	3	3	3	369800	310390	370730	729560	632460
i0_LQ_VdSWFU1_c20734_f1p4_994_m.8469	Uncharacterized protein	--	24.843	18.2	5	3	3	3	0	0	1	1	1	2	0	0	0	1	1	2	3	2	2	0	0	0	1	1	2	3	2	2	0	0	0	1	1	2	3	2	2	0	0	0	0	0	22609	35360	51414
i0_LQ_VdSWFU1_c20786_f1p0_642_m.8476	EOX92404.1; Copper ion binding isoform 2, partial [Theobroma cacao]	--	8.4378	54.7	7	3	3	3	1	0	1	2	1	2	0	0	0	3	3	2	2	3	2	0	0	0	3	3	2	2	3	2	0	0	0	3	3	2	2	3	2	0	0	0	44945	46476	0	64730	39643
i0_LQ_VdSWFU1_c20795_f1p2_920_m.8480	Q8GXB3 AHL5_ARATH; AT-hook motif nuclear-localized protein 5 OS=Arabidopsis thaliana OX=3702 GN=AHL5 PE=1 SV=1	AHL5	18.621	14.3	2	2	2	2	0	1	1	0	0	0	0	0	0	2	2	2	2	1	1	1	1	0	2	2	2	2	1	1	1	1	0	2	2	2	2	1	1	1	1	0	0	31020	36277	0	0
i0_LQ_VdSWFU1_c20889_f1p18_949_m.8494	Q940S5 COPZ1_ARATH; Coatomer subunit zeta-1 OS=Arabidopsis thaliana OX=3702 GN=At1g60970 PE=2 SV=1	At1g60970	22.897	22.8	11	3	2	3	2	2	2	1	3	1	0	0	0	3	3	3	3	3	3	0	0	0	2	2	2	2	2	2	0	0	0	3	3	3	3	3	3	0	0	0	101260	110770	104990	79833	79550
i0_LQ_VdSWFU1_c23484_f1p11_900_m.9275	XP_002305007.2; hypothetical protein POPTR_0004s03670g [Populus trichocarpa]	--	16.785	10.4	5	1	1	1	0	1	1	1	1	1	0	0	0	1	1	1	1	1	1	0	0	0	1	1	1	1	1	1	0	0	0	1	1	1	1	1	1	0	0	0	0	0	0	0	0
i0_LQ_VdSWFU1_c21120_f1p0_784_m.8533	P0CJ66 Y1705_ARATH; Uncharacterized protein At1g27050 OS=Arabidopsis thaliana OX=3702 GN=At1g27050 PE=2 SV=1	At1g27050	12.503	26.4	11	2	2	2	2	2	1	2	2	2	0	0	0	2	2	2	2	2	2	1	0	0	2	2	2	2	2	2	1	0	0	2	2	2	2	2	2	1	0	0	52930	65806	45292	78713	72735
i0_LQ_VdSWFU1_c2951_f2p6_658_m.5312	XP_002270634.1; PREDICTED: uncharacterized protein LOC100261644 [Vitis vinifera]	--	12.672	9.5	1	1	1	1	0	0	0	0	0	0	0	1	0	1	0	0	0	0	1	1	1	1	1	0	0	0	0	1	1	1	1	1	0	0	0	0	1	1	1	1	0	0	0	0	0
i0_LQ_VdSWFU1_c21160_f1p0_940_m.8542	XP_010267200.1; PREDICTED: uncharacterized protein LOC104604520 [Nelumbo nucifera]	--	26.759	6.5	4	2	2	2	1	1	1	0	0	1	0	0	0	1	1	1	1	1	2	0	0	0	1	1	1	1	1	2	0	0	0	1	1	1	1	1	2	0	0	0	0	0	0	0	0
i0_LQ_VdSWFU1_c21328_f1p28_782_m.8582	Q9FUL4 RL24_PRUAV; 60S ribosomal protein L24 OS=Prunus avium OX=42229 GN=RPL24 PE=2 SV=1	RPL24	13.663	35.3	7	4	0	1	2	1	1	1	1	1	0	0	0	4	4	4	4	4	4	0	0	1	0	0	0	0	0	0	0	0	0	1	1	1	1	1	1	0	0	0	571490	612530	590320	601140	607970
i0_LQ_VdSWFU1_c2137_f2p4_803_m.5172	O23342 SECE1_ARATH; Preprotein translocase subunit SECE1 OS=Arabidopsis thaliana OX=3702 GN=SECE1 PE=1 SV=1	SECE1	19.146	11.9	7	2	2	2	1	1	1	1	2	1	0	0	0	2	2	2	1	2	2	0	0	0	2	2	2	1	2	2	0	0	0	2	2	2	1	2	2	0	0	0	25772	28657	25042	0	27311
i0_LQ_VdSWFU1_c21370_f1p0_718_m.8591	Q09G05 RR19_PLAOC; 30S ribosomal protein S19, chloroplastic OS=Platanus occidentalis OX=4403 GN=rps19 PE=3 SV=1	rps19	5.5273	55.1	26	2	2	2	2	2	4	3	4	3	2	3	3	2	2	2	2	2	2	2	2	2	2	2	2	2	2	2	2	2	2	2	2	2	2	2	2	2	2	2	351530	361980	390760	638650	642730
i0_LQ_VdSWFU1_c21403_f1p0_948_m.8598	P93735 ELIP1_ARATH; Early light-induced protein 1, chloroplastic OS=Arabidopsis thaliana OX=3702 GN=ELIP1 PE=1 SV=1	ELIP1	17.301	28.7	35	4	3	4	5	5	5	5	6	5	2	1	1	3	3	3	4	4	4	2	2	1	2	2	2	3	3	3	1	1	0	3	3	3	4	4	4	2	2	1	1015900	972430	1020800	2611700	2621400
i0_LQ_VdSWFU1_c21414_f1p1_895_m.8600	Q9XEX2 PRX2B_ARATH; Peroxiredoxin-2B OS=Arabidopsis thaliana OX=3702 GN=PRXIIB PE=1 SV=1	PRXIIB	17.281	67.3	77	7	6	7	9	11	9	9	9	8	8	8	6	6	6	7	6	7	5	6	6	5	6	6	6	6	6	5	6	6	5	6	6	7	6	7	5	6	6	5	3647700	3644200	3722200	2947400	3200000
i0_LQ_VdSWFU1_c21575_f1p14_800_m.8630	XP_009799383.1; PREDICTED: uncharacterized protein LOC104245473 [Nicotiana sylvestris]	--	19.952	14.2	13	2	2	2	2	1	1	2	2	2	1	1	1	2	2	2	2	2	2	2	2	2	2	2	2	2	2	2	2	2	2	2	2	2	2	2	2	2	2	2	149110	140240	157230	147750	150830
i0_LQ_VdSWFU1_c21596_f1p11_797_m.8634	F4HQX1 JAL3_ARATH; Jacalin-related lectin 3 OS=Arabidopsis thaliana OX=3702 GN=JAL3 PE=2 SV=1	JAL3	21.668	9.7	7	2	2	2	1	0	1	0	0	1	1	1	2	2	1	1	0	0	1	2	1	2	2	1	1	0	0	1	2	1	2	2	1	1	0	0	1	2	1	2	22334	0	0	0	0
i0_LQ_VdSWFU1_c21598_f1p0_933_m.8635	Q94AF0 CFIS1_ARATH; Pre-mRNA cleavage factor Im 25 kDa subunit 1 OS=Arabidopsis thaliana OX=3702 GN=CFIS1 PE=1 SV=1	CFIS1	23.718	30	32	5	5	5	3	4	4	4	4	4	4	3	2	5	4	5	5	4	5	4	5	5	5	4	5	5	4	5	4	5	5	5	4	5	5	4	5	4	5	5	79998	86429	88201	53055	53229
i0_LQ_VdSWFU1_c21621_f1p2_986_m.8640	Q9LQY3 P24D9_ARATH; Transmembrane emp24 domain-containing protein p24delta9 OS=Arabidopsis thaliana OX=3702 GN=At1g26690 PE=2 SV=1	At1g26690	24.218	31.1	80	7	7	7	10	10	10	8	9	10	8	8	7	7	7	7	7	7	7	6	6	6	7	7	7	7	7	7	6	6	6	7	7	7	7	7	7	6	6	6	562280	570940	560340	468400	457070
i0_LQ_VdSWFU1_c21626_f1p0_875_m.8642	P54773 PSBS_SOLLC; Photosystem II 22 kDa protein, chloroplastic OS=Solanum lycopersicum OX=4081 GN=PSBS PE=3 SV=1	PSBS	8.9388	18.5	10	1	1	1	1	1	2	0	0	0	2	2	2	1	1	1	1	1	1	1	1	1	1	1	1	1	1	1	1	1	1	1	1	1	1	1	1	1	1	1	0	0	0	0	0
i0_LQ_VdSWFU1_c2170_f3p5_977_m.5173	O42877 FCF2_SCHPO; rRNA-processing protein fcf2 OS=Schizosaccharomyces pombe (strain 972 / ATCC 24843) OX=284812 GN=fcf2 PE=3 SV=1	fcf2	23.196	11.9	8	2	2	2	1	1	2	1	2	1	0	0	0	1	1	2	2	2	1	0	0	0	1	1	2	2	2	1	0	0	0	1	1	2	2	2	1	0	0	0	0	0	46663	45275	48025
i0_LQ_VdSWFU1_c2175_f4p3_578_m.5174	XP_008467091.1; PREDICTED: uncharacterized protein LOC103504527 [Cucumis melo]	--	8.81	32.5	11	2	2	2	1	0	1	1	2	2	1	2	1	2	2	2	1	2	2	1	2	1	2	2	2	1	2	2	1	2	1	2	2	2	1	2	2	1	2	1	0	176310	200290	0	178600
i0_LQ_VdSWFU1_c21863_f1p22_866_m.8695	CDP02880.1; unnamed protein product [Coffea canephora]	--	25.645	16.3	11	2	2	2	1	2	2	1	1	1	1	1	1	1	2	2	1	1	1	1	1	1	1	2	2	1	1	1	1	1	1	1	2	2	1	1	1	1	1	1	0	77508	123560	0	0
i0_LQ_VdSWFU1_c21926_f1p0_754_m.8702	Q9SIM4 RL141_ARATH; 60S ribosomal protein L14-1 OS=Arabidopsis thaliana OX=3702 GN=RPL14A PE=2 SV=1	RPL14A	17.667	29.5	9	5	1	1	1	1	1	1	1	1	1	1	1	5	5	5	5	5	5	5	5	5	1	1	1	1	1	1	1	1	1	1	1	1	1	1	1	1	1	1	0	0	0	0	0
i0_LQ_VdSWFU1_c21985_f1p5_787_m.8712	Q9NPJ3 ACO13_HUMAN; Acyl-coenzyme A thioesterase 13 OS=Homo sapiens OX=9606 GN=ACOT13 PE=1 SV=1	ACOT13	23.001	7.1	1	1	1	1	0	0	1	0	0	0	0	0	0	1	1	1	0	1	1	0	0	0	1	1	1	0	1	1	0	0	0	1	1	1	0	1	1	0	0	0	0	0	0	0	0
i3_LQ_VdSWFU1_c12274_f1p2_3885_m.4093	Q94BT2 AIR12_ARATH; Auxin-induced in root cultures protein 12 OS=Arabidopsis thaliana OX=3702 GN=AIR12 PE=1 SV=3	AIR12	17.522	6.6	5	1	1	1	1	1	1	0	1	1	0	0	0	1	1	1	1	1	1	0	0	0	1	1	1	1	1	1	0	0	0	1	1	1	1	1	1	0	0	0	0	0	0	0	0
i0_LQ_VdSWFU1_c22138_f1p1_768_m.9020	Q5QMM3 WOX8_ORYSJ; WUSCHEL-related homeobox 8 OS=Oryza sativa subsp. japonica OX=39947 GN=WOX8 PE=2 SV=1	WOX8	18.114	33.1	4	3	3	3	2	1	1	0	0	0	0	0	0	3	1	3	0	0	0	0	0	0	3	1	3	0	0	0	0	0	0	3	1	3	0	0	0	0	0	0	22340	0	21920	0	0
i3_LQ_VdSWFU1_c20198_f1p0_3724_m.6881	XP_019245815.1; PREDICTED: uncharacterized protein LOC109225563 isoform X1 [Nicotiana attenuata]	--	10.485	35.4	8	1	1	1	1	1	1	1	1	1	0	1	1	1	1	1	1	1	1	0	1	1	1	1	1	1	1	1	0	1	1	1	1	1	1	1	1	0	1	1	0	0	0	0	0
i0_LQ_VdSWFU1_c22201_f1p0_502_m.9034	Q8W453 DIRL1_ARATH; Putative lipid-transfer protein DIR1 OS=Arabidopsis thaliana OX=3702 GN=DIR1 PE=1 SV=1	DIR1	12.125	46	8	4	2	2	2	2	2	1	0	1	0	0	0	4	4	4	2	2	4	1	1	1	2	2	2	1	1	2	1	1	1	2	2	2	1	1	2	1	1	1	355830	382100	388550	0	0
i0_LQ_VdSWFU1_c2231_f2p5_765_m.5178	Q9M1J1 FIS1A_ARATH; Mitochondrial fission 1 protein A OS=Arabidopsis thaliana OX=3702 GN=FIS1A PE=1 SV=1	FIS1A	21.828	9.6	13	2	2	2	2	1	1	2	2	2	1	1	1	2	1	1	2	2	2	1	1	1	2	1	1	2	2	2	1	1	1	2	1	1	2	2	2	1	1	1	22218	0	0	30475	31426
i0_LQ_VdSWFU1_c22319_f1p4_741_m.9061	Q8VZT6 TRL32_ARATH; Thioredoxin-like 3-2, chloroplastic OS=Arabidopsis thaliana OX=3702 GN=WCRKC2 PE=2 SV=1	WCRKC2	22.868	8	9	2	2	2	0	2	2	0	1	1	1	1	1	2	2	2	2	1	1	1	1	1	2	2	2	2	1	1	1	1	1	2	2	2	2	1	1	1	1	1	37316	49828	47549	22888	0
i0_LQ_VdSWFU1_c30692_f1p0_805_m.1512	P42791 RL182_ARATH; 60S ribosomal protein L18-2 OS=Arabidopsis thaliana OX=3702 GN=RPL18B PE=1 SV=2	RPL18B	23.477	40.2	56	9	4	9	9	7	11	8	9	11	1	0	0	9	9	9	9	9	9	1	1	2	4	4	4	4	4	4	0	0	1	9	9	9	9	9	9	1	1	2	3674500	3570600	6862700	2555100	2580900
i0_LQ_VdSWFU1_c22438_f1p2_569_m.9086	O22860 RL38_ARATH; 60S ribosomal protein L38 OS=Arabidopsis thaliana OX=3702 GN=RPL38A PE=3 SV=1	RPL38A	8.0385	58	31	5	5	5	5	3	5	4	5	3	2	2	2	5	5	5	5	4	5	2	2	3	5	5	5	5	4	5	2	2	3	5	5	5	5	4	5	2	2	3	1711400	1441100	1378600	1256600	1300200
i0_LQ_VdSWFU1_c22464_f1p0_898_m.9092	Uncharacterized protein	--	7.0671	25.4	2	1	1	1	0	0	0	1	0	1	0	0	0	0	0	0	1	1	1	0	0	0	0	0	0	1	1	1	0	0	0	0	0	0	1	1	1	0	0	0	0	0	0	0	0
i0_LQ_VdSWFU1_c22474_f1p3_758_m.9096	Q8LBM4 ISAM1_ARATH; Iron-sulfur assembly protein IscA-like 1, mitochondrial OS=Arabidopsis thaliana OX=3702 GN=At2g16710 PE=2 SV=2	At2g16710	14.968	12.9	6	1	1	1	1	1	1	1	1	1	0	0	0	1	1	1	1	1	1	0	0	0	1	1	1	1	1	1	0	0	0	1	1	1	1	1	1	0	0	0	0	0	0	0	0
i2_LQ_VdSWFU1_c51658_f1p1_2917_m.5269	XP_018837785.1; PREDICTED: uncharacterized protein LOC109003900 [Juglans regia]	--	14.094	19.7	5	2	2	2	0	0	0	0	1	0	1	1	2	0	0	0	1	1	0	1	1	2	0	0	0	1	1	0	1	1	2	0	0	0	1	1	0	1	1	2	0	0	0	0	0
i0_LQ_VdSWFU1_c22493_f1p1_699_m.9100	OMO97424.1; hypothetical protein COLO4_14636 [Corchorus olitorius]	--	11.682	51	8	5	1	1	1	0	1	1	1	1	1	1	1	3	3	2	4	4	4	5	5	5	1	1	1	1	1	1	1	1	1	1	1	1	1	1	1	1	1	1	0	0	0	0	0
i0_LQ_VdSWFU1_c22551_f2p13_707_m.9112	Q43129 NLTP2_GOSHI; Non-specific lipid-transfer protein OS=Gossypium hirsutum OX=3635 PE=2 SV=1	--	14.886	41.7	108	7	2	7	11	15	14	14	13	12	7	12	10	7	6	6	6	7	7	5	6	6	2	2	2	2	2	2	2	2	2	7	6	6	6	7	7	5	6	6	43171000	45171000	43452000	41072000	38899000
i0_LQ_VdSWFU1_c2262_f3p0_863_m.5182	O48529 STR9_ARATH; Rhodanese-like domain-containing protein 9, chloroplastic OS=Arabidopsis thaliana OX=3702 GN=STR9 PE=2 SV=1	STR9	26.054	20.3	13	3	3	3	1	1	1	2	1	2	2	1	2	2	2	2	3	2	2	2	1	2	2	2	2	3	2	2	2	1	2	2	2	2	3	2	2	2	1	2	66502	66729	60696	83611	82766
i0_LQ_VdSWFU1_c22644_f1p0_951_m.9126	Q08733 PIP13_ARATH; Aquaporin PIP1-3 OS=Arabidopsis thaliana OX=3702 GN=PIP1-3 PE=1 SV=1	PIP1-3	29.257	15.7	23	3	2	2	3	2	3	3	3	3	2	2	2	3	3	3	3	3	3	3	3	3	2	2	2	2	2	2	2	2	2	2	2	2	2	2	2	2	2	2	1070500	1049600	1043600	1086900	1046200
i0_LQ_VdSWFU1_c22674_f1p2_932_m.9133	XP_011018589.1; PREDICTED: uncharacterized protein LOC105121582 [Populus euphratica]	--	16.96	42.2	13	3	3	3	3	3	3	1	2	1	0	0	0	3	3	3	3	3	2	1	0	1	3	3	3	3	3	2	1	0	1	3	3	3	3	3	2	1	0	1	135290	140970	138550	91044	90268
i0_LQ_VdSWFU1_c2281_f2p1_927_m.5186	Q94AZ4 CML13_ARATH; Probable calcium-binding protein CML13 OS=Arabidopsis thaliana OX=3702 GN=CML13 PE=2 SV=1	CML13	19.489	66.5	88	11	11	11	14	12	13	11	12	12	4	5	5	11	10	11	9	10	11	6	5	7	11	10	11	9	10	11	6	5	7	11	10	11	9	10	11	6	5	7	1186900	1182300	1162200	786090	781070
i0_LQ_VdSWFU1_c22891_f1p3_640_m.9168	Q8L8Q8 Y5486_ARATH; Uncharacterized protein At5g64816 OS=Arabidopsis thaliana OX=3702 GN=At5g64816 PE=2 SV=1	At5g64816	13.939	22.2	10	2	2	2	1	0	1	1	2	1	1	2	1	2	2	2	2	2	1	2	2	1	2	2	2	2	2	1	2	2	1	2	2	2	2	2	1	2	2	1	66148	68798	67546	55080	57262
i0_LQ_VdSWFU1_c22947_f1p0_961_m.9183	Q84J78 SSBP_ARATH; Single-stranded DNA-binding protein, mitochondrial OS=Arabidopsis thaliana OX=3702 GN=At4g11060 PE=2 SV=1	At4g11060	23.534	13.7	5	2	1	1	0	0	1	2	1	1	0	0	0	0	1	1	1	2	1	0	0	0	0	1	1	1	1	1	0	0	0	0	1	1	1	1	1	0	0	0	0	24473	24422	12853	22529
i0_LQ_VdSWFU1_c22978_f1p0_978_m.9187	Q05737 YPTM2_MAIZE; GTP-binding protein YPTM2 OS=Zea mays OX=4577 GN=YPTM2 PE=2 SV=1	YPTM2	25.853	40.4	16	7	1	1	2	2	2	2	2	2	1	2	1	6	6	5	7	6	6	4	3	3	1	1	1	1	1	1	1	1	1	1	1	1	1	1	1	1	1	1	0	0	0	0	0
i0_LQ_VdSWFU1_c23006_f1p0_832_m.9192	XP_018831119.1; PREDICTED: putative lipase ROG1 isoform X2 [Juglans regia]	--	18.975	11.5	4	1	1	1	1	1	0	0	1	1	0	0	0	1	1	0	0	1	1	0	0	0	1	1	0	0	1	1	0	0	0	1	1	0	0	1	1	0	0	0	0	0	0	0	0
i0_LQ_VdSWFU1_c23044_f1p0_881_m.9196	P17407 21KD_DAUCA; 21 kDa protein OS=Daucus carota OX=4039 PE=2 SV=1	--	22.667	15.2	8	2	2	2	3	3	2	0	0	0	0	0	0	2	2	2	0	0	0	0	0	0	2	2	2	0	0	0	0	0	0	2	2	2	0	0	0	0	0	0	40875	44521	46406	0	0
i0_LQ_VdSWFU1_c23049_f1p240_925_m.9199	Q42551 SCE1_ARATH; SUMO-conjugating enzyme SCE1 OS=Arabidopsis thaliana OX=3702 GN=SCE1 PE=1 SV=1	SCE1	13.794	21.5	1	1	1	1	0	0	1	0	0	0	0	0	0	1	0	1	0	1	0	0	0	0	1	0	1	0	1	0	0	0	0	1	0	1	0	1	0	0	0	0	0	0	0	0	0
i0_LQ_VdSWFU1_c23104_f1p15_893_m.9205	Q9M1C2 CH101_ARATH; 10 kDa chaperonin 1, chloroplastic OS=Arabidopsis thaliana OX=3702 GN=CPN10-1 PE=2 SV=1	CPN10-1	17.893	49.7	71	6	6	6	7	9	8	10	10	11	6	4	6	5	5	5	6	6	6	5	5	5	5	5	5	6	6	6	5	5	5	5	5	5	6	6	6	5	5	5	1685000	1734300	1587800	2379800	2522000
i0_LQ_VdSWFU1_c23155_f1p11_673_m.9212	XP_010032895.1; PREDICTED: uncharacterized protein LOC104422304 [Eucalyptus grandis]	--	16.784	17.4	14	3	3	3	2	2	2	0	1	0	2	2	3	2	3	3	2	2	1	3	3	3	2	3	3	2	2	1	3	3	3	2	3	3	2	2	1	3	3	3	163040	202670	206640	129240	99314
i0_LQ_VdSWFU1_c23160_f1p0_975_m.9213	Q93VB8 RS22_ARATH; 40S ribosomal protein S2-2 OS=Arabidopsis thaliana OX=3702 GN=RPS2B PE=2 SV=1	RPS2B	28.347	52.7	145	14	7	14	19	22	21	16	16	18	10	12	11	14	13	14	12	14	14	11	10	9	7	7	7	7	7	7	6	6	6	14	13	14	12	14	14	11	10	9	7083600	7378700	7394600	5821700	5849900
i0_LQ_VdSWFU1_c23161_f1p0_851_m.9214	Q9FGS5 NRT31_ARATH; High-affinity nitrate transporter 3.1 OS=Arabidopsis thaliana OX=3702 GN=NRT3.1 PE=1 SV=1	NRT3.1	22.519	23	4	3	3	3	0	0	0	0	0	0	2	1	1	0	1	1	0	1	0	3	2	2	0	1	1	0	1	0	3	2	2	0	1	1	0	1	0	3	2	2	0	0	0	0	0
i0_LQ_VdSWFU1_c23324_f1p0_918_m.9246	P46290 RL31_NICGU; 60S ribosomal protein L31 OS=Nicotiana glutinosa OX=35889 GN=RPL31 PE=2 SV=1	RPL31	13.867	42.5	55	7	2	7	8	9	9	9	10	7	1	1	1	6	7	7	7	6	6	3	3	1	1	2	2	2	1	2	1	1	0	6	7	7	7	6	6	3	3	1	1104500	3014700	3044700	2050000	1967100
i0_LQ_VdSWFU1_c23363_f1p2_922_m.9251	Q10L32 MSRB5_ORYSJ; Peptide methionine sulfoxide reductase B5 OS=Oryza sativa subsp. japonica OX=39947 GN=MSRB5 PE=2 SV=1	MSRB5	15.052	61.2	84	7	7	7	12	11	11	7	8	8	9	8	10	7	7	7	6	6	6	6	6	6	7	7	7	6	6	6	6	6	6	7	7	7	6	6	6	6	6	6	3262100	3308600	3362800	1600600	1597500
i0_LQ_VdSWFU1_c23482_f1p3_693_m.9273	P29429 THIO_EMENI; Thioredoxin OS=Emericella nidulans (strain FGSC A4 / ATCC 38163 / CBS 112.46 / NRRL 194 / M139) OX=227321 GN=TRX1 PE=1 SV=2	TRX1	14.85	7.5	9	1	1	1	1	2	2	1	2	1	0	0	0	1	1	1	1	1	1	1	1	0	1	1	1	1	1	1	1	1	0	1	1	1	1	1	1	1	1	0	0	0	0	0	0
i0_LQ_VdSWFU1_c23486_f1p4_635_m.9276	Uncharacterized protein	--	21.126	43.2	8	4	4	4	2	3	3	0	0	0	0	0	0	4	3	3	1	1	1	0	0	0	4	3	3	1	1	1	0	0	0	4	3	3	1	1	1	0	0	0	93780	98697	77611	0	0
i0_LQ_VdSWFU1_c23677_f1p0_542_m.23	XP_007226880.1; hypothetical protein PRUPE_ppa016713mg [Prunus persica]	--	9.7146	47.7	7	2	2	2	2	2	2	1	0	0	0	0	0	2	2	2	2	1	1	0	0	0	2	2	2	2	1	1	0	0	0	2	2	2	2	1	1	0	0	0	84004	95318	87746	30683	0
i0_LQ_VdSWFU1_c2368_f3p0_928_m.5192	Q55AD9 ARL5_DICDI; ADP-ribosylation factor-like protein 5 OS=Dictyostelium discoideum OX=44689 GN=arl5 PE=3 SV=1	arl5	20.484	17.5	14	2	2	2	3	2	2	2	3	2	0	0	0	2	2	2	2	2	2	0	0	0	2	2	2	2	2	2	0	0	0	2	2	2	2	2	2	0	0	0	44713	42038	37969	42623	48607
i0_LQ_VdSWFU1_c23700_f1p6_736_m.32	P85894 LTP1_MORNI; Non-specific lipid-transfer protein 1 OS=Morus nigra OX=85232 PE=1 SV=1	--	11.926	62.9	68	11	7	11	12	13	12	10	9	8	1	1	2	10	9	10	10	10	8	3	3	3	7	6	6	7	6	4	1	1	1	10	9	10	10	10	8	3	3	3	45243000	45466000	42441000	27314000	27352000
i0_LQ_VdSWFU1_c23716_f1p14_853_m.37	OAY57594.1; hypothetical protein MANES_02G109300 [Manihot esculenta]	--	23.218	25.5	17	4	4	4	1	1	2	2	2	1	2	3	3	4	4	4	4	4	4	3	3	4	4	4	4	4	4	4	3	3	4	4	4	4	4	4	4	3	3	4	43046	46642	47610	69375	56827
i0_LQ_VdSWFU1_c2376_f2p2_849_m.5193	P0CJ66 Y1705_ARATH; Uncharacterized protein At1g27050 OS=Arabidopsis thaliana OX=3702 GN=At1g27050 PE=2 SV=1	At1g27050	12.82	42	22	4	4	4	3	3	4	4	2	3	1	1	1	4	4	4	4	4	4	1	1	2	4	4	4	4	4	4	1	1	2	4	4	4	4	4	4	1	1	2	107560	113650	108800	153260	139000
i0_LQ_VdSWFU1_c23762_f1p1_978_m.48	OMO83306.1; Integrase, catalytic core [Corchorus capsularis]	--	19.282	18.3	9	2	2	2	1	1	2	2	1	2	0	0	0	1	2	2	2	1	2	0	1	0	1	2	2	2	1	2	0	1	0	1	2	2	2	1	2	0	1	0	0	59833	66571	58180	0
i0_LQ_VdSWFU1_c23833_f1p0_933_m.59	JAT48180.1; hypothetical protein g.51529 [Anthurium amnicola]	--	28.843	26	5	3	3	3	0	0	0	0	0	0	1	1	3	0	0	0	0	0	0	2	2	3	0	0	0	0	0	0	2	2	3	0	0	0	0	0	0	2	2	3	0	0	0	0	0
i0_LQ_VdSWFU1_c4486_f1p4_430_m.5644	Uncharacterized protein	--	7.3984	48.5	14	2	2	2	3	2	2	2	3	2	0	0	0	2	2	2	2	2	2	0	1	0	2	2	2	2	2	2	0	1	0	2	2	2	2	2	2	0	1	0	55031	63858	57251	74047	93084
i0_LQ_VdSWFU1_c23966_f1p1_796_m.83	Q9XHS0 RS12_HORVU; 40S ribosomal protein S12 OS=Hordeum vulgare OX=4513 GN=RPS12 PE=2 SV=1	RPS12	14.809	54.7	31	6	5	5	7	6	4	3	3	6	1	0	1	6	6	6	6	5	6	2	3	2	5	5	5	5	4	5	1	2	1	5	5	5	5	4	5	1	2	1	295490	293740	212240	151230	135530
i0_LQ_VdSWFU1_c24030_f1p2_966_m.97	XP_019266413.1; PREDICTED: metal-independent phosphoserine phosphatase isoform X2 [Nicotiana attenuata]	--	26.372	25.3	5	4	1	1	1	0	1	1	1	1	0	0	0	4	3	4	1	4	3	1	1	1	1	0	1	1	1	1	0	0	0	1	0	1	1	1	1	0	0	0	0	0	0	0	0
i2_LQ_VdSWFU1_c24217_f1p1_2297_m.8797	Q9U3Z7 NH2L1_DROME; NHP2-like protein 1 homolog OS=Drosophila melanogaster OX=7227 GN=hoip PE=2 SV=1	hoip	8.9195	37.2	21	3	3	3	2	3	3	4	2	4	1	1	1	3	3	3	3	3	3	2	2	2	3	3	3	3	3	3	2	2	2	3	3	3	3	3	3	2	2	2	540070	488340	475550	522760	421050
i0_LQ_VdSWFU1_c24166_f1p17_665_m.124	XP_002284735.1; PREDICTED: non-specific lipid-transfer protein-like 1 isoform X1 [Vitis vinifera]	--	13.797	7.3	4	1	1	1	1	0	1	1	0	1	0	0	0	1	1	1	1	0	1	0	0	0	1	1	1	1	0	1	0	0	0	1	1	1	1	0	1	0	0	0	0	0	0	0	0
i0_LQ_VdSWFU1_c24208_f1p16_987_m.130	CDP00154.1; unnamed protein product [Coffea canephora]	--	16.718	24.8	10	3	3	3	3	2	3	1	1	0	0	0	0	3	3	3	3	2	1	1	1	1	3	3	3	3	2	1	1	1	1	3	3	3	3	2	1	1	1	1	154350	135800	153440	50204	46829
i0_LQ_VdSWFU1_c24240_f1p3_837_m.138	Q570U6 EF4L4_ARATH; Protein ELF4-LIKE 4 OS=Arabidopsis thaliana OX=3702 GN=EFL4 PE=2 SV=1	EFL4	23.624	13.5	7	2	2	2	1	1	1	2	1	1	0	0	0	1	1	1	2	1	1	0	0	0	1	1	1	2	1	1	0	0	0	1	1	1	2	1	1	0	0	0	0	0	0	0	0
i0_LQ_VdSWFU1_c24259_f1p14_732_m.142	Uncharacterized protein	--	12.182	22.9	8	1	1	1	1	1	1	1	1	1	1	0	1	1	1	1	1	1	1	1	1	1	1	1	1	1	1	1	1	1	1	1	1	1	1	1	1	1	1	1	0	0	0	0	0
i0_LQ_VdSWFU1_c24260_f3p3_764_m.143	Q9M5L0 RL35_EUPES; 60S ribosomal protein L35 OS=Euphorbia esula OX=3993 GN=RPL35 PE=2 SV=1	RPL35	14.333	30.9	4	6	1	1	1	0	0	1	1	1	0	0	0	6	6	6	6	6	6	1	1	0	1	1	1	1	1	1	0	0	0	1	1	1	1	1	1	0	0	0	0	0	0	0	0
i0_LQ_VdSWFU1_c24277_f1p2_559_m.149	Q9ZUX4 UMP2_ARATH; Uncharacterized protein At2g27730, mitochondrial OS=Arabidopsis thaliana OX=3702 GN=At2g27730 PE=1 SV=1	At2g27730	12.537	37.4	11	3	2	2	1	2	2	1	1	0	1	1	2	3	3	3	3	3	3	3	3	3	2	2	2	2	2	2	2	2	2	2	2	2	2	2	2	2	2	2	201010	269350	271040	132850	130590
i0_LQ_VdSWFU1_c2432_f2p2_710_m.5198	Q9M8T3 Y2910_ARATH; Putative gamma-glutamylcyclotransferase At3g02910 OS=Arabidopsis thaliana OX=3702 GN=At3g02910 PE=2 SV=2	At3g02910	22.452	12.8	8	2	2	2	1	1	2	2	1	1	0	0	0	2	2	2	2	1	1	0	0	0	2	2	2	2	1	1	0	0	0	2	2	2	2	1	1	0	0	0	33530	33782	34120	25466	0
i0_LQ_VdSWFU1_c24434_f1p0_614_m.191	KDO85250.1; hypothetical protein CISIN_1g034394mg [Citrus sinensis]	--	11.28	28.3	10	2	2	2	0	2	1	2	2	1	1	1	0	1	2	2	2	2	1	1	1	2	1	2	2	2	2	1	1	1	2	1	2	2	2	2	1	1	1	2	0	57066	60335	54269	46553
i0_LQ_VdSWFU1_c24484_f1p0_810_m.198	Q94JX5 WLIM1_ARATH; LIM domain-containing protein WLIM1 OS=Arabidopsis thaliana OX=3702 GN=WLIM1 PE=1 SV=1	WLIM1	21.303	37.2	31	7	6	7	3	3	2	2	0	2	6	6	7	2	2	2	2	2	2	7	6	6	1	1	1	1	1	1	6	5	5	2	2	2	2	2	2	7	6	6	252660	204390	257020	195720	251930
i0_LQ_VdSWFU1_c2453_f1p0_518_m.5200	Q41350 OLP1_SOLLC; Osmotin-like protein OS=Solanum lycopersicum OX=4081 PE=1 SV=1	--	10.222	80.9	60	12	12	12	14	12	16	7	5	6	0	0	0	12	12	12	6	7	6	1	0	0	12	12	12	6	7	6	1	0	0	12	12	12	6	7	6	1	0	0	2570200	2719100	2631300	156260	168140
i0_LQ_VdSWFU1_c24571_f1p0_954_m.215	O48723 PLP2_ARATH; Patatin-like protein 2 OS=Arabidopsis thaliana OX=3702 GN=PLP2 PE=1 SV=1	PLP2	24.83	9.7	4	2	2	2	0	1	1	0	1	0	1	0	0	2	2	2	2	2	2	1	1	1	2	2	2	2	2	2	1	1	1	2	2	2	2	2	2	1	1	1	0	0	0	0	0
i0_LQ_VdSWFU1_c24595_f1p4_948_m.222	O23714 PSB2A_ARATH; Proteasome subunit beta type-2-A OS=Arabidopsis thaliana OX=3702 GN=PBD1 PE=1 SV=1	PBD1	26.167	56.2	67	10	1	10	9	8	10	10	9	9	4	4	4	9	8	10	9	8	9	4	5	5	1	1	1	1	1	1	0	0	0	9	8	10	9	8	9	4	5	5	475850	442120	456220	486220	480020
i0_LQ_VdSWFU1_c2465_f1p0_922_m.5202	Q9M3K7 RR18_SPIOL; 30S ribosomal protein S18, chloroplastic OS=Spinacia oleracea OX=3562 GN=RPS18 PE=1 SV=1	RPS18	11.68	12.1	3	1	1	1	0	0	0	1	1	1	0	0	0	0	0	1	1	1	1	0	0	0	0	0	1	1	1	1	0	0	0	0	0	1	1	1	1	0	0	0	0	0	0	0	0
i0_LQ_VdSWFU1_c24765_f1p0_856_m.253	Q9STG6 DUT_ARATH; Deoxyuridine 5'-triphosphate nucleotidohydrolase OS=Arabidopsis thaliana OX=3702 GN=DUT PE=1 SV=1	DUT	20.499	35.4	22	4	3	3	3	4	4	3	4	4	0	0	0	3	4	4	4	4	4	1	0	1	2	3	3	3	3	3	1	0	1	2	3	3	3	3	3	1	0	1	893410	844560	856580	636090	640400
i0_LQ_VdSWFU1_c24775_f1p0_792_m.254	P16149 RS16_LUPPO; 40S ribosomal protein S16 OS=Lupinus polyphyllus OX=3874 GN=RPS16 PE=2 SV=1	RPS16	19.795	9	15	1	1	1	1	2	2	2	2	3	1	1	1	1	1	1	1	1	1	1	1	1	1	1	1	1	1	1	1	1	1	1	1	1	1	1	1	1	1	1	3242600	4442700	4372200	2178400	2974700
i0_LQ_VdSWFU1_c24791_f1p0_985_m.259	Q7DLR9 PSB4_ARATH; Proteasome subunit beta type-4 OS=Arabidopsis thaliana OX=3702 GN=PBG1 PE=1 SV=2	PBG1	27.746	64.1	66	9	8	8	7	7	8	9	9	9	6	6	5	8	8	8	9	9	9	6	6	4	7	7	7	8	8	8	6	6	4	7	7	7	8	8	8	6	6	4	404780	400970	435840	411480	415610
i0_LQ_VdSWFU1_c25076_f1p1_906_m.302	XP_018811363.1; PREDICTED: uncharacterized protein LOC108984002 [Juglans regia]	--	19.613	31.7	19	3	3	3	3	3	2	3	3	2	1	1	1	3	2	3	2	3	3	1	1	1	3	2	3	2	3	3	1	1	1	3	2	3	2	3	3	1	1	1	135880	119640	135400	133940	150860
i0_LQ_VdSWFU1_c25188_f1p2_817_m.327	Q8VXX9 BETL1_ARATH; Bet1-like protein At4g14600 OS=Arabidopsis thaliana OX=3702 GN=At4g14600 PE=2 SV=1	At4g14600	15.362	39.6	15	4	4	4	2	4	2	2	1	2	0	1	1	4	4	4	3	3	4	0	3	1	4	4	4	3	3	4	0	3	1	4	4	4	3	3	4	0	3	1	108090	145110	121480	71433	87128
i1_HQ_VdSWFU1_c42724_f3p1_1252_m.4665	Q7XSQ9 PIP12_ORYSJ; Probable aquaporin PIP1-2 OS=Oryza sativa subsp. japonica OX=39947 GN=PIP1-2 PE=2 SV=3	PIP1-2	30.621	11.5	19	3	3	3	4	3	2	1	2	2	1	2	2	3	3	2	2	2	2	1	2	2	3	3	2	2	2	2	1	2	2	3	3	2	2	2	2	1	2	2	2188900	2308400	2244100	1800900	1846900
i1_LQ_VdSWFU1_c76182_f1p4_1766_m.772	Q96262 PCAP1_ARATH; Plasma membrane-associated cation-binding protein 1 OS=Arabidopsis thaliana OX=3702 GN=PCAP1 PE=1 SV=1	PCAP1	19.015	65.5	83	11	11	11	15	15	15	8	5	7	7	6	5	11	11	11	7	7	7	7	8	7	11	11	11	7	7	7	7	8	7	11	11	11	7	7	7	7	8	7	1982200	2016900	2061900	328080	325620
i0_LQ_VdSWFU1_c25600_f1p4_699_m.394	A7HM36 RL18_FERNB; 50S ribosomal protein L18 OS=Fervidobacterium nodosum (strain ATCC 35602 / DSM 5306 / Rt17-B1) OX=381764 GN=rplR PE=3 SV=1	rplR	12.519	20.2	4	1	1	1	0	0	1	1	1	1	0	0	0	0	0	1	1	1	1	0	0	0	0	0	1	1	1	1	0	0	0	0	0	1	1	1	1	0	0	0	0	0	0	0	0
i0_LQ_VdSWFU1_c25791_f1p0_719_m.424	Q9SAA2 CLPP6_ARATH; ATP-dependent Clp protease proteolytic subunit 6, chloroplastic OS=Arabidopsis thaliana OX=3702 GN=CLPP6 PE=1 SV=1	CLPP6	24.151	14.8	12	3	1	1	2	1	1	2	2	2	1	1	0	2	2	3	3	3	3	3	3	3	1	1	1	1	1	1	1	1	1	1	1	1	1	1	1	1	1	1	42175	0	54812	125860	191830
i0_LQ_VdSWFU1_c25851_f1p0_649_m.434	Uncharacterized protein	--	11.812	25.9	15	2	2	2	2	2	2	2	2	2	2	0	1	2	2	2	2	2	2	2	1	2	2	2	2	2	2	2	2	1	2	2	2	2	2	2	2	2	1	2	90452	89918	84519	165570	153680
i0_LQ_VdSWFU1_c25871_f1p8_933_m.438	OMO59678.1; hypothetical protein CCACVL1_24671 [Corchorus capsularis]	--	26.488	19.3	15	3	3	3	2	2	2	4	2	3	0	0	0	2	2	2	3	3	3	0	0	0	2	2	2	3	3	3	0	0	0	2	2	2	3	3	3	0	0	0	58580	53481	40017	47473	62834
i0_LQ_VdSWFU1_c25889_f1p0_606_m.440	XP_009348889.1; PREDICTED: uncharacterized protein LOC103940502 isoform X1 [Pyrus x bretschneideri]	--	15.834	12.5	9	2	2	2	1	1	1	2	2	2	0	0	0	1	2	2	2	2	2	0	0	0	1	2	2	2	2	2	0	0	0	1	2	2	2	2	2	0	0	0	0	24553	16983	109870	89504
i0_LQ_VdSWFU1_c9098_f1p3_829_m.6669	Q9M0E0 R15A5_ARATH; 40S ribosomal protein S15a-5 OS=Arabidopsis thaliana OX=3702 GN=RPS15AE PE=2 SV=1	RPS15AE	14.896	17.1	8	2	2	2	2	2	1	1	1	1	0	0	0	2	2	2	2	2	2	0	0	0	2	2	2	2	2	2	0	0	0	2	2	2	2	2	2	0	0	0	50766	55182	38675	31393	31286
i0_LQ_VdSWFU1_c26219_f1p1_871_m.504	XP_011097143.1; PREDICTED: uncharacterized protein LOC105176133 [Sesamum indicum]	--	15.998	28.2	6	3	3	3	0	0	0	2	0	0	1	1	2	1	1	2	3	2	1	1	3	3	1	1	2	3	2	1	1	3	3	1	1	2	3	2	1	1	3	3	0	0	10378	18337	17416
i0_LQ_VdSWFU1_c26220_f1p0_878_m.505	Q9SQ57 PXG_SESIN; Peroxygenase OS=Sesamum indicum OX=4182 GN=SOP1 PE=1 SV=1	SOP1	29.624	4.6	3	1	1	1	0	0	0	1	0	1	0	1	0	1	1	1	1	0	1	1	1	0	1	1	1	1	0	1	1	1	0	1	1	1	1	0	1	1	1	0	0	0	0	0	0
i0_LQ_VdSWFU1_c26227_f1p0_588_m.507	XP_010095910.1; hypothetical protein L484_008307 [Morus notabilis]	--	14.975	47.8	26	5	5	5	3	3	5	4	3	4	1	2	1	4	5	5	5	4	5	3	2	3	4	5	5	5	4	5	3	2	3	4	5	5	5	4	5	3	2	3	773880	708290	710250	531350	546020
i1_LQ_VdSWFU1_c29384_f1p0_1108_m.977	Q5M750 VQ4_ARATH; VQ motif-containing protein 4 OS=Arabidopsis thaliana OX=3702 GN=VQ4 PE=1 SV=1	VQ4	25.176	4.7	3	1	1	1	1	1	1	0	0	0	0	0	0	1	1	1	0	1	0	0	0	0	1	1	1	0	1	0	0	0	0	1	1	1	0	1	0	0	0	0	0	0	0	0	0
i0_LQ_VdSWFU1_c26262_f1p0_911_m.514	Q7RVN2 RS27_NEUCR; 40S ribosomal protein S27 OS=Neurospora crassa (strain ATCC 24698 / 74-OR23-1A / CBS 708.71 / DSM 1257 / FGSC 987) OX=367110 GN=crp-6 PE=3 SV=1	crp-6	8.9686	9.8	9	1	1	1	1	1	1	1	1	1	1	1	1	1	1	1	1	1	1	1	1	1	1	1	1	1	1	1	1	1	1	1	1	1	1	1	1	1	1	1	0	0	0	0	0
i0_LQ_VdSWFU1_c26305_f1p3_735_m.523	Q96539 CH10_BRANA; 10 kDa chaperonin OS=Brassica napus OX=3708 PE=3 SV=1	--	13.152	52.9	65	7	7	7	8	8	8	7	8	6	7	6	7	7	7	7	7	6	6	7	6	7	7	7	7	7	6	6	7	6	7	7	7	7	7	6	6	7	6	7	2092000	2094800	2148800	1046100	1066800
i0_LQ_VdSWFU1_c26362_f1p0_990_m.536	Q8LGG8 USPAL_ARATH; Universal stress protein A-like protein OS=Arabidopsis thaliana OX=3702 GN=At3g01520 PE=1 SV=2	At3g01520	24.621	39.4	35	8	4	4	3	5	4	5	4	5	3	4	2	7	7	7	7	7	7	8	8	8	3	3	3	4	4	4	4	4	4	3	3	3	4	4	4	4	4	4	95356	83908	86124	89765	83640
i0_LQ_VdSWFU1_c26502_f1p0_737_m.569	Q6NLH0 RPB9A_ARATH; DNA-directed RNA polymerases II, IV and V subunit 9A OS=Arabidopsis thaliana OX=3702 GN=NRPB9A PE=1 SV=1	NRPB9A	18.734	45.7	37	6	6	6	5	6	6	5	6	6	1	1	1	4	6	5	5	6	5	3	1	1	4	6	5	5	6	5	3	1	1	4	6	5	5	6	5	3	1	1	179080	191460	192120	205270	218750
i0_LQ_VdSWFU1_c4398_f1p5_526_m.5631	P47955 RLA1_MOUSE; 60S acidic ribosomal protein P1 OS=Mus musculus OX=10090 GN=Rplp1 PE=1 SV=1	Rplp1	8.596	20.3	9	1	1	1	1	1	1	1	1	1	1	1	1	1	1	1	1	1	1	1	1	1	1	1	1	1	1	1	1	1	1	1	1	1	1	1	1	1	1	1	0	0	0	0	0
i0_LQ_VdSWFU1_c26798_f1p19_923_m.620	Q93YI9 PROF_CAPAN; Profilin OS=Capsicum annuum OX=4072 PE=1 SV=1	--	8.47	27.5	13	2	1	2	1	1	2	1	3	1	1	2	1	1	1	1	2	2	1	2	2	2	0	0	0	1	1	0	1	1	1	1	1	1	2	2	1	2	2	2	0	0	1074600	642850	666980
i0_LQ_VdSWFU1_c27224_f1p0_577_m.692	XP_017230753.1; PREDICTED: uncharacterized protein LOC108205339 [Daucus carota subsp. sativus]	--	11.599	13.2	3	1	1	1	1	1	1	0	0	0	0	0	0	1	1	1	0	0	0	0	0	0	1	1	1	0	0	0	0	0	0	1	1	1	0	0	0	0	0	0	0	0	0	0	0
i0_LQ_VdSWFU1_c27304_f1p2_589_m.709	Q0DJV6 CML18_ORYSJ; Probable calcium-binding protein CML18 OS=Oryza sativa subsp. japonica OX=39947 GN=CML18 PE=2 SV=1	CML18	16.552	42.8	19	6	6	6	6	6	4	1	1	1	0	0	0	6	6	6	2	1	2	0	0	0	6	6	6	2	1	2	0	0	0	6	6	6	2	1	2	0	0	0	54556	75696	57700	13223	0
i0_LQ_VdSWFU1_c2743_f1p0_872_m.5262	O65059 RS15_PICMA; 40S ribosomal protein S15 OS=Picea mariana OX=3335 GN=RPS15 PE=2 SV=1	RPS15	17.102	72.2	86	11	10	11	10	10	13	16	13	10	5	4	5	9	9	9	10	9	9	7	7	7	9	9	9	10	9	9	7	7	7	9	9	9	10	9	9	7	7	7	9270600	9682300	10256000	7771600	8936100
i1_LQ_VdSWFU1_c5379_f1p7_1834_m.4139	O82811 NRT21_ARATH; High-affinity nitrate transporter 2.1 OS=Arabidopsis thaliana OX=3702 GN=NRT2.1 PE=1 SV=1	NRT2.1	17.714	15.2	12	2	2	2	0	1	1	2	1	2	2	1	2	1	2	2	2	2	2	2	2	2	1	2	2	2	2	2	2	2	2	1	2	2	2	2	2	2	2	2	0	23211	30247	22281	24711
i0_LQ_VdSWFU1_c27559_f1p3_889_m.764	O97067 PTH2_DROME; Probable peptidyl-tRNA hydrolase 2 OS=Drosophila melanogaster OX=7227 GN=CG1307 PE=2 SV=2	CG1307	19.243	11.8	5	1	1	1	1	0	1	1	1	0	1	0	0	1	1	1	1	1	0	1	0	0	1	1	1	1	1	0	1	0	0	1	1	1	1	1	0	1	0	0	0	0	0	0	0
i0_LQ_VdSWFU1_c27600_f1p14_820_m.769	Q9M8S0 MBS1_ARATH; Protein METHYLENE BLUE SENSITIVITY 1 OS=Arabidopsis thaliana OX=3702 GN=MBS1 PE=2 SV=1	MBS1	15.085	17.9	6	3	3	3	0	0	0	2	2	2	0	0	0	2	1	1	2	2	2	1	0	1	2	1	1	2	2	2	1	0	1	2	1	1	2	2	2	1	0	1	0	0	0	31545	28948
i0_LQ_VdSWFU1_c2764_f1p1_708_m.5267	K4BVL1 SPA_SOLLC; Protein SPA, chloroplastic OS=Solanum lycopersicum OX=4081 GN=SPA PE=2 SV=1	SPA	16.46	15.1	6	1	1	1	1	1	0	1	0	0	1	1	1	1	1	0	1	0	0	1	1	1	1	1	0	1	0	0	1	1	1	1	1	0	1	0	0	1	1	1	0	0	0	0	0
i0_LQ_VdSWFU1_c27644_f1p0_802_m.779	Q2M2U4 RNH2C_BOVIN; Ribonuclease H2 subunit C OS=Bos taurus OX=9913 GN=RNASEH2C PE=2 SV=1	RNASEH2C	18.744	52.3	18	5	5	5	4	2	3	3	2	4	0	0	0	4	4	3	4	4	4	0	0	0	4	4	3	4	4	4	0	0	0	4	4	3	4	4	4	0	0	0	84482	89604	95553	76766	67731
i0_LQ_VdSWFU1_c27812_f1p0_574_m.812	Q9M9W1 RL222_ARATH; 60S ribosomal protein L22-2 OS=Arabidopsis thaliana OX=3702 GN=RPL22B PE=2 SV=1	RPL22B	15.029	17.8	8	2	2	2	2	2	2	1	0	1	0	0	0	2	2	2	2	1	2	1	0	0	2	2	2	2	1	2	1	0	0	2	2	2	2	1	2	1	0	0	291510	276690	276960	94328	0
i0_LQ_VdSWFU1_c28018_f1p0_952_m.1019	XP_002514815.2; PREDICTED: uncharacterized protein LOC8274257 isoform X1 [Ricinus communis]	--	32.812	42	98	9	9	9	10	10	12	10	10	11	10	14	11	8	9	9	7	8	7	7	9	7	8	9	9	7	8	7	7	9	7	8	9	9	7	8	7	7	9	7	282980	278250	290910	258240	257830
i0_LQ_VdSWFU1_c6224_f1p2_649_m.6088	Q9M2J9 BET11_ARATH; Bet1-like SNARE 1-1 OS=Arabidopsis thaliana OX=3702 GN=BET11 PE=1 SV=1	BET11	13.252	37.6	19	3	3	3	2	2	2	3	3	3	1	1	2	3	3	3	3	3	3	2	1	2	3	3	3	3	3	3	2	1	2	3	3	3	3	3	3	2	1	2	177520	182600	182830	170980	168760
i1_LQ_VdSWFU1_c34594_f1p0_1150_m.1619	P37218 H1_SOLLC; Histone H1 OS=Solanum lycopersicum OX=4081 PE=3 SV=1	--	24.823	20.1	21	4	4	4	2	0	3	5	7	4	0	0	0	4	4	4	4	4	4	0	0	0	4	4	4	4	4	4	0	0	0	4	4	4	4	4	4	0	0	0	166250	162690	170860	404990	364000
i0_LQ_VdSWFU1_c28208_f1p0_780_m.1055	Q39613 CYPH_CATRO; Peptidyl-prolyl cis-trans isomerase OS=Catharanthus roseus OX=4058 GN=PCKR1 PE=1 SV=1	PCKR1	18.236	75.1	154	11	10	11	25	22	24	16	21	19	9	9	9	11	11	11	10	10	10	8	8	8	10	10	10	9	9	9	7	7	7	11	11	11	10	10	10	8	8	8	11526000	11331000	11512000	7973200	7817000
i0_LQ_VdSWFU1_c28264_f1p0_927_m.1064	P49030 MGN2_ORYSJ; Protein mago nashi homolog 2 OS=Oryza sativa subsp. japonica OX=39947 GN=MAGO2 PE=1 SV=2	MAGO2	19.305	40.1	7	8	1	1	1	1	1	1	1	1	1	0	0	7	8	8	8	8	8	7	6	6	1	1	1	1	1	1	1	0	0	1	1	1	1	1	1	1	0	0	0	0	0	0	0
i1_LQ_VdSWFU1_c3288_f1p0_1689_m.3367	Q9LIL4 P24B3_ARATH; Transmembrane emp24 domain-containing protein p24beta3 OS=Arabidopsis thaliana OX=3702 GN=At3g22845 PE=2 SV=1	At3g22845	13.443	28.1	13	3	3	3	1	2	3	2	1	1	1	1	1	2	3	3	2	2	2	1	1	1	2	3	3	2	2	2	1	1	1	2	3	3	2	2	2	1	1	1	123000	118940	144530	82260	72541
i0_LQ_VdSWFU1_c28379_f1p0_910_m.1093	XP_015576339.1; PREDICTED: uncharacterized protein LOC8281332 isoform X1 [Ricinus communis]	--	16.379	36.5	24	4	4	4	3	3	3	3	3	3	2	2	2	4	4	3	3	3	4	2	2	2	4	4	3	3	3	4	2	2	2	4	4	3	3	3	4	2	2	2	152860	173380	193040	123190	120760
i0_LQ_VdSWFU1_c28458_f1p0_994_m.1106	Q38732 DAG_ANTMA; DAG protein, chloroplastic OS=Antirrhinum majus OX=4151 GN=DAG PE=2 SV=1	DAG	26.7	12.4	9	2	1	2	1	1	1	2	2	1	0	1	0	1	1	1	2	2	1	0	1	0	0	0	0	1	1	0	0	0	0	1	1	1	2	2	1	0	1	0	0	0	0	483680	333350
i0_LQ_VdSWFU1_c2859_f1p0_819_m.5290	OAY49145.1; hypothetical protein MANES_05G033100 [Manihot esculenta]	--	15.527	29.6	13	3	3	3	3	2	3	2	1	2	0	0	0	3	3	3	2	2	2	0	0	0	3	3	3	2	2	2	0	0	0	3	3	3	2	2	2	0	0	0	64439	57269	58815	16210	21316
i0_LQ_VdSWFU1_c28647_f1p0_865_m.1148	F1QMV3 TPC6B_DANRE; Trafficking protein particle complex subunit 6b OS=Danio rerio OX=7955 GN=trappc6b PE=2 SV=1	trappc6b	21.65	38.1	54	6	1	6	9	9	8	7	6	8	1	4	2	6	6	5	6	6	6	2	4	3	1	1	1	1	1	1	1	1	1	6	6	5	6	6	6	2	4	3	321730	327880	323790	191310	188800
i0_LQ_VdSWFU1_c28691_f1p0_586_m.1159	Uncharacterized protein	--	8.9799	32.1	1	1	1	1	0	0	0	1	0	0	0	0	0	0	0	0	1	1	0	0	0	0	0	0	0	1	1	0	0	0	0	0	0	0	1	1	0	0	0	0	0	0	0	0	0
i0_LQ_VdSWFU1_c28772_f1p0_847_m.1176	Q2HU68 H2A1_MEDTR; Probable histone H2A.1 OS=Medicago truncatula OX=3880 GN=MtrDRAFT_AC149210g1v1 PE=3 SV=1	MtrDRAFT_AC149210g1v1	15.887	26	33	3	2	2	4	5	4	4	6	4	2	2	2	3	3	3	3	3	3	3	3	3	2	2	2	2	2	2	2	2	2	2	2	2	2	2	2	2	2	2	8807400	5899000	7315300	10192000	14417000
i0_LQ_VdSWFU1_c2890_f1p3_804_m.5299	A2RVS4 AIGLC_ARATH; AIG2-like protein C OS=Arabidopsis thaliana OX=3702 GN=AIG2LC PE=1 SV=1	AIG2LC	20.084	55.1	30	8	8	8	1	1	1	2	1	0	8	8	8	1	1	1	2	3	3	7	8	8	1	1	1	2	3	3	7	8	8	1	1	1	2	3	3	7	8	8	0	0	0	42572	40929
i0_LQ_VdSWFU1_c28902_f1p0_922_m.1202	P92792 TOM20_SOLTU; Mitochondrial import receptor subunit TOM20 OS=Solanum tuberosum OX=4113 GN=TOM20 PE=1 SV=1	TOM20	22.162	28.4	24	5	5	5	5	3	4	4	4	2	1	1	0	5	4	4	5	5	3	2	1	2	5	4	4	5	5	3	2	1	2	5	4	4	5	5	3	2	1	2	272670	202480	266720	215500	214950
i0_LQ_VdSWFU1_c29005_f1p1_919_m.1214	Q9LDY9 IOJAC_ARATH; Protein Iojap, chloroplastic OS=Arabidopsis thaliana OX=3702 GN=IJ PE=2 SV=1	IJ	26.218	15.7	5	3	3	3	0	0	0	3	1	1	0	0	0	0	1	1	2	2	1	1	0	0	0	1	1	2	2	1	1	0	0	0	1	1	2	2	1	1	0	0	0	0	0	67737	97631
i0_LQ_VdSWFU1_c29258_f1p0_999_m.1264	O04616 CUT1A_ARATH; Protein CURVATURE THYLAKOID 1A, chloroplastic OS=Arabidopsis thaliana OX=3702 GN=CURT1A PE=1 SV=1	CURT1A	13.629	16.2	6	1	1	1	1	1	1	1	1	1	0	0	0	1	1	1	1	1	1	0	0	0	1	1	1	1	1	1	0	0	0	1	1	1	1	1	1	0	0	0	0	0	0	0	0
i0_LQ_VdSWFU1_c29357_f1p0_952_m.1279	Q9S7R3 LSH10_ARATH; Protein LIGHT-DEPENDENT SHORT HYPOCOTYLS 10 OS=Arabidopsis thaliana OX=3702 GN=LSH10 PE=1 SV=1	LSH10	23.174	15.8	2	3	1	1	0	1	1	0	0	0	0	0	0	2	3	3	0	1	1	0	0	0	0	1	1	0	0	0	0	0	0	0	1	1	0	0	0	0	0	0	0	0	0	0	0
i0_LQ_VdSWFU1_c29399_f1p0_867_m.1287	Q5PPX5 RN170_XENLA; E3 ubiquitin-protein ligase RNF170 OS=Xenopus laevis OX=8355 GN=rnf170 PE=2 SV=1	rnf170	20.825	18.9	18	3	3	3	2	3	2	3	3	3	1	0	1	3	3	3	3	3	3	1	0	1	3	3	3	3	3	3	1	0	1	3	3	3	3	3	3	1	0	1	104780	93957	102860	166770	160220
i0_LQ_VdSWFU1_c29426_f1p0_607_m.1289	O04066 ACBP_RICCO; Acyl-CoA-binding protein OS=Ricinus communis OX=3988 PE=3 SV=1	--	12.126	37.4	17	4	4	4	2	3	3	4	2	3	0	0	0	4	4	4	4	4	4	2	2	2	4	4	4	4	4	4	2	2	2	4	4	4	4	4	4	2	2	2	179930	258910	263420	342340	243910
i4_LQ_VdSWFU1_c2094_f1p0_4192_m.6161	CBL94163.1; putative RNA-directed DNA polymerase (Reverse transcriptase) [Malus domestica]	--	12.44	12.6	2	1	1	1	0	0	0	1	1	0	0	0	0	1	0	1	1	1	0	0	0	0	1	0	1	1	1	0	0	0	0	1	0	1	1	1	0	0	0	0	0	0	0	0	0
i0_LQ_VdSWFU1_c29619_f1p0_981_m.1328	F6HDT7 MTND2_VITVI; 1,2-dihydroxy-3-keto-5-methylthiopentene dioxygenase 2 OS=Vitis vinifera OX=29760 GN=VIT_05s0020g04080 PE=3 SV=1	VIT_05s0020g04080	25.163	57.2	60	13	13	13	11	11	11	8	7	6	3	2	1	11	12	10	9	9	8	5	4	3	11	12	10	9	9	8	5	4	3	11	12	10	9	9	8	5	4	3	238580	189290	256810	83874	115310
i0_LQ_VdSWFU1_c29672_f1p1_934_m.1335	Q9FNP8 RS193_ARATH; 40S ribosomal protein S19-3 OS=Arabidopsis thaliana OX=3702 GN=RPS19C PE=2 SV=1	RPS19C	16.383	62.8	106	9	3	9	10	13	15	14	11	10	11	12	10	8	9	9	9	9	7	8	9	9	2	3	3	3	3	2	3	3	3	8	9	9	9	9	7	8	9	9	8796700	9637000	9727600	5535100	5682300
i0_LQ_VdSWFU1_c2976_f1p0_882_m.5316	Q9SGH4 PNSL3_ARATH; Photosynthetic NDH subunit of lumenal location 3, chloroplastic OS=Arabidopsis thaliana OX=3702 GN=PNSL3 PE=1 SV=1	PNSL3	28.209	4.8	2	1	1	1	0	0	0	0	0	0	1	1	0	0	0	0	0	0	0	1	1	1	0	0	0	0	0	0	1	1	1	0	0	0	0	0	0	1	1	1	0	0	0	0	0
i0_LQ_VdSWFU1_c29762_f1p0_953_m.1350	F4I562 AP3M_ARATH; AP-3 complex subunit mu OS=Arabidopsis thaliana OX=3702 GN=AP3M PE=1 SV=1	AP3M	16.982	19.5	5	2	2	2	2	0	1	1	1	0	0	0	0	2	2	2	2	1	0	0	0	0	2	2	2	2	1	0	0	0	0	2	2	2	2	1	0	0	0	0	27549	25627	30893	19027	0
i0_LQ_VdSWFU1_c29794_f1p0_699_m.1357	O82238 NDS5A_ARATH; NADH dehydrogenase [ubiquinone] iron-sulfur protein 5-A OS=Arabidopsis thaliana OX=3702 GN=At2g47690 PE=3 SV=1	At2g47690	11.693	34.3	26	4	4	4	3	3	3	5	5	2	1	1	3	2	4	2	3	3	2	2	2	3	2	4	2	3	3	2	2	2	3	2	4	2	3	3	2	2	2	3	321050	315520	308160	172760	178040
i0_LQ_VdSWFU1_c29869_f1p0_694_m.1373	P82659 DFSD2_HELAN; Defensin SD2 OS=Helianthus annuus OX=4232 GN=SD2 PE=2 SV=1	SD2	8.9973	32.1	20	3	3	3	3	4	3	3	3	3	0	0	1	3	3	3	3	3	3	1	1	1	3	3	3	3	3	3	1	1	1	3	3	3	3	3	3	1	1	1	2240300	2250100	2171400	1191500	1209500
i0_LQ_VdSWFU1_c29932_f1p0_913_m.1383	XP_015882174.1; PREDICTED: uncharacterized protein LOC107418020 [Ziziphus jujuba]	--	29.41	16.4	6	4	4	4	2	1	3	0	0	0	0	0	0	4	3	4	1	1	1	0	0	1	4	3	4	1	1	1	0	0	1	4	3	4	1	1	1	0	0	1	42738	42560	46448	0	0
i0_LQ_VdSWFU1_c3007_f1p0_588_m.5322	Q9SM50 HY5_SOLLC; Transcription factor HY5 OS=Solanum lycopersicum OX=4081 GN=HY5 PE=2 SV=1	HY5	8.4106	30	5	2	2	2	0	0	1	2	1	1	0	0	0	0	0	1	2	1	1	0	0	0	0	0	1	2	1	1	0	0	0	0	0	1	2	1	1	0	0	0	0	0	0	0	0
i0_LQ_VdSWFU1_c30184_f1p0_841_m.1427	GAV72687.1; hypothetical protein CFOL_v3_16175 [Cephalotus follicularis]	--	31.037	11.1	11	2	2	2	1	2	1	2	1	1	2	1	0	2	2	2	2	2	2	2	1	1	2	2	2	2	2	2	2	1	1	2	2	2	2	2	2	2	1	1	26535	29723	32877	36623	33947
i0_LQ_VdSWFU1_c30318_f1p0_977_m.1447	Q9LX90 PABN3_ARATH; Polyadenylate-binding protein 3 OS=Arabidopsis thaliana OX=3702 GN=PABN3 PE=1 SV=1	PABN3	14.983	53	18	4	4	4	2	3	3	3	3	2	1	0	1	2	3	3	3	2	2	1	0	1	2	3	3	3	2	2	1	0	1	2	3	3	3	2	2	1	0	1	336550	326390	336100	421420	428440
i0_LQ_VdSWFU1_c30367_f1p0_848_m.1455	KZV57708.1; metal ion binding protein [Dorcoceras hygrometricum]	--	11.756	43.5	27	3	3	3	4	4	4	4	4	4	1	1	1	3	3	3	3	3	3	1	1	1	3	3	3	3	3	3	1	1	1	3	3	3	3	3	3	1	1	1	617160	585960	600150	443210	416120
i0_LQ_VdSWFU1_c30382_f1p0_591_m.1459	XP_008355306.1; PREDICTED: uncharacterized protein LOC103418963 [Malus domestica]	--	9.9974	28	13	2	2	2	1	1	1	1	2	2	2	1	2	2	2	2	2	2	2	2	2	2	2	2	2	2	2	2	2	2	2	2	2	2	2	2	2	2	2	2	942700	938660	910300	1137800	1137400
i0_LQ_VdSWFU1_c30400_f1p0_699_m.1463	Q9C613 SAMBA_ARATH; Protein SAMBA OS=Arabidopsis thaliana OX=3702 GN=SAMBA PE=1 SV=1	SAMBA	12.248	11.5	2	1	1	1	1	0	1	0	0	0	0	0	0	1	1	1	1	1	0	0	0	0	1	1	1	1	1	0	0	0	0	1	1	1	1	1	0	0	0	0	0	0	0	0	0
i0_LQ_VdSWFU1_c30701_f1p15_932_m.1514	Q09442 SF3B4_CAEEL; Splicing factor 3B subunit 4 OS=Caenorhabditis elegans OX=6239 GN=sap-49 PE=1 SV=2	sap-49	21.31	45.6	31	7	7	7	5	6	6	4	5	3	1	1	0	7	7	7	6	7	6	1	2	0	7	7	7	6	7	6	1	2	0	7	7	7	6	7	6	1	2	0	131830	158080	144590	117400	159950
i1_LQ_VdSWFU1_c97229_f1p33_1002_m.2671	O48962 EBP_ARATH; Probable 3-beta-hydroxysteroid-Delta(8),Delta(7)-isomerase OS=Arabidopsis thaliana OX=3702 GN=At1g20050 PE=2 SV=1	At1g20050	25.299	4.5	4	1	1	1	1	1	1	1	0	0	0	0	0	1	1	1	1	0	0	0	1	0	1	1	1	1	0	0	0	1	0	1	1	1	1	0	0	0	1	0	0	0	0	0	0
i0_LQ_VdSWFU1_c3083_f1p0_885_m.5343	Q9XFJ8 TATA_MAIZE; Sec-independent protein translocase protein TATA, chloroplastic OS=Zea mays OX=4577 GN=TATA PE=1 SV=2	TATA	15.082	9.2	3	1	1	1	0	1	0	1	0	1	0	0	0	1	1	1	1	1	1	0	0	0	1	1	1	1	1	1	0	0	0	1	1	1	1	1	1	0	0	0	0	0	0	0	0
i1_LQ_VdSWFU1_c64770_f1p0_1027_m.8251	Q8L7T3 UBC20_ARATH; Ubiquitin-conjugating enzyme E2 20 OS=Arabidopsis thaliana OX=3702 GN=UBC20 PE=2 SV=1	UBC20	20.013	11.7	4	1	1	1	0	0	1	1	1	1	0	0	0	1	1	1	1	1	1	0	0	0	1	1	1	1	1	1	0	0	0	1	1	1	1	1	1	0	0	0	0	0	0	0	0
i0_LQ_VdSWFU1_c31191_f1p4_977_m.1597	P85524 KIRO_ACTDE; Kirola OS=Actinidia deliciosa OX=3627 PE=1 SV=1	--	17.274	68.4	36	10	5	5	5	5	5	3	3	3	4	4	4	10	10	9	7	7	7	7	7	7	5	5	4	2	2	2	4	4	4	5	5	4	2	2	2	4	4	4	353040	362790	345380	509510	509660
i0_LQ_VdSWFU1_c31204_f1p0_956_m.1599	Q5M759 VP221_ARATH; Vacuolar protein sorting-associated protein 22 homolog 1 OS=Arabidopsis thaliana OX=3702 GN=VP22-1 PE=2 SV=2	VP22-1	28.232	9.6	4	2	2	2	0	0	1	0	2	1	0	0	0	2	2	2	2	2	1	0	0	0	2	2	2	2	2	1	0	0	0	2	2	2	2	2	1	0	0	0	21550	21827	20698	16382	10888
i0_LQ_VdSWFU1_c31248_f1p0_707_m.1610	O49313 NDADB_ARATH; NADH dehydrogenase [ubiquinone] 1 alpha subcomplex subunit 13-B OS=Arabidopsis thaliana OX=3702 GN=At2g33220 PE=2 SV=1	At2g33220	21.16	29.4	27	4	4	4	3	3	3	3	3	2	3	3	4	4	4	4	4	4	3	4	4	4	4	4	4	4	4	3	4	4	4	4	4	4	4	4	3	4	4	4	803610	843840	832470	536200	524890
i0_LQ_VdSWFU1_c31301_f1p0_943_m.1615	Q9ZVF3 ML328_ARATH; MLP-like protein 328 OS=Arabidopsis thaliana OX=3702 GN=MLP328 PE=2 SV=1	MLP328	17.257	73	42	11	8	8	5	4	5	3	2	3	6	9	5	8	8	8	7	8	8	8	9	8	5	5	5	4	5	5	7	8	7	5	5	5	4	5	5	7	8	7	156290	148860	157340	99784	98923
i2_LQ_VdSWFU1_c76105_f1p1_2191_m.1403	XP_016554923.1; PREDICTED: uncharacterized protein LOC107854423 [Capsicum annuum]	--	12.674	12.3	5	1	1	1	0	1	1	1	1	1	0	0	0	1	1	1	1	1	1	0	0	0	1	1	1	1	1	1	0	0	0	1	1	1	1	1	1	0	0	0	0	0	0	0	0
i0_LQ_VdSWFU1_c31479_f1p0_841_m.1645	Q94DR2 COAE_ORYSJ; Dephospho-CoA kinase OS=Oryza sativa subsp. japonica OX=39947 GN=Os01g0360600 PE=2 SV=1	Os01g0360600	26.651	32.6	35	7	7	7	4	6	5	5	4	4	2	2	3	6	6	5	5	5	6	2	4	5	6	6	5	5	5	6	2	4	5	6	6	5	5	5	6	2	4	5	74888	71512	76059	75266	75348
i0_LQ_VdSWFU1_c31481_f1p0_788_m.1646	Q40280 MAL12_MALDO; Major allergen Mal d 1 OS=Malus domestica OX=3750 PE=1 SV=3	--	13.331	31.9	4	3	1	1	1	0	0	0	0	0	1	1	1	3	2	2	2	2	2	3	3	3	1	0	0	0	0	0	1	1	1	1	0	0	0	0	0	1	1	1	0	0	0	0	0
i0_LQ_VdSWFU1_c31575_f1p0_806_m.1668	XP_011072817.1; PREDICTED: uncharacterized protein LOC105157958 isoform X1 [Sesamum indicum]	--	16.147	19	7	2	2	2	1	1	2	1	1	1	0	0	0	2	2	2	2	2	2	1	0	0	2	2	2	2	2	2	1	0	0	2	2	2	2	2	2	1	0	0	62166	63710	69100	57519	55491
i0_LQ_VdSWFU1_c31777_f1p0_924_m.1705	Q9FHQ3 HS157_ARATH; 15.7 kDa heat shock protein, peroxisomal OS=Arabidopsis thaliana OX=3702 GN=HSP15.7 PE=2 SV=1	HSP15.7	16.287	48.6	38	7	7	7	3	3	3	4	4	5	6	4	6	6	6	7	6	7	6	6	6	5	6	6	7	6	7	6	6	6	5	6	6	7	6	7	6	6	6	5	163310	169020	156030	270810	240980
i0_LQ_VdSWFU1_c7698_f1p4_725_m.6393	P38389 SC61B_ARATH; Protein transport protein Sec61 subunit beta OS=Arabidopsis thaliana OX=3702 GN=At2g45070 PE=1 SV=1	At2g45070	8.5469	45.2	4	2	1	1	1	0	1	1	1	0	0	0	0	1	1	1	2	1	2	1	0	1	1	1	1	1	1	1	0	0	0	1	1	1	1	1	1	0	0	0	0	0	0	0	0
i0_LQ_VdSWFU1_c31848_f1p0_966_m.1718	CBI21319.3; unnamed protein product, partial [Vitis vinifera]	--	18.709	24.6	19	3	3	3	3	4	2	4	3	3	0	0	0	3	3	3	3	3	3	0	0	0	3	3	3	3	3	3	0	0	0	3	3	3	3	3	3	0	0	0	293340	314980	307000	348370	339050
i0_LQ_VdSWFU1_c31874_f1p0_917_m.1727	P49690 RL23_ARATH; 60S ribosomal protein L23 OS=Arabidopsis thaliana OX=3702 GN=RPL23A PE=2 SV=3	RPL23A	15.015	65	27	10	2	2	3	3	4	3	3	3	3	3	2	10	9	9	10	10	10	7	7	7	2	2	2	2	2	2	2	2	2	2	2	2	2	2	2	2	2	2	2698200	2758800	2827100	2269100	2193400
i0_LQ_VdSWFU1_c31902_f1p0_762_m.1733	Uncharacterized protein	--	20.109	8.7	3	1	1	1	1	0	0	0	1	1	0	0	0	1	1	1	1	1	1	0	0	0	1	1	1	1	1	1	0	0	0	1	1	1	1	1	1	0	0	0	0	0	0	0	0
i0_LQ_VdSWFU1_c32331_f3p0_751_m.1741	O22969 Y2416_ARATH; Uncharacterized protein At2g34160 OS=Arabidopsis thaliana OX=3702 GN=At2g34160 PE=1 SV=1	At2g34160	14.302	41.1	31	5	4	5	6	5	6	5	4	4	0	0	1	5	5	5	5	5	4	0	0	1	4	4	4	4	4	3	0	0	1	5	5	5	5	5	4	0	0	1	823170	859680	812360	324730	349950
i0_LQ_VdSWFU1_c3325_f1p0_881_m.5393	O04147 CPD_ARATH; Cyclic phosphodiesterase OS=Arabidopsis thaliana OX=3702 GN=At4g18930 PE=1 SV=1	At4g18930	20.95	22.8	6	3	2	3	2	0	2	1	1	0	0	0	0	1	1	1	1	1	0	0	0	0	1	1	1	1	1	0	0	0	0	1	1	1	1	1	0	0	0	0	71692	0	94820	31613	0
i0_LQ_VdSWFU1_c3427_f1p6_675_m.5418	P80680 FTRV_MAIZE; Ferredoxin-thioredoxin reductase, variable chain OS=Zea mays OX=4577 PE=1 SV=1	--	15.076	37.3	20	4	4	4	2	2	3	3	3	1	3	1	2	3	3	4	3	4	3	3	2	2	3	3	4	3	4	3	3	2	2	3	3	4	3	4	3	3	2	2	85891	77370	84071	54878	68963
i0_LQ_VdSWFU1_c3475_f1p2_784_m.5429	P93735 ELIP1_ARATH; Early light-induced protein 1, chloroplastic OS=Arabidopsis thaliana OX=3702 GN=ELIP1 PE=1 SV=1	ELIP1	11.017	14	12	2	2	2	1	1	1	1	1	2	2	2	1	1	2	1	2	1	2	2	2	1	1	2	1	2	1	2	2	2	1	1	2	1	2	1	2	2	2	1	0	26114	0	133990	0
i0_LQ_VdSWFU1_c3475_f1p2_784_m.5430	P93735 ELIP1_ARATH; Early light-induced protein 1, chloroplastic OS=Arabidopsis thaliana OX=3702 GN=ELIP1 PE=1 SV=1	ELIP1	9.3708	14.4	5	1	1	1	0	0	0	1	1	1	1	1	0	0	0	0	1	1	1	1	1	0	0	0	0	1	1	1	1	1	0	0	0	0	1	1	1	1	1	0	0	0	0	0	0
i0_LQ_VdSWFU1_c3509_f2p30_610_m.5438	XP_008460020.1; PREDICTED: uncharacterized protein LOC103498959 [Cucumis melo]	--	18.361	31.3	13	5	5	5	0	0	0	2	3	0	2	2	4	2	2	2	4	4	2	4	4	4	2	2	2	4	4	2	4	4	4	2	2	2	4	4	2	4	4	4	139750	142550	146440	184500	159330
i0_LQ_VdSWFU1_c35824_f1p0_703_m.1793	Uncharacterized protein	--	6.7276	44.6	17	1	1	1	2	2	2	2	2	2	2	1	2	1	1	1	1	1	1	1	1	1	1	1	1	1	1	1	1	1	1	1	1	1	1	1	1	1	1	1	969450	988070	1011600	1078900	1099100
i0_LQ_VdSWFU1_c3636_f1p0_508_m.5458	Q06445 CYTI_VIGUN; Cysteine proteinase inhibitor OS=Vigna unguiculata OX=3917 PE=1 SV=1	--	11.874	32.4	6	3	3	3	0	0	0	0	3	1	1	0	1	0	0	1	0	3	1	1	0	1	0	0	1	0	3	1	1	0	1	0	0	1	0	3	1	1	0	1	0	0	0	0	0
i2_LQ_VdSWFU1_c13092_f1p3_2422_m.5815	Q9XI36 MBD10_ARATH; Methyl-CpG-binding domain-containing protein 10 OS=Arabidopsis thaliana OX=3702 GN=MBD10 PE=1 SV=1	MBD10	13.463	16.7	6	1	1	1	1	1	1	1	1	1	0	0	0	1	1	1	1	1	1	0	0	0	1	1	1	1	1	1	0	0	0	1	1	1	1	1	1	0	0	0	0	0	0	0	0
i0_LQ_VdSWFU1_c3702_f1p2_842_m.5473	Q8VY88 LTD_ARATH; Protein LHCP TRANSLOCATION DEFECT OS=Arabidopsis thaliana OX=3702 GN=LTD PE=1 SV=1	LTD	21.469	23.6	20	3	3	3	2	2	2	3	4	2	1	2	2	2	2	2	2	3	2	1	2	2	2	2	2	2	3	2	1	2	2	2	2	2	2	3	2	1	2	2	40165	56738	42919	85591	89071
i0_LQ_VdSWFU1_c38243_f3p1_855_m.2025	P32869 PSAD_CUCSA; Photosystem I reaction center subunit II, chloroplastic OS=Cucumis sativus OX=3659 GN=psaD PE=1 SV=1	psaD	22.791	54.1	177	10	10	10	16	14	14	16	15	16	30	29	27	10	10	10	10	9	10	9	9	9	10	10	10	10	9	10	9	9	9	10	10	10	10	9	10	9	9	9	4838500	4890500	4956600	5756900	5755500
i0_LQ_VdSWFU1_c38249_f1p1_782_m.2026	Q9FVI1 ADF2_PETHY; Actin-depolymerizing factor 2 OS=Petunia hybrida OX=4102 GN=ADF2 PE=2 SV=1	ADF2	16.18	30	6	3	1	1	0	0	1	1	0	1	1	1	1	2	3	3	3	3	3	3	3	3	0	1	1	1	1	1	1	1	1	0	1	1	1	1	1	1	1	1	0	0	0	0	0
i0_LQ_VdSWFU1_c38790_f3p7_689_m.2047	P69660 RR18_TOBAC; 30S ribosomal protein S18, chloroplastic OS=Nicotiana tabacum OX=4097 GN=rps18 PE=3 SV=1	rps18	7.9612	42.6	9	3	3	3	0	2	0	1	2	1	2	0	1	2	2	2	3	3	2	3	2	3	2	2	2	3	3	2	3	2	3	2	2	2	3	3	2	3	2	3	0	116550	84483	141090	136680
i0_LQ_VdSWFU1_c3884_f1p0_692_m.5500	Q9ZQ31 STY13_ARATH; Serine/threonine-protein kinase STY13 OS=Arabidopsis thaliana OX=3702 GN=STY13 PE=1 SV=2	STY13	12.309	16.5	1	1	1	1	0	0	0	0	1	0	0	0	0	1	0	0	0	1	0	0	0	0	1	0	0	0	1	0	0	0	0	1	0	0	0	1	0	0	0	0	0	0	0	0	0
i0_LQ_VdSWFU1_c39419_f1p14_753_m.2079	Q941A6 SDH6_ARATH; Succinate dehydrogenase subunit 6, mitochondrial OS=Arabidopsis thaliana OX=3702 GN=SDH6 PE=1 SV=1	SDH6	6.9568	20	9	1	1	1	1	1	1	1	1	1	1	1	1	1	1	1	1	1	1	1	1	1	1	1	1	1	1	1	1	1	1	1	1	1	1	1	1	1	1	1	0	0	0	0	0
i0_LQ_VdSWFU1_c3947_f1p0_893_m.5516	Q94A84 U72E1_ARATH; UDP-glycosyltransferase 72E1 OS=Arabidopsis thaliana OX=3702 GN=UGT72E1 PE=1 SV=1	UGT72E1	7.6437	46.4	10	2	2	2	1	1	1	3	1	1	1	0	1	1	1	1	2	2	2	1	0	2	1	1	1	2	2	2	1	0	2	1	1	1	2	2	2	1	0	2	0	0	0	235720	140630
i0_LQ_VdSWFU1_c3966_f1p0_843_m.5523	Q9LZT4 EXLA1_ARATH; Expansin-like A1 OS=Arabidopsis thaliana OX=3702 GN=EXLA1 PE=2 SV=1	EXLA1	16.242	17.7	7	2	2	2	1	1	2	1	0	0	1	0	1	2	2	2	1	1	1	1	1	1	2	2	2	1	1	1	1	1	1	2	2	2	1	1	1	1	1	1	60582	59898	64341	0	0
i0_LQ_VdSWFU1_c4132_f2p0_790_m.5564	XP_018847215.1; PREDICTED: uncharacterized protein LOC109010756 isoform X1 [Juglans regia]	--	13.991	30.3	21	3	3	3	2	3	3	2	2	2	2	3	2	2	3	3	2	2	2	2	2	2	2	3	3	2	2	2	2	2	2	2	3	3	2	2	2	2	2	2	552580	574670	558860	494310	476500
i0_LQ_VdSWFU1_c4156_f1p0_774_m.5567	XP_012471223.1; PREDICTED: uncharacterized protein LOC105788735 [Gossypium raimondii]	--	20.279	51.7	14	5	3	3	3	2	2	3	2	2	0	0	0	5	5	5	5	5	5	3	4	3	3	3	3	3	3	3	2	3	2	3	3	3	3	3	3	2	3	2	50975	48909	41484	49574	56327
i0_LQ_VdSWFU1_c4182_f1p2_893_m.5577	Q9FT52 ATP5H_ARATH; ATP synthase subunit d, mitochondrial OS=Arabidopsis thaliana OX=3702 GN=At3g52300 PE=1 SV=3	At3g52300	22.535	49.7	29	9	5	5	3	3	3	3	4	3	3	3	4	8	8	8	8	8	6	8	8	8	4	4	4	4	4	3	4	4	4	4	4	4	4	4	3	4	4	4	243180	232880	239350	134400	121530
i0_LQ_VdSWFU1_c42160_f1p0_856_m.2113	Q93VI3 RL171_ARATH; 60S ribosomal protein L17-1 OS=Arabidopsis thaliana OX=3702 GN=RPL17A PE=2 SV=1	RPL17A	20.52	44	18	9	1	1	3	3	3	3	3	3	0	0	0	7	9	8	9	8	8	5	4	3	1	1	1	1	1	1	0	0	0	1	1	1	1	1	1	0	0	0	152070	134600	143920	38816	51779
i0_LQ_VdSWFU1_c4314_f1p0_904_m.5614	Q38896 CSP4_ARATH; Cold shock domain-containing protein 4 OS=Arabidopsis thaliana OX=3702 GN=CSP4 PE=1 SV=1	CSP4	16.164	37.1	32	3	3	3	5	3	4	4	4	4	3	3	2	3	3	3	3	3	3	3	3	3	3	3	3	3	3	3	3	3	3	3	3	3	3	3	3	3	3	3	812710	818120	824830	979230	983570
i0_LQ_VdSWFU1_c43403_f1p0_540_m.2121	OMP03910.1; hypothetical protein COLO4_10112 [Corchorus olitorius]	--	10.488	45.9	23	4	4	4	2	3	4	3	3	2	2	2	2	2	4	4	3	3	2	2	2	2	2	4	4	3	3	2	2	2	2	2	4	4	3	3	2	2	2	2	137510	150090	119900	135050	131550
i0_LQ_VdSWFU1_c4402_f1p3_972_m.5633	Q9LUJ3 RDM1_ARATH; Protein RDM1 OS=Arabidopsis thaliana OX=3702 GN=RDM1 PE=1 SV=1	RDM1	19.733	5.8	1	1	1	1	0	0	1	0	0	0	0	0	0	0	1	1	0	0	0	0	0	0	0	1	1	0	0	0	0	0	0	0	1	1	0	0	0	0	0	0	0	0	0	0	0
i0_LQ_VdSWFU1_c4512_f1p0_791_m.5651	P37219 ASR2_SOLLC; Abscisic stress-ripening protein 2 OS=Solanum lycopersicum OX=4081 GN=ASR2 PE=3 SV=1	ASR2	15.294	48.9	130	6	6	6	15	17	20	17	21	12	9	10	9	5	5	5	4	5	5	4	4	4	5	5	5	4	5	5	4	4	4	5	5	5	4	5	5	4	4	4	18438000	17660000	18540000	23811000	22867000
i0_LQ_VdSWFU1_c4573_f1p3_988_m.5662	Q9LIL4 P24B3_ARATH; Transmembrane emp24 domain-containing protein p24beta3 OS=Arabidopsis thaliana OX=3702 GN=At3g22845 PE=2 SV=1	At3g22845	25.737	12.2	23	3	3	3	3	3	3	3	2	2	2	3	2	3	3	3	3	3	3	3	3	3	3	3	3	3	3	3	3	3	3	3	3	3	3	3	3	3	3	3	311440	318960	334300	179780	159970
i0_LQ_VdSWFU1_c4593_f1p0_898_m.5667	Q9LXT3 MBF1B_ARATH; Multiprotein-bridging factor 1b OS=Arabidopsis thaliana OX=3702 GN=MBF1B PE=2 SV=1	MBF1B	6.2002	63.6	49	5	5	5	7	7	7	7	7	5	3	3	3	5	5	5	5	5	5	4	2	2	5	5	5	5	5	5	4	2	2	5	5	5	5	5	5	4	2	2	1064500	1062000	1113000	771090	757310
i0_LQ_VdSWFU1_c4629_f1p0_949_m.5673	Q8GWS0 GRXC5_ARATH; Glutaredoxin-C5, chloroplastic OS=Arabidopsis thaliana OX=3702 GN=GRXC5 PE=1 SV=1	GRXC5	21.205	37.3	57	6	6	6	7	9	7	6	4	4	6	8	6	5	6	5	5	4	4	5	5	5	5	6	5	5	4	4	5	5	5	5	6	5	5	4	4	5	5	5	332930	326440	345780	202620	200850
i0_LQ_VdSWFU1_c4688_f1p5_615_m.5686	Q9SMZ9 Y4331_ARATH; Uncharacterized protein At4g33100 OS=Arabidopsis thaliana OX=3702 GN=At4g33100 PE=3 SV=1	At4g33100	8.4191	37.5	4	2	2	2	2	1	1	0	0	0	0	0	0	2	2	2	0	0	0	0	1	0	2	2	2	0	0	0	0	1	0	2	2	2	0	0	0	0	1	0	31568	36246	36021	0	0
i0_LQ_VdSWFU1_c4714_f1p1_578_m.5692	P23750 H41_EMENI; Histone H4.1 OS=Emericella nidulans (strain FGSC A4 / ATCC 38163 / CBS 112.46 / NRRL 194 / M139) OX=227321 GN=hhfA PE=3 SV=2	hhfA	14.672	16.7	4	3	1	1	1	1	0	0	0	0	1	1	0	3	3	3	3	3	3	3	3	3	1	1	1	1	1	1	1	1	1	1	1	1	1	1	1	1	1	1	0	0	0	0	0
i0_LQ_VdSWFU1_c4720_f1p0_713_m.5694	Q17Q89 PFD6_BOVIN; Prefoldin subunit 6 OS=Bos taurus OX=9913 GN=PFDN6 PE=2 SV=1	PFDN6	14.94	32.8	13	4	4	4	2	2	2	2	2	3	0	0	0	3	3	3	3	3	4	1	1	1	3	3	3	3	3	4	1	1	1	3	3	3	3	3	4	1	1	1	87641	82096	89209	54127	47552
i0_LQ_VdSWFU1_c4749_f1p0_940_m.5697	Q9ZST4 GLNB_ARATH; Nitrogen regulatory protein P-II homolog OS=Arabidopsis thaliana OX=3702 GN=GLB1 PE=1 SV=1	GLB1	25.415	31.9	42	7	7	7	4	6	4	4	3	4	5	6	6	6	6	6	6	6	6	7	7	7	6	6	6	6	6	6	7	7	7	6	6	6	6	6	6	7	7	7	791110	814910	825360	683660	687770
i0_LQ_VdSWFU1_c4804_f1p0_833_m.5705	P31583 RHN1_NICPL; Ras-related protein RHN1 OS=Nicotiana plumbaginifolia OX=4092 GN=RHN1 PE=2 SV=1	RHN1	14.811	24.2	7	3	1	1	0	0	1	1	1	1	1	1	1	3	3	3	3	3	3	3	3	3	1	1	1	1	1	1	1	1	1	1	1	1	1	1	1	1	1	1	0	0	0	0	0
i0_LQ_VdSWFU1_c4926_f1p0_826_m.5725	Q8GYD1 PDI51_ARATH; Protein disulfide-isomerase 5-1 OS=Arabidopsis thaliana OX=3702 GN=PDIL5-1 PE=2 SV=1	PDIL5-1	17.231	36.2	21	6	6	6	6	5	4	0	3	3	0	0	0	6	6	6	4	4	3	1	1	1	6	6	6	4	4	3	1	1	1	6	6	6	4	4	3	1	1	1	222390	221520	237180	90966	86994
i1_LQ_VdSWFU1_c42958_f1p25_1819_m.4238	Q9SLE0 GNTK_ARATH; Gluconokinase OS=Arabidopsis thaliana OX=3702 GN=At2g16790 PE=2 SV=2	At2g16790	19.244	19.3	5	2	2	2	2	2	1	0	0	0	0	0	0	2	2	1	1	1	1	0	0	0	2	2	1	1	1	1	0	0	0	2	2	1	1	1	1	0	0	0	15836	13742	0	0	0
i2_LQ_VdSWFU1_c54967_f1p0_2222_m.6493	GAV74939.1; Ribosomal_S21 domain-containing protein [Cephalotus follicularis]	--	9.0094	17.1	1	1	1	1	1	0	0	0	0	0	0	0	0	1	1	0	0	0	0	0	0	0	1	1	0	0	0	0	0	0	0	1	1	0	0	0	0	0	0	0	0	0	0	0	0
i0_LQ_VdSWFU1_c5326_f1p4_782_m.5807	A1A5H6 CNOT1_DANRE; CCR4-NOT transcription complex subunit 1 OS=Danio rerio OX=7955 GN=cnot1 PE=2 SV=1	cnot1	11.864	11.7	2	1	1	1	0	0	0	1	1	0	0	0	0	1	0	0	1	1	0	0	0	0	1	0	0	1	1	0	0	0	0	1	0	0	1	1	0	0	0	0	0	0	0	0	0
i0_LQ_VdSWFU1_c5370_f1p3_830_m.5815	Q9SE37 JAL1_ARATH; Protein RESTRICTED TEV MOVEMENT 1 OS=Arabidopsis thaliana OX=3702 GN=RTM1 PE=1 SV=1	RTM1	20.153	25.1	9	3	2	2	2	1	1	0	1	0	1	2	1	3	3	1	0	2	1	2	3	3	2	2	1	0	1	0	2	2	2	2	2	1	0	1	0	2	2	2	27000	23902	0	0	0
i0_LQ_VdSWFU1_c5595_f2p1_827_m.5861	Q6NPM5 ATS3B_ARATH; Embryo-specific protein ATS3B OS=Arabidopsis thaliana OX=3702 GN=ATS3B PE=1 SV=1	ATS3B	23.453	16.5	9	2	2	2	2	2	2	0	0	0	1	1	1	2	2	2	2	2	1	1	1	1	2	2	2	2	2	1	1	1	1	2	2	2	2	2	1	1	1	1	76845	78318	77592	24229	22821
i0_LQ_VdSWFU1_c7171_f1p0_900_m.6279	Q6GQN4 FA32A_DANRE; Protein FAM32A-like OS=Danio rerio OX=7955 GN=fam32al PE=3 SV=1	fam32al	13.574	35.9	10	3	3	3	3	2	1	1	1	2	0	0	0	3	2	3	1	2	2	0	0	0	3	2	3	1	2	2	0	0	0	3	2	3	1	2	2	0	0	0	184000	174240	241200	0	146700
i0_LQ_VdSWFU1_c6090_f1p0_935_m.6058	Q9ZUU2 PXL2C_ARATH; Thioredoxin-like protein AAED1, chloroplastic OS=Arabidopsis thaliana OX=3702 GN=At2g37240 PE=1 SV=2	At2g37240	13.662	67.7	39	7	7	7	2	2	3	5	2	3	7	7	8	3	3	4	7	5	4	7	7	7	3	3	4	7	5	4	7	7	7	3	3	4	7	5	4	7	7	7	35280	31662	31309	83106	94081
i0_LQ_VdSWFU1_c6133_f1p2_968_m.6073	Q9LQY3 P24D9_ARATH; Transmembrane emp24 domain-containing protein p24delta9 OS=Arabidopsis thaliana OX=3702 GN=At1g26690 PE=2 SV=1	At1g26690	24.486	8	6	1	1	1	1	1	1	1	1	1	0	0	0	1	1	1	1	1	1	0	0	0	1	1	1	1	1	1	0	0	0	1	1	1	1	1	1	0	0	0	0	0	0	0	0
i1_HQ_VdSWFU1_c80561_f4p0_1049_m.5505	Q9ATM2 SIP12_MAIZE; Aquaporin SIP1-2 OS=Zea mays OX=4577 GN=SIP1-2 PE=2 SV=1	SIP1-2	31.61	14	23	3	3	3	3	3	3	2	5	3	2	1	1	3	3	3	2	3	3	3	1	2	3	3	3	2	3	3	3	1	2	3	3	3	2	3	3	3	1	2	321070	314410	306860	189520	252790
i1_LQ_VdSWFU1_c76906_f1p7_1613_m.1018	P27061 PPA1_SOLLC; Acid phosphatase 1 OS=Solanum lycopersicum OX=4081 GN=APS1 PE=2 SV=1	APS1	29.123	33.2	29	7	6	6	6	5	7	3	4	3	0	0	1	7	6	7	5	6	5	1	0	1	6	5	6	4	5	4	1	0	1	6	5	6	4	5	4	1	0	1	2113000	2113300	2177500	787260	721140
i1_LQ_VdSWFU1_c2790_f1p0_1928_m.3218	XP_015062170.1; PREDICTED: uncharacterized protein LOC107007869 isoform X2 [Solanum pennellii]	--	20.192	7.5	1	1	1	1	0	0	0	1	0	0	0	0	0	0	0	1	1	1	1	0	0	0	0	0	1	1	1	1	0	0	0	0	0	1	1	1	1	0	0	0	0	0	0	0	0
i0_LQ_VdSWFU1_c6535_f1p0_859_m.6154	O23714 PSB2A_ARATH; Proteasome subunit beta type-2-A OS=Arabidopsis thaliana OX=3702 GN=PBD1 PE=1 SV=1	PBD1	24.913	59	2	10	1	1	0	1	1	0	0	0	0	0	0	8	8	10	8	7	8	4	5	5	0	1	1	0	0	0	0	0	0	0	1	1	0	0	0	0	0	0	0	0	0	0	0
i0_LQ_VdSWFU1_c6598_f1p2_647_m.6165	O23344 FDC1_ARATH; Ferredoxin C 1, chloroplastic OS=Arabidopsis thaliana OX=3702 GN=FDC1 PE=1 SV=1	FDC1	16.377	45.6	38	5	5	5	5	4	4	4	6	6	3	3	3	5	4	5	5	5	5	5	4	4	5	4	5	5	5	5	5	4	4	5	4	5	5	5	5	5	4	4	144060	140770	158530	242270	229020
i0_LQ_VdSWFU1_c6600_f1p0_887_m.6166	P47192 VA722_ARATH; Vesicle-associated membrane protein 722 OS=Arabidopsis thaliana OX=3702 GN=VAMP722 PE=2 SV=2	VAMP722	25.322	19.5	14	5	3	3	3	2	3	2	1	1	0	1	1	4	5	5	4	3	4	1	1	2	2	3	3	2	1	2	1	1	2	2	3	3	2	1	2	1	1	2	61106	50360	55898	36672	0
i0_LQ_VdSWFU1_c6626_f3p1_942_m.6169	Q921Y2 IMP3_MOUSE; U3 small nucleolar ribonucleoprotein protein IMP3 OS=Mus musculus OX=10090 GN=Imp3 PE=2 SV=1	Imp3	21.813	20.2	11	3	3	3	2	1	3	2	1	2	0	0	0	2	2	3	2	2	2	0	0	0	2	2	3	2	2	2	0	0	0	2	2	3	2	2	2	0	0	0	49952	30624	49174	28370	31848
i0_LQ_VdSWFU1_c6634_f1p25_701_m.6172	OAY37163.1; hypothetical protein MANES_11G080000 [Manihot esculenta]	--	10.486	32.6	14	4	4	4	3	2	1	2	1	3	1	0	1	4	4	4	4	4	4	3	1	1	4	4	4	4	4	4	3	1	1	4	4	4	4	4	4	3	1	1	278320	258180	261250	161770	135590
i0_LQ_VdSWFU1_c6774_f1p0_901_m.6195	P29545 EF1B_ORYSJ; Elongation factor 1-beta OS=Oryza sativa subsp. japonica OX=39947 GN=Os07g0662500 PE=1 SV=3	Os07g0662500	23.837	72	91	13	12	13	18	16	16	16	11	9	2	2	1	13	13	13	13	12	12	5	5	5	12	12	12	12	12	12	4	4	4	13	13	13	13	12	12	5	5	5	2915700	2781100	2754700	1772100	1892400
i3_LQ_VdSWFU1_c13779_f1p4_3430_m.4846	Q9VWH8 KISH_DROME; Protein kish OS=Drosophila melanogaster OX=7227 GN=ksh PE=3 SV=2	ksh	7.6459	14.7	3	1	1	1	0	0	1	1	1	0	0	0	0	1	1	1	1	1	0	0	0	0	1	1	1	1	1	0	0	0	0	1	1	1	1	1	0	0	0	0	0	0	0	0	0
i0_LQ_VdSWFU1_c6946_f1p0_923_m.6231	P60040 RL72_ARATH; 60S ribosomal protein L7-2 OS=Arabidopsis thaliana OX=3702 GN=RPL7B PE=1 SV=1	RPL7B	28.017	50.4	117	15	7	15	13	15	15	13	15	13	10	13	10	15	15	15	15	15	14	14	15	14	7	7	7	7	7	6	6	7	6	15	15	15	15	15	14	14	15	14	5597200	5501700	5701900	4515300	4472100
i2_LQ_VdSWFU1_c35406_f1p0_2356_m.1635	XP_006475429.1; PREDICTED: uncharacterized protein LOC102627261 [Citrus sinensis]	--	11.11	29.2	4	1	1	1	1	1	1	0	1	0	0	0	0	1	1	1	0	1	1	0	0	0	1	1	1	0	1	1	0	0	0	1	1	1	0	1	1	0	0	0	0	0	0	0	0
i0_LQ_VdSWFU1_c7045_f1p0_529_m.6252	XP_004306492.2; PREDICTED: LOW QUALITY PROTEIN: uncharacterized protein LOC101307530 [Fragaria vesca subsp. vesca]	--	11.079	29.7	9	2	2	2	3	2	1	1	1	1	0	0	0	2	2	2	1	1	1	0	0	0	2	2	2	1	1	1	0	0	0	2	2	2	1	1	1	0	0	0	224860	114190	104420	53304	53300
i0_LQ_VdSWFU1_c7116_f1p4_938_m.6264	Q9FQA3 GST23_MAIZE; Glutathione transferase GST 23 OS=Zea mays OX=4577 PE=2 SV=1	--	26.046	5.3	3	1	1	1	0	0	0	0	0	0	1	1	1	0	0	0	0	0	0	1	1	1	0	0	0	0	0	0	1	1	1	0	0	0	0	0	0	1	1	1	0	0	0	0	0
i0_LQ_VdSWFU1_c721_f11p0_677_m.5105	Q94C60 SPT42_ARATH; Transcription elongation factor SPT4 homolog 2 OS=Arabidopsis thaliana OX=3702 GN=At5g63670 PE=3 SV=1	At5g63670	13.384	47.5	22	4	4	4	3	3	4	4	3	3	1	1	0	3	3	4	4	4	3	1	1	1	3	3	4	4	4	3	1	1	1	3	3	4	4	4	3	1	1	1	830990	823640	789060	562780	519250
i0_LQ_VdSWFU1_c7294_f1p6_541_m.6303	Q9SAA2 CLPP6_ARATH; ATP-dependent Clp protease proteolytic subunit 6, chloroplastic OS=Arabidopsis thaliana OX=3702 GN=CLPP6 PE=1 SV=1	CLPP6	10.098	51.1	20	4	2	4	2	1	2	3	2	4	1	2	3	3	3	4	4	4	4	4	4	4	2	2	2	2	2	2	2	2	2	3	3	4	4	4	4	4	4	4	64297	64746	59770	138310	119400
i0_LQ_VdSWFU1_c7396_f1p0_788_m.6329	CBI21346.3; unnamed protein product, partial [Vitis vinifera]	--	21.401	29.7	12	4	4	4	3	2	2	2	2	1	0	0	0	4	3	3	4	3	2	1	0	2	4	3	3	4	3	2	1	0	2	4	3	3	4	3	2	1	0	2	18622	22115	21033	21800	21970
i0_LQ_VdSWFU1_c7410_f1p0_801_m.6331	O82081 UCC1_ARATH; Uclacyanin 1 OS=Arabidopsis thaliana OX=3702 GN=UCC1 PE=1 SV=1	UCC1	20.905	21.2	25	3	3	3	5	6	6	2	3	3	0	0	0	3	3	3	3	3	3	1	0	0	3	3	3	3	3	3	1	0	0	3	3	3	3	3	3	1	0	0	161000	164050	166370	66219	61444
i0_LQ_VdSWFU1_c7499_f1p0_623_m.6345	Q4PNY0 RL44_CANGY; 60S ribosomal protein L44 OS=Candida glycerinogenes OX=272698 GN=RPL44 PE=3 SV=3	RPL44	13.026	20	10	3	2	2	2	1	2	2	1	2	0	0	0	3	3	3	3	3	3	0	0	0	2	2	2	2	2	2	0	0	0	2	2	2	2	2	2	0	0	0	1100800	1114100	1165400	824770	845090
i0_LQ_VdSWFU1_c7519_f1p0_978_m.6348	Uncharacterized protein	--	10.817	12.1	2	1	1	1	1	1	0	0	0	0	0	0	0	1	1	0	1	1	1	1	1	1	1	1	0	1	1	1	1	1	1	1	1	0	1	1	1	1	1	1	0	0	0	0	0
i0_LQ_VdSWFU1_c7606_f1p0_656_m.6372	XP_017245144.1; PREDICTED: uncharacterized protein LOC108216814 [Daucus carota subsp. sativus]	--	15.147	40.9	14	4	4	4	3	3	4	1	1	2	0	0	0	3	4	4	4	3	4	1	2	1	3	4	4	4	3	4	1	2	1	3	4	4	4	3	4	1	2	1	136630	139820	132000	51304	62183
i0_LQ_VdSWFU1_c7653_f1p7_547_m.6386	XP_010101430.1; hypothetical protein L484_007685 [Morus notabilis]	--	12.686	15.3	2	1	1	1	0	1	1	0	0	0	0	0	0	0	1	1	0	0	0	0	0	0	0	1	1	0	0	0	0	0	0	0	1	1	0	0	0	0	0	0	0	0	0	0	0
i0_LQ_VdSWFU1_c7768_f1p3_860_m.6411	KJB43918.1; hypothetical protein B456_007G250300 [Gossypium raimondii]	--	12.075	43.8	31	5	5	5	3	4	3	4	3	4	5	2	3	5	5	5	5	5	5	5	5	5	5	5	5	5	5	5	5	5	5	5	5	5	5	5	5	5	5	5	842430	719080	804050	806940	618650
i0_LQ_VdSWFU1_c7878_f1p0_926_m.6432	A5VFP2 ACYP_SPHWW; Acylphosphatase OS=Sphingomonas wittichii (strain RW1 / DSM 6014 / JCM 10273) OX=392499 GN=acyP PE=3 SV=1	acyP	22.399	20.3	9	3	3	3	0	0	0	0	0	0	3	3	3	0	0	0	0	0	0	3	3	3	0	0	0	0	0	0	3	3	3	0	0	0	0	0	0	3	3	3	0	0	0	0	0
i0_LQ_VdSWFU1_c8032_f1p4_828_m.6463	Q53M11 HS219_ORYSJ; 21.9 kDa heat shock protein OS=Oryza sativa subsp. japonica OX=39947 GN=HSP21.9 PE=2 SV=1	HSP21.9	21.885	36.5	42	7	7	7	3	4	3	4	4	4	8	6	6	6	6	6	6	7	7	7	7	7	6	6	6	6	7	7	7	7	7	6	6	6	6	7	7	7	7	7	234080	226010	242000	239650	247110
i0_LQ_VdSWFU1_c8099_f1p0_787_m.6479	P05478 HSP16_SOYBN; 18.5 kDa class I heat shock protein OS=Glycine max OX=3847 GN=HSP18.5-C PE=3 SV=1	HSP18.5-C	22.989	29.7	85	6	6	6	6	10	7	10	13	10	11	11	7	6	6	6	6	6	6	6	5	6	6	6	6	6	6	6	6	5	6	6	6	6	6	6	6	6	5	6	3155200	3108200	3137400	3844300	3700800
i0_LQ_VdSWFU1_c8341_f3p2_607_m.6521	Q9FL87 CRR7_ARATH; Protein CHLORORESPIRATORY REDUCTION 7, chloroplastic OS=Arabidopsis thaliana OX=3702 GN=CRR7 PE=2 SV=1	CRR7	17.684	8.4	6	1	1	1	0	0	0	1	1	1	1	1	1	0	0	0	1	1	1	1	1	1	0	0	0	1	1	1	1	1	1	0	0	0	1	1	1	1	1	1	0	0	0	0	0
i0_LQ_VdSWFU1_c8364_f1p6_640_m.6522	Q2TBP7 MYCBP_BOVIN; c-Myc-binding protein OS=Bos taurus OX=9913 GN=MYCBP PE=3 SV=3	MYCBP	14.326	21.9	8	2	2	2	1	2	2	1	1	1	0	0	0	1	2	2	2	2	2	0	0	0	1	2	2	2	2	2	0	0	0	1	2	2	2	2	2	0	0	0	0	126690	138750	43212	48245
i0_LQ_VdSWFU1_c8557_f1p1_853_m.6560	Q9SS03 DIR21_ARATH; Dirigent protein 21 OS=Arabidopsis thaliana OX=3702 GN=DIR21 PE=3 SV=1	DIR21	21.938	29.7	30	3	2	3	5	5	4	5	5	2	1	1	2	3	3	3	3	3	3	2	2	2	2	2	2	2	2	2	1	1	1	3	3	3	3	3	3	2	2	2	318140	301830	305890	167960	158520
i0_LQ_VdSWFU1_c8653_f1p12_975_m.6579	Q03250 RBG7_ARATH; Glycine-rich RNA-binding protein 7 OS=Arabidopsis thaliana OX=3702 GN=RBG7 PE=1 SV=1	RBG7	18.29	50.5	63	7	4	7	7	8	7	8	8	9	6	6	4	7	7	7	7	7	7	6	6	7	4	4	4	4	4	4	3	3	4	7	7	7	7	7	7	6	6	7	1298200	1397000	1403200	1819600	1855000
i0_LQ_VdSWFU1_c8786_f1p0_701_m.6613	KDP43435.1; hypothetical protein JCGZ_16722 [Jatropha curcas]	--	11.277	38.3	5	2	2	2	2	2	1	0	0	0	0	0	0	2	2	2	0	0	0	0	0	0	2	2	2	0	0	0	0	0	0	2	2	2	0	0	0	0	0	0	644720	603910	438870	0	0
i0_LQ_VdSWFU1_c8789_f2p0_874_m.6614	P13087 MIRA_SYNDU; Miraculin OS=Synsepalum dulcificum OX=3743 PE=1 SV=3	--	24.27	23.8	17	5	5	5	2	4	4	2	1	1	1	1	1	5	5	5	3	2	3	5	4	2	5	5	5	3	2	3	5	4	2	5	5	5	3	2	3	5	4	2	192130	176650	202530	50946	36977
i0_LQ_VdSWFU1_c880_f5p3_846_m.5106	XP_008351693.1; PREDICTED: uncharacterized protein LOC103415116 [Malus domestica]	--	20.526	15.9	6	2	2	2	1	1	1	1	0	0	0	1	1	1	1	2	1	1	2	1	1	1	1	1	2	1	1	2	1	1	1	1	1	2	1	1	2	1	1	1	0	0	0	0	0
i0_LQ_VdSWFU1_c8813_f1p8_717_m.6620	Q9SS03 DIR21_ARATH; Dirigent protein 21 OS=Arabidopsis thaliana OX=3702 GN=DIR21 PE=3 SV=1	DIR21	21.037	10.5	10	2	2	2	1	1	2	2	2	2	0	0	0	2	2	2	2	2	2	0	0	0	2	2	2	2	2	2	0	0	0	2	2	2	2	2	2	0	0	0	243180	259680	279490	233600	223230
i0_LQ_VdSWFU1_c8883_f1p4_901_m.6632	Q9P6C8 ADH1_NEUCR; Alcohol dehydrogenase 1 OS=Neurospora crassa (strain ATCC 24698 / 74-OR23-1A / CBS 708.71 / DSM 1257 / FGSC 987) OX=367110 GN=adh-1 PE=3 SV=1	adh-1	29.756	6.8	5	2	2	2	0	0	0	0	0	0	2	1	2	2	0	1	0	0	0	2	2	2	2	0	1	0	0	0	2	2	2	2	0	1	0	0	0	2	2	2	82306	0	0	0	0
i0_LQ_VdSWFU1_c8963_f1p22_701_m.6647	Q9SDY5 RCE1_ARATH; NEDD8-conjugating enzyme Ubc12 OS=Arabidopsis thaliana OX=3702 GN=RCE1 PE=1 SV=1	RCE1	19.031	19.3	5	2	2	2	1	1	1	2	0	0	0	0	0	1	1	1	2	1	1	0	0	0	1	1	1	2	1	1	0	0	0	1	1	1	2	1	1	0	0	0	0	0	0	0	0
i0_LQ_VdSWFU1_c9013_f1p8_993_m.6653	Q9LYW3 MED7A_ARATH; Mediator of RNA polymerase II transcription subunit 7a OS=Arabidopsis thaliana OX=3702 GN=MED7A PE=1 SV=1	MED7A	19.401	30.8	16	4	4	4	4	3	2	2	1	4	0	0	0	4	4	3	3	1	4	0	0	0	4	4	3	3	1	4	0	0	0	4	4	3	3	1	4	0	0	0	91374	86302	79974	66470	74579
i0_LQ_VdSWFU1_c9017_f1p0_814_m.6655	Q9SIH1 CP18B_ARATH; Peptidyl-prolyl cis-trans isomerase CYP18-2 OS=Arabidopsis thaliana OX=3702 GN=CYP18-2 PE=2 SV=1	CYP18-2	15.931	15.5	13	2	2	2	2	2	3	1	2	1	1	1	0	1	2	2	2	2	2	1	1	2	1	2	2	2	2	2	1	1	2	1	2	2	2	2	2	1	1	2	196790	292950	297580	195180	215460
i0_LQ_VdSWFU1_c9093_f2p0_695_m.6668	Q9C8M2 MSRB1_ARATH; Peptide methionine sulfoxide reductase B1, chloroplastic OS=Arabidopsis thaliana OX=3702 GN=MSRB1 PE=1 SV=1	MSRB1	18.878	73.5	57	10	10	10	2	3	3	6	5	5	11	11	11	4	5	5	6	7	6	10	10	10	4	5	5	6	7	6	10	10	10	4	5	5	6	7	6	10	10	10	97320	95651	99885	183440	167880
i0_LQ_VdSWFU1_c9399_f1p0_703_m.6728	Q9C7F5 NTF2B_ARATH; Nuclear transport factor 2B OS=Arabidopsis thaliana OX=3702 GN=NTF2B PE=1 SV=1	NTF2B	13.85	19.2	3	2	1	1	1	1	1	0	0	0	0	0	0	2	2	2	1	1	1	0	0	0	1	1	1	0	0	0	0	0	0	1	1	1	0	0	0	0	0	0	0	0	0	0	0
i0_LQ_VdSWFU1_c9415_f1p0_917_m.6734	EOY17193.1; Mitochondrial transcription termination factor family protein isoform 1 [Theobroma cacao]	--	17.821	18.7	3	2	2	2	0	0	0	0	0	0	1	1	1	0	0	0	0	0	1	1	1	1	0	0	0	0	0	1	1	1	1	0	0	0	0	0	1	1	1	1	0	0	0	0	0
i0_LQ_VdSWFU1_c9451_f1p1_729_m.6740	Uncharacterized protein	--	20.3	8.2	1	1	1	1	0	1	0	0	0	0	0	0	0	0	1	0	0	0	1	0	0	0	0	1	0	0	0	1	0	0	0	0	1	0	0	0	1	0	0	0	0	0	0	0	0
i0_LQ_VdSWFU1_c9614_f1p0_931_m.6768	Q9FZK4 NTF2A_ARATH; Nuclear transport factor 2A OS=Arabidopsis thaliana OX=3702 GN=NTF2A PE=1 SV=1	NTF2A	12.111	34	33	4	1	4	4	4	4	3	6	5	3	2	2	4	4	4	4	4	4	3	3	2	1	1	1	1	1	1	0	1	0	4	4	4	4	4	4	3	3	2	2533100	2471400	2620500	2606400	2577700
i0_LQ_VdSWFU1_c963_f6p0_817_m.5107	P32518 DUT_SOLLC; Deoxyuridine 5'-triphosphate nucleotidohydrolase OS=Solanum lycopersicum OX=4081 PE=2 SV=1	--	20.539	43.7	35	5	4	5	7	6	7	6	5	4	0	0	0	5	5	5	5	5	5	1	0	0	4	4	4	4	4	4	1	0	0	5	5	5	5	5	5	1	0	0	1938500	1926100	1827100	1256500	1264800
i2_LQ_VdSWFU1_c42866_f1p0_2438_m.4399	XP_002283714.1; PREDICTED: uncharacterized protein LOC100264568 [Vitis vinifera]	--	16.457	17.4	9	2	2	2	1	1	3	1	1	2	0	0	0	1	1	2	1	1	1	0	0	0	1	1	2	1	1	1	0	0	0	1	1	2	1	1	1	0	0	0	49133	0	62091	33040	35339
i1_HQ_VdSWFU1_c10032_f3p5_1268_m.2689	Q9SA78 COPE1_ARATH; Coatomer subunit epsilon-1 OS=Arabidopsis thaliana OX=3702 GN=At1g30630 PE=2 SV=1	At1g30630	32.209	55.4	49	11	11	11	9	8	10	6	8	6	1	0	1	10	9	10	9	9	8	2	1	1	10	9	10	9	9	8	2	1	1	10	9	10	9	9	8	2	1	1	183630	172630	176250	107370	163660
i1_LQ_VdSWFU1_c13617_f1p0_1547_m.6422	O48520 DPOD2_ARATH; DNA polymerase delta small subunit OS=Arabidopsis thaliana OX=3702 GN=POLD2 PE=2 SV=2	POLD2	45.197	13.3	11	3	3	3	2	1	0	3	3	2	0	0	0	2	1	1	3	3	3	0	0	0	2	1	1	3	3	3	0	0	0	2	1	1	3	3	3	0	0	0	30257	0	0	31471	26406
i1_HQ_VdSWFU1_c10067_f2p3_1826_m.2692	Q6Q3H3 TPSGD_VITVI; (-)-germacrene D synthase OS=Vitis vinifera OX=29760 GN=VIT_19s0014g04930 PE=1 SV=1	VIT_19s0014g04930	59.799	23.8	44	10	10	10	2	1	1	8	8	7	5	5	7	5	6	5	8	9	7	6	6	8	5	6	5	8	9	7	6	6	8	5	6	5	8	9	7	6	6	8	86346	63364	65574	280240	276410
i1_HQ_VdSWFU1_c10098_f2p0_1993_m.2695	Q9FN03 UVR8_ARATH; Ultraviolet-B receptor UVR8 OS=Arabidopsis thaliana OX=3702 GN=UVR8 PE=1 SV=1	UVR8	49.555	75.2	21	23	4	4	3	2	3	4	3	3	1	1	1	21	20	22	20	17	18	9	11	10	4	3	4	4	4	4	2	2	1	4	3	4	4	4	4	2	2	1	59014	57630	96007	96905	128010
i1_HQ_VdSWFU1_c10138_f2p0_1682_m.2699	Q9SUK9 P2C55_ARATH; Probable protein phosphatase 2C 55 OS=Arabidopsis thaliana OX=3702 GN=At4g16580 PE=2 SV=2	At4g16580	39.425	4	6	2	2	2	1	0	0	0	2	2	0	0	1	1	0	1	1	2	2	0	2	1	1	0	1	1	2	2	0	2	1	1	0	1	1	2	2	0	2	1	0	0	0	0	56548
i1_HQ_VdSWFU1_c10145_f4p0_1222_m.2700	Q9MAS5 VA726_ARATH; Putative vesicle-associated membrane protein 726 OS=Arabidopsis thaliana OX=3702 GN=VAMP726 PE=2 SV=2	VAMP726	24.94	24.5	47	6	2	6	9	5	6	6	6	6	3	3	3	5	5	6	6	5	5	4	5	5	2	2	2	2	2	2	2	2	2	5	5	6	6	5	5	4	5	5	505930	490730	507890	344280	350710
i1_HQ_VdSWFU1_c10148_f3p11_1667_m.2701	Q9LTR9 NMT1_ARATH; Glycylpeptide N-tetradecanoyltransferase 1 OS=Arabidopsis thaliana OX=3702 GN=NMT1 PE=1 SV=2	NMT1	53.172	22.8	36	8	6	8	6	3	7	5	6	6	1	1	1	7	7	8	8	7	8	2	1	1	5	5	6	6	5	6	0	0	0	7	7	8	8	7	8	2	1	1	340780	317690	347540	259410	278220
i1_HQ_VdSWFU1_c51114_f3p3_1547_m.4947	Q41014 FENR2_PEA; Ferredoxin--NADP reductase, root isozyme, chloroplastic OS=Pisum sativum OX=3888 PE=2 SV=2	--	42.084	54.9	167	19	1	19	18	19	20	20	18	18	19	18	17	18	19	19	19	19	18	18	18	18	1	1	1	1	1	1	1	1	1	18	19	19	19	19	18	18	18	18	1148900	1168800	1169500	1075500	1067100
i1_HQ_VdSWFU1_c10154_f5p0_1922_m.2703	Q8GZA4 CBSX6_ARATH; CBS domain-containing protein CBSX6 OS=Arabidopsis thaliana OX=3702 GN=CBSX6 PE=1 SV=1	CBSX6	48.36	21	17	5	5	5	2	2	3	3	2	2	0	2	1	2	5	4	4	3	3	0	2	2	2	5	4	4	3	3	0	2	2	2	5	4	4	3	3	0	2	2	80148	65803	83458	59614	76661
i1_HQ_VdSWFU1_c10157_f2p0_1626_m.2704	Q93Y09 SCP45_ARATH; Serine carboxypeptidase-like 45 OS=Arabidopsis thaliana OX=3702 GN=SCPL45 PE=2 SV=1	SCPL45	52.347	6.7	3	2	1	1	1	0	0	0	1	1	0	0	0	2	1	1	1	2	2	1	1	1	1	0	0	0	1	1	0	0	0	1	0	0	0	1	1	0	0	0	0	0	0	0	0
i1_HQ_VdSWFU1_c10164_f2p0_1708_m.2706	P37518 YCHF_BACSU; Ribosome-binding ATPase YchF OS=Bacillus subtilis (strain 168) OX=224308 GN=ychF PE=2 SV=1	ychF	47.604	33.1	56	9	9	9	3	6	3	7	7	8	7	7	8	4	5	6	7	8	8	7	8	8	4	5	6	7	8	8	7	8	8	4	5	6	7	8	8	7	8	8	75413	88339	70679	136620	144430
i1_LQ_VdSWFU1_c9835_f1p0_1485_m.5376	D1I234 DRE2_VITVI; Anamorsin homolog OS=Vitis vinifera OX=29760 GN=VIT_01s0010g01180 PE=3 SV=1	VIT_01s0010g01180	29.863	19.1	10	3	3	3	1	2	1	2	2	2	0	0	0	1	2	2	3	2	2	0	0	0	1	2	2	3	2	2	0	0	0	1	2	2	3	2	2	0	0	0	0	24926	24602	31153	32453
i2_LQ_VdSWFU1_c39771_f1p5_2663_m.3208	Q9LJ42 PLY10_ARATH; Probable pectate lyase 10 OS=Arabidopsis thaliana OX=3702 GN=At3g24670 PE=2 SV=2	At3g24670	41.367	7	2	2	1	1	0	1	1	0	0	0	0	0	0	0	1	2	1	0	1	0	0	0	0	1	1	0	0	0	0	0	0	0	1	1	0	0	0	0	0	0	0	0	0	0	0
i1_HQ_VdSWFU1_c10218_f4p0_1294_m.2711	Q99JH1 RP25L_MOUSE; Ribonuclease P protein subunit p25-like protein OS=Mus musculus OX=10090 GN=Rpp25l PE=1 SV=1	Rpp25l	30.236	18.2	24	4	2	4	2	4	3	4	3	4	1	2	1	4	4	4	4	4	4	1	2	1	2	2	2	2	2	2	0	1	0	4	4	4	4	4	4	1	2	1	559870	557680	576910	679880	684860
i1_HQ_VdSWFU1_c86480_f3p0_1813_m.5613	CDP04026.1; unnamed protein product [Coffea canephora]	--	47.351	20.2	21	6	6	6	4	4	3	4	4	2	0	0	0	5	5	5	5	4	4	0	0	0	5	5	5	5	4	4	0	0	0	5	5	5	5	4	4	0	0	0	108420	107580	93239	105800	104230
i1_HQ_VdSWFU1_c10275_f2p0_1295_m.2716	Q7XII4 REM41_ORYSJ; Remorin 4.1 OS=Oryza sativa subsp. japonica OX=39947 GN=REM4.1 PE=1 SV=1	REM4.1	37.657	8	5	2	1	2	2	2	1	0	0	0	0	0	0	2	2	2	1	0	0	0	1	0	1	1	1	1	0	0	0	0	0	2	2	2	1	0	0	0	1	0	22739	21020	23023	0	0
i1_HQ_VdSWFU1_c10290_f2p2_1177_m.2719	Q9SZE7 PER51_ARATH; Peroxidase 51 OS=Arabidopsis thaliana OX=3702 GN=PER51 PE=2 SV=1	PER51	36.484	43.8	49	10	10	10	13	11	13	2	5	4	0	0	1	10	10	10	6	6	6	4	1	2	10	10	10	6	6	6	4	1	2	10	10	10	6	6	6	4	1	2	1038800	1149500	1038700	34379	67421
i1_HQ_VdSWFU1_c10302_f4p4_1383_m.2722	Q8H1F6 DGP3_ARATH; DAR GTPase 3, chloroplastic OS=Arabidopsis thaliana OX=3702 GN=DGP3 PE=2 SV=1	DGP3	41.117	3.8	2	1	1	1	0	0	0	0	1	1	0	0	0	0	0	0	0	1	1	0	0	0	0	0	0	0	1	1	0	0	0	0	0	0	0	1	1	0	0	0	0	0	0	0	0
i1_HQ_VdSWFU1_c10397_f3p0_1682_m.2732	Q67UF5 PDI23_ORYSJ; Protein disulfide isomerase-like 2-3 OS=Oryza sativa subsp. japonica OX=39947 GN=PDIL2-3 PE=2 SV=1	PDIL2-3	47.983	42.5	95	16	16	16	19	16	18	13	14	15	0	0	0	16	16	16	14	14	15	1	1	1	16	16	16	14	14	15	1	1	1	16	16	16	14	14	15	1	1	1	1206000	1170000	1188100	700400	699620
i1_HQ_VdSWFU1_c10545_f4p0_1325_m.2741	Q9SKT3 SCAM1_ARATH; Secretory carrier-associated membrane protein 1 OS=Arabidopsis thaliana OX=3702 GN=SCAMP1 PE=2 SV=1	SCAMP1	34.406	23	16	4	4	4	3	3	2	3	1	4	0	0	0	3	3	2	4	2	4	0	0	0	3	3	2	4	2	4	0	0	0	3	3	2	4	2	4	0	0	0	202520	190230	170360	206310	197870
i1_HQ_VdSWFU1_c10589_f3p0_1381_m.2745	Q500U8 TKPR1_ARATH; Tetraketide alpha-pyrone reductase 1 OS=Arabidopsis thaliana OX=3702 GN=TKPR1 PE=1 SV=1	TKPR1	37.184	36.5	38	10	9	10	3	5	5	7	7	5	2	1	3	8	8	9	9	9	9	4	3	5	7	7	8	8	9	8	4	3	5	8	8	9	9	9	9	4	3	5	191710	190730	194060	216030	221300
i1_HQ_VdSWFU1_c10604_f2p2_1545_m.2746	Q9ASW8 WDL2_ARATH; Protein WVD2-like 2 OS=Arabidopsis thaliana OX=3702 GN=WDL2 PE=2 SV=1	WDL2	37.733	15.8	9	3	3	3	1	1	1	2	2	2	0	0	0	2	1	1	3	3	3	0	0	0	2	1	1	3	3	3	0	0	0	2	1	1	3	3	3	0	0	0	17345	0	0	29906	34743
i1_HQ_VdSWFU1_c10606_f2p16_1720_m.2748	Q9FJZ3 MAN7_ARATH; Mannan endo-1,4-beta-mannosidase 7 OS=Arabidopsis thaliana OX=3702 GN=MAN7 PE=2 SV=1	MAN7	53.555	17	13	6	6	6	4	2	3	1	2	0	1	0	0	5	5	5	2	5	2	1	0	0	5	5	5	2	5	2	1	0	0	5	5	5	2	5	2	1	0	0	109670	80888	103600	43531	29555
i1_HQ_VdSWFU1_c10627_f4p0_1509_m.2749	Q8RWM3 MED27_ARATH; Mediator of RNA polymerase II transcription subunit 27 OS=Arabidopsis thaliana OX=3702 GN=MED27 PE=1 SV=1	MED27	46.391	26.1	19	6	6	6	3	2	3	4	5	2	0	0	0	3	2	3	4	6	4	0	0	0	3	2	3	4	6	4	0	0	0	3	2	3	4	6	4	0	0	0	48737	54612	53299	52641	48272
i2_HQ_VdSWFU1_c27412_f2p8_2374_m.8498	P35614 ERF1Z_ARATH; Eukaryotic peptide chain release factor subunit 1-3 OS=Arabidopsis thaliana OX=3702 GN=ERF1-3 PE=1 SV=1	ERF1-3	46.658	14.6	9	5	5	5	2	3	1	1	1	1	0	0	0	2	3	4	2	1	1	0	1	1	2	3	4	2	1	1	0	1	1	2	3	4	2	1	1	0	1	1	56778	40938	34045	15680	0
i1_HQ_VdSWFU1_c10658_f8p40_1957_m.2753	Q9DE27 RUVB2_XENLA; RuvB-like 2 OS=Xenopus laevis OX=8355 GN=ruvbl2 PE=2 SV=1	ruvbl2	51.595	23.1	15	9	9	9	3	6	5	0	1	0	0	0	0	5	8	7	4	4	7	0	0	0	5	8	7	4	4	7	0	0	0	5	8	7	4	4	7	0	0	0	85831	88258	87996	26105	31305
i1_HQ_VdSWFU1_c10700_f2p0_1813_m.2756	O23254 GLYC4_ARATH; Serine hydroxymethyltransferase 4 OS=Arabidopsis thaliana OX=3702 GN=SHM4 PE=1 SV=1	SHM4	54.739	59.4	95	25	11	11	12	11	12	16	14	12	6	6	6	23	25	24	25	25	25	18	21	21	10	11	10	11	11	11	8	8	9	10	11	10	11	11	11	8	8	9	1169900	1125900	1075300	1131600	1063200
i1_HQ_VdSWFU1_c1073_f20p0_1787_m.1433	Q05145 MDHP_MESCR; Malate dehydrogenase [NADP], chloroplastic OS=Mesembryanthemum crystallinum OX=3544 GN=MDH1 PE=2 SV=1	MDH1	47.948	55.4	133	18	18	18	11	9	10	14	15	15	20	19	20	15	14	14	15	17	16	17	17	17	15	14	14	15	17	16	17	17	17	15	14	14	15	17	16	17	17	17	889620	854240	891220	1346100	1398400
i1_HQ_VdSWFU1_c10773_f2p0_1909_m.2762	Q66GR3 BH130_ARATH; Transcription factor bHLH130 OS=Arabidopsis thaliana OX=3702 GN=BHLH130 PE=1 SV=1	BHLH130	45.401	2.9	4	1	1	1	1	1	1	1	0	0	0	0	0	1	1	1	1	0	1	0	0	0	1	1	1	1	0	1	0	0	0	1	1	1	1	0	1	0	0	0	0	0	0	0	0
i1_HQ_VdSWFU1_c10782_f10p1_1672_m.2763	Q8L4Y5 ARP7_ARATH; Actin-related protein 7 OS=Arabidopsis thaliana OX=3702 GN=ARP7 PE=1 SV=1	ARP7	39.597	44.6	88	11	11	11	13	14	12	12	11	14	4	3	5	11	10	10	10	9	11	4	3	5	11	10	10	10	9	11	4	3	5	11	10	10	10	9	11	4	3	5	252160	286110	277090	305690	295020
i1_HQ_VdSWFU1_c10809_f4p0_1325_m.2769	XP_002282520.1; PREDICTED: uncharacterized protein LOC100261348 [Vitis vinifera]	--	39.268	27.6	29	6	6	6	1	0	0	5	5	3	6	4	5	2	0	0	5	5	4	6	6	5	2	0	0	5	5	4	6	6	5	2	0	0	5	5	4	6	6	5	46373	0	0	141100	99599
i1_HQ_VdSWFU1_c1090_f7p0_1601_m.1434	Q94B35 ISPH_ARATH; 4-hydroxy-3-methylbut-2-enyl diphosphate reductase, chloroplastic OS=Arabidopsis thaliana OX=3702 GN=ISPH PE=2 SV=1	ISPH	53.2	42.3	64	14	14	14	6	9	8	8	8	8	5	6	6	10	11	9	11	11	12	10	12	12	10	11	9	11	11	12	10	12	12	10	11	9	11	11	12	10	12	12	116050	110150	112800	172180	171980
i1_HQ_VdSWFU1_c10975_f7p0_1598_m.2784	Q9SK66 NDUA9_ARATH; NADH dehydrogenase [ubiquinone] 1 alpha subcomplex subunit 9, mitochondrial OS=Arabidopsis thaliana OX=3702 GN=At2g20360 PE=1 SV=2	At2g20360	43.931	41.5	132	16	15	16	16	15	18	16	16	15	12	12	12	13	14	15	14	16	14	13	13	14	13	14	14	13	15	14	13	13	14	13	14	15	14	16	14	13	13	14	976460	986920	1021800	734970	730660
i2_LQ_VdSWFU1_c14248_f1p0_2582_m.6137	F4K2F0 EML3_ARATH; Protein EMSY-LIKE 3 OS=Arabidopsis thaliana OX=3702 GN=EML3 PE=1 SV=1	EML3	38.146	6.7	5	1	1	1	1	1	1	1	1	0	0	0	0	1	1	1	1	1	0	0	0	0	1	1	1	1	1	0	0	0	0	1	1	1	1	1	0	0	0	0	0	0	0	0	0
i1_HQ_VdSWFU1_c11007_f7p0_1774_m.2786	F8WKW1 UGT2_GARJA; 7-deoxyloganetin glucosyltransferase OS=Gardenia jasminoides OX=114476 GN=UGT85A24 PE=1 SV=1	UGT85A24	57.727	23.3	23	8	7	7	3	3	2	4	4	4	2	0	1	5	5	6	7	6	6	3	3	2	4	4	5	6	5	5	3	2	2	4	4	5	6	5	5	3	2	2	67703	57871	50370	101310	103170
i1_HQ_VdSWFU1_c11032_f4p0_1339_m.2788	Q93ZN2 ALKR4_ARATH; Probable aldo-keto reductase 4 OS=Arabidopsis thaliana OX=3702 GN=At1g60710 PE=2 SV=1	At1g60710	38.23	49.7	50	14	7	7	5	5	6	5	6	6	5	6	6	14	14	14	13	14	12	14	13	14	7	7	7	6	7	5	7	7	7	7	7	7	6	7	5	7	7	7	962190	1022200	985220	745110	869950
i1_HQ_VdSWFU1_c11050_f3p3_1633_m.2793	Q8H0V4 DUF7_ARATH; DUF724 domain-containing protein 7 OS=Arabidopsis thaliana OX=3702 GN=DUF7 PE=1 SV=1	DUF7	53.253	10	5	3	3	3	0	0	0	2	1	2	0	0	0	0	0	0	3	2	2	0	0	0	0	0	0	3	2	2	0	0	0	0	0	0	3	2	2	0	0	0	0	0	0	21982	22048
i1_HQ_VdSWFU1_c11052_f3p0_1447_m.2794	Q9SD05 SSL6_ARATH; Protein STRICTOSIDINE SYNTHASE-LIKE 6 OS=Arabidopsis thaliana OX=3702 GN=SSL6 PE=2 SV=1	SSL6	46.482	36.7	62	11	11	11	13	11	9	10	10	9	0	0	0	11	9	9	10	9	8	1	1	1	11	9	9	10	9	8	1	1	1	11	9	9	10	9	8	1	1	1	348160	367260	366470	196890	208380
i1_HQ_VdSWFU1_c11066_f3p0_1408_m.2796	Q9FGF0 PGML1_ARATH; Phosphoglycerate mutase-like protein 1 OS=Arabidopsis thaliana OX=3702 GN=At5g64460 PE=2 SV=1	At5g64460	31.954	28.4	23	6	6	6	2	1	3	3	3	2	3	3	3	3	2	4	3	3	3	3	3	3	3	2	4	3	3	3	3	3	3	3	2	4	3	3	3	3	3	3	63270	70194	80451	86159	105250
i3_LQ_VdSWFU1_c37889_f1p0_3912_m.4723	Q9FJU9 E1313_ARATH; Glucan endo-1,3-beta-glucosidase 13 OS=Arabidopsis thaliana OX=3702 GN=At5g56590 PE=2 SV=1	At5g56590	48.746	6.5	6	2	2	2	1	1	1	2	1	0	0	0	0	1	2	2	2	2	2	0	0	0	1	2	2	2	2	2	0	0	0	1	2	2	2	2	2	0	0	0	0	65071	66808	48396	54378
i1_HQ_VdSWFU1_c1108_f23p0_1232_m.1435	O82234 IF32_ARATH; Translation initiation factor IF3-2, chloroplastic OS=Arabidopsis thaliana OX=3702 GN=IF3-2 PE=2 SV=1	IF3-2	30.827	22	19	4	4	4	2	2	3	2	2	2	3	1	2	3	3	3	4	3	3	3	2	2	3	3	3	4	3	3	3	2	2	3	3	3	4	3	3	3	2	2	214270	206050	193510	233810	177430
i1_HQ_VdSWFU1_c11091_f6p4_1711_m.2799	F4JCU3 MVD2_ARATH; Diphosphomevalonate decarboxylase MVD2, peroxisomal OS=Arabidopsis thaliana OX=3702 GN=MVD2 PE=1 SV=1	MVD2	46.67	47.5	109	16	16	16	13	14	15	18	18	17	5	5	4	15	14	14	16	15	15	10	9	9	15	14	14	16	15	15	10	9	9	15	14	14	16	15	15	10	9	9	668700	680330	685950	616630	645100
i1_HQ_VdSWFU1_c11098_f2p0_1212_m.2800	Q8GYH6 RTNLP_ARATH; Reticulon-like protein B16 OS=Arabidopsis thaliana OX=3702 GN=RTNLB16 PE=2 SV=1	RTNLB16	25.413	13.9	4	3	3	3	2	1	0	0	0	0	0	0	1	3	2	2	1	1	2	1	1	1	3	2	2	1	1	2	1	1	1	3	2	2	1	1	2	1	1	1	0	0	0	0	0
i1_HQ_VdSWFU1_c11133_f5p0_1511_m.2801	Q8W034 RNP1_ARATH; Heterogeneous nuclear ribonucleoprotein 1 OS=Arabidopsis thaliana OX=3702 GN=RNP1 PE=1 SV=1	RNP1	36.67	40.9	63	13	11	11	6	6	9	9	9	10	4	5	5	9	12	11	13	13	12	9	10	9	7	10	9	11	11	10	7	8	7	7	10	9	11	11	10	7	8	7	1158000	1140800	1102000	1599000	1540800
i1_HQ_VdSWFU1_c11214_f2p0_1606_m.2810	Q9LKA4 UBA2C_ARATH; UBP1-associated protein 2C OS=Arabidopsis thaliana OX=3702 GN=UBA2C PE=2 SV=1	UBA2C	36.318	18.5	14	4	4	4	2	2	1	3	4	2	0	0	0	2	2	2	4	4	2	2	1	2	2	2	2	4	4	2	2	1	2	2	2	2	4	4	2	2	1	2	118360	123640	120810	134420	179170
i1_HQ_VdSWFU1_c11218_f2p0_1330_m.2811	P92963 RAB1C_ARATH; Ras-related protein RABB1c OS=Arabidopsis thaliana OX=3702 GN=RABB1C PE=1 SV=1	RABB1C	23.116	71.6	99	14	6	14	12	12	10	9	10	10	12	12	12	12	13	12	11	11	12	10	11	11	4	5	5	4	3	5	4	4	4	12	13	12	11	11	12	10	11	11	697830	713170	694550	516740	532550
i4_LQ_VdSWFU1_c19536_f1p0_4414_m.4471	P93051 ERDL7_ARATH; Sugar transporter ERD6-like 7 OS=Arabidopsis thaliana OX=3702 GN=At2g48020 PE=2 SV=2	At2g48020	39.531	4.2	4	1	1	1	0	1	1	1	0	1	0	0	0	1	1	1	1	1	1	0	0	0	1	1	1	1	1	1	0	0	0	1	1	1	1	1	1	0	0	0	0	0	0	0	0
i1_HQ_VdSWFU1_c11241_f4p0_1764_m.2815	Q9SBQ9 F3PH_PETHY; Flavonoid 3'-monooxygenase OS=Petunia hybrida OX=4102 GN=CYP75B2 PE=2 SV=1	CYP75B2	58.661	4.3	2	2	2	2	0	1	1	0	0	0	0	0	0	1	1	1	0	0	0	0	0	0	1	1	1	0	0	0	0	0	0	1	1	1	0	0	0	0	0	0	0	0	0	0	0
i1_HQ_VdSWFU1_c11259_f3p1_1362_m.2818	Q3EDJ0 AB19I_ARATH; ABC transporter I family member 19 OS=Arabidopsis thaliana OX=3702 GN=ABCI19 PE=2 SV=1	ABCI19	32.146	21.9	25	5	5	5	4	3	2	5	4	5	1	1	0	4	3	4	5	3	5	1	2	2	4	3	4	5	3	5	1	2	2	4	3	4	5	3	5	1	2	2	153830	105150	108970	222370	261760
i1_HQ_VdSWFU1_c113_f43p0_1314_m.1360	Q9C942 CSE_ARATH; Caffeoylshikimate esterase OS=Arabidopsis thaliana OX=3702 GN=CSE PE=1 SV=1	CSE	36.871	14.7	34	4	4	4	5	4	4	5	4	4	2	3	3	4	3	4	4	4	3	2	3	2	4	3	4	4	4	3	2	3	2	4	3	4	4	4	3	2	3	2	383160	498980	390230	230430	225490
i1_HQ_VdSWFU1_c11342_f2p0_1838_m.2827	Q9LYN8 EMS1_ARATH; Leucine-rich repeat receptor protein kinase EMS1 OS=Arabidopsis thaliana OX=3702 GN=EMS1 PE=1 SV=1	EMS1	40.563	9.9	6	2	2	2	1	2	1	0	0	0	1	0	1	1	2	1	0	0	0	1	0	1	1	2	1	0	0	0	1	0	1	1	2	1	0	0	0	1	0	1	0	0	0	0	0
i1_HQ_VdSWFU1_c11372_f2p5_1553_m.2830	Q9LNJ3 APF2_ARATH; Aspartyl protease family protein 2 OS=Arabidopsis thaliana OX=3702 GN=APF2 PE=2 SV=1	APF2	21.559	5.5	2	1	1	1	0	1	0	1	0	0	0	0	0	1	1	1	1	1	0	1	1	0	1	1	1	1	1	0	1	1	0	1	1	1	1	1	0	1	1	0	0	0	0	0	0
i1_HQ_VdSWFU1_c11390_f2p5_1513_m.2833	P29344 RR1_SPIOL; 30S ribosomal protein S1, chloroplastic OS=Spinacia oleracea OX=3562 GN=RPS1 PE=1 SV=1	RPS1	45.064	43.5	67	13	13	13	5	7	6	9	8	7	10	7	8	7	9	7	11	11	9	11	10	10	7	9	7	11	11	9	11	10	10	7	9	7	11	11	9	11	10	10	93271	85279	87494	214090	237880
i2_LQ_VdSWFU1_c101399_f1p1_2428_m.6893	P28643 FABG_CUPLA; 3-oxoacyl-[acyl-carrier-protein] reductase, chloroplastic OS=Cuphea lanceolata OX=3930 GN=CLKR27 PE=2 SV=1	CLKR27	31.048	28.7	28	6	5	5	4	3	3	4	3	3	2	3	3	5	5	4	5	6	4	3	4	3	4	4	3	4	5	3	3	4	3	4	4	3	4	5	3	3	4	3	110790	86333	99798	118570	148890
i1_HQ_VdSWFU1_c39901_f4p0_1542_m.4568	Q9LY62 GT644_ARATH; Glycosyltransferase family 64 protein C4 OS=Arabidopsis thaliana OX=3702 GN=EPC1 PE=2 SV=1	EPC1	37.025	23.9	22	5	5	5	4	3	4	3	4	4	0	0	0	5	5	5	4	4	4	1	1	1	5	5	5	4	4	4	1	1	1	5	5	5	4	4	4	1	1	1	227080	270050	267620	216200	213490
i1_LQ_VdSWFU1_c19311_f1p0_1375_m.7407	E1U332 ALL12_OLEEU; Isoflavone reductase-like protein OS=Olea europaea OX=4146 PE=1 SV=1	--	33.988	68.2	228	18	2	18	28	31	27	27	28	24	20	21	22	17	18	17	16	17	16	16	15	16	2	2	2	2	2	2	2	2	2	17	18	17	16	17	16	16	15	16	18804000	18492000	18454000	14295000	13960000
i1_HQ_VdSWFU1_c11464_f2p13_1201_m.2840	Q09851 AYR1_SCHPO; NADPH-dependent 1-acyldihydroxyacetone phosphate reductase OS=Schizosaccharomyces pombe (strain 972 / ATCC 24843) OX=284812 GN=ayr1 PE=3 SV=2	ayr1	35.793	22.1	10	5	5	5	2	0	3	0	1	1	1	1	1	4	2	4	2	4	3	3	1	3	4	2	4	2	4	3	3	1	3	4	2	4	2	4	3	3	1	3	35098	44192	71684	0	34554
i1_HQ_VdSWFU1_c11573_f5p0_1911_m.2849	Q9MA41 CTL1_ARATH; Chitinase-like protein 1 OS=Arabidopsis thaliana OX=3702 GN=CTL1 PE=1 SV=1	CTL1	34.971	30.4	27	6	6	6	5	4	6	4	4	4	0	0	0	6	5	5	5	5	4	0	0	0	6	5	5	5	5	4	0	0	0	6	5	5	5	5	4	0	0	0	156910	150760	156040	53357	51053
i1_HQ_VdSWFU1_c1160_f9p0_1361_m.1437	C6TBN2 AKR1_SOYBN; Probable aldo-keto reductase 1 OS=Glycine max OX=3847 GN=AKR1 PE=2 SV=1	AKR1	38.559	55.1	62	15	9	9	8	6	6	7	8	7	7	6	7	12	13	13	13	14	13	11	12	12	7	7	7	7	8	7	6	6	6	7	7	7	7	8	7	6	6	6	510280	523200	530960	575470	575620
i1_LQ_VdSWFU1_c7893_f1p9_1954_m.4838	Q54XK2 SC61A_DICDI; Protein transport protein Sec61 subunit alpha OS=Dictyostelium discoideum OX=44689 GN=sec61a PE=3 SV=1	sec61a	52.179	14.1	14	6	3	3	2	3	3	2	2	1	0	1	0	5	5	5	6	4	4	1	1	1	3	3	3	3	3	2	1	1	0	3	3	3	3	3	2	1	1	0	354090	368460	364200	249390	251130
i1_HQ_VdSWFU1_c11666_f2p0_1726_m.2855	P94026 RBCMT_TOBAC; Ribulose-1,5 bisphosphate carboxylase/oxygenase large subunit N-methyltransferase, chloroplastic OS=Nicotiana tabacum OX=4097 GN=RBCMT PE=2 SV=1	RBCMT	55.399	14.6	35	6	6	6	4	5	4	6	4	4	4	2	2	5	6	6	6	6	6	5	5	5	5	6	6	6	6	6	5	5	5	5	6	6	6	6	6	5	5	5	100630	102660	100860	101570	91617
i1_HQ_VdSWFU1_c11670_f3p5_1915_m.2856	Q9FE59 SUC4_ARATH; Sucrose transport protein SUC4 OS=Arabidopsis thaliana OX=3702 GN=SUC4 PE=1 SV=2	SUC4	53.904	9.2	7	2	2	2	2	1	0	1	2	1	0	0	0	2	2	2	2	2	2	0	0	0	2	2	2	2	2	2	0	0	0	2	2	2	2	2	2	0	0	0	79814	77609	74372	59880	56836
i1_HQ_VdSWFU1_c11686_f4p0_1713_m.2857	Q9LU10 DEGP8_ARATH; Protease Do-like 8, chloroplastic OS=Arabidopsis thaliana OX=3702 GN=DEGP8 PE=1 SV=1	DEGP8	50.068	23.3	38	8	8	8	2	3	3	5	5	3	6	5	6	4	4	4	5	6	4	7	7	7	4	4	4	5	6	4	7	7	7	4	4	4	5	6	4	7	7	7	116620	131840	130230	157600	157450
i2_LQ_VdSWFU1_c105170_f1p7_2047_m.7027	Q9SJ05 SK1_ARATH; Shikimate kinase 1, chloroplastic OS=Arabidopsis thaliana OX=3702 GN=SK1 PE=1 SV=2	SK1	13.306	20.7	7	2	2	2	1	1	0	2	1	2	0	0	0	1	1	1	2	2	2	0	0	0	1	1	1	2	2	2	0	0	0	1	1	1	2	2	2	0	0	0	0	0	0	25900	26241
i1_LQ_VdSWFU1_c75048_f1p20_1867_m.382	Q6DF46 COQ6_XENTR; Ubiquinone biosynthesis monooxygenase COQ6, mitochondrial OS=Xenopus tropicalis OX=8364 GN=coq6 PE=2 SV=1	coq6	55.119	48.4	88	16	16	16	7	9	9	11	10	11	12	10	9	13	12	13	13	11	14	13	13	12	13	12	13	13	11	14	13	13	12	13	12	13	13	11	14	13	13	12	111120	117500	125950	131300	131240
i1_HQ_VdSWFU1_c11731_f6p0_1997_m.2864	Q9SC14 DHYS_SENVE; Deoxyhypusine synthase OS=Senecio vernalis OX=93496 GN=DHS1 PE=2 SV=1	DHS1	40.875	10.8	4	2	2	2	0	0	0	2	2	0	0	0	0	0	1	0	2	2	0	0	0	0	0	1	0	2	2	0	0	0	0	0	1	0	2	2	0	0	0	0	0	0	0	12672	13295
i1_HQ_VdSWFU1_c1175_f3p0_1416_m.1441	Q9BRT8 CBWD1_HUMAN; COBW domain-containing protein 1 OS=Homo sapiens OX=9606 GN=CBWD1 PE=2 SV=1	CBWD1	43.492	8.2	2	2	2	2	0	0	0	0	1	1	0	0	0	0	1	0	2	1	1	0	0	0	0	1	0	2	1	1	0	0	0	0	1	0	2	1	1	0	0	0	0	0	0	0	0
i1_HQ_VdSWFU1_c1180_f6p0_1621_m.1443	U3U992 UGT8_CATRO; 7-deoxyloganetic acid glucosyltransferase OS=Catharanthus roseus OX=4058 GN=UGT709C2 PE=1 SV=1	UGT709C2	53.335	19.5	21	6	6	6	3	5	4	0	0	0	2	3	4	5	4	4	1	2	1	4	3	5	5	4	4	1	2	1	4	3	5	5	4	4	1	2	1	4	3	5	61450	77469	77205	0	42945
i1_HQ_VdSWFU1_c11827_f2p1_1602_m.2871	Q84TF0 AKRCA_ARATH; Aldo-keto reductase family 4 member C10 OS=Arabidopsis thaliana OX=3702 GN=AKR4C10 PE=1 SV=1	AKR4C10	39.758	15.6	7	4	4	4	3	0	2	1	1	0	0	0	0	4	2	4	3	4	1	0	0	0	4	2	4	3	4	1	0	0	0	4	2	4	3	4	1	0	0	0	36769	0	44104	25103	20654
i1_HQ_VdSWFU1_c1184_f3p0_1538_m.1444	O22873 BZP18_ARATH; bZIP transcription factor 18 OS=Arabidopsis thaliana OX=3702 GN=BZIP18 PE=1 SV=1	BZIP18	39.067	13.4	13	4	1	4	2	1	2	2	2	2	1	1	0	4	2	3	3	3	3	2	1	0	1	0	1	1	0	1	1	0	0	4	2	3	3	3	3	2	1	0	124240	90384	126690	95433	73364
i1_HQ_VdSWFU1_c11864_f7p0_1827_m.2873	Q9FNZ2 C3H48_ARATH; Zinc finger CCCH domain-containing protein 48 OS=Arabidopsis thaliana OX=3702 GN=ZFWD1 PE=2 SV=1	ZFWD1	47.129	10.9	14	3	3	3	1	2	3	3	2	3	0	0	0	2	3	3	3	3	3	0	0	0	2	3	3	3	3	3	0	0	0	2	3	3	3	3	3	0	0	0	64127	79890	61938	52066	52683
i1_HQ_VdSWFU1_c11888_f8p0_1277_m.2875	CDP15516.1; unnamed protein product [Coffea canephora]	--	38.97	16.3	15	5	5	5	1	1	2	4	3	4	0	0	0	2	3	3	5	4	5	0	0	0	2	3	3	5	4	5	0	0	0	2	3	3	5	4	5	0	0	0	75874	76243	74205	80293	80409
i2_HQ_VdSWFU1_c103831_f2p1_2043_m.1069	Q94IB8 LCB1_ARATH; Long chain base biosynthesis protein 1 OS=Arabidopsis thaliana OX=3702 GN=LCB1 PE=1 SV=1	LCB1	53.109	11.5	5	4	1	1	1	1	0	1	1	1	0	0	0	4	4	3	4	4	4	1	0	0	1	1	0	1	1	1	0	0	0	1	1	0	1	1	1	0	0	0	0	0	0	0	0
i1_HQ_VdSWFU1_c11897_f3p0_1744_m.2878	O82734 PP18_ARATH; Serine/threonine-protein phosphatase PP1 isozyme 8 OS=Arabidopsis thaliana OX=3702 GN=TOPP8 PE=1 SV=3	TOPP8	36.811	8.3	3	2	1	1	1	1	0	0	0	1	0	0	0	2	2	2	2	1	2	1	1	1	1	1	1	1	0	1	0	0	0	1	1	1	1	0	1	0	0	0	0	0	0	0	0
i1_HQ_VdSWFU1_c1191_f6p0_1548_m.1446	Q80W98 SGTB_RAT; Small glutamine-rich tetratricopeptide repeat-containing protein beta OS=Rattus norvegicus OX=10116 GN=Sgtb PE=1 SV=1	Sgtb	51.163	38.4	53	15	15	15	9	9	12	9	8	6	0	0	0	12	13	13	13	11	10	0	0	0	12	13	13	13	11	10	0	0	0	12	13	13	13	11	10	0	0	0	168530	175140	179240	106430	107690
i1_HQ_VdSWFU1_c11921_f6p2_1660_m.2880	O94432 YHKF_SCHPO; Uncharacterized RNA-binding protein C660.15 OS=Schizosaccharomyces pombe (strain 972 / ATCC 24843) OX=284812 GN=SPBC660.15 PE=4 SV=1	SPBC660.15	40.156	50.4	71	13	11	13	10	9	10	11	14	9	3	2	3	12	11	12	12	13	11	4	3	5	11	10	11	11	11	10	3	2	4	12	11	12	12	13	11	4	3	5	292280	287150	281530	357860	412720
i1_HQ_VdSWFU1_c11953_f3p0_1477_m.2884	Q9M2U2 TECR_ARATH; Very-long-chain enoyl-CoA reductase OS=Arabidopsis thaliana OX=3702 GN=ECR PE=1 SV=1	ECR	36.172	18.4	10	5	2	2	1	2	2	1	1	1	1	1	0	4	5	5	4	5	4	3	3	2	1	2	2	1	2	1	1	1	0	1	2	2	1	2	1	1	1	0	0	237170	196250	0	117350
i1_HQ_VdSWFU1_c1196_f10p5_1743_m.1447	Q9C7N4 GDL15_ARATH; GDSL esterase/lipase At1g29670 OS=Arabidopsis thaliana OX=3702 GN=At1g29670 PE=2 SV=1	At1g29670	41.157	32.7	24	7	7	7	6	8	4	2	2	2	0	0	0	7	7	7	2	3	4	1	1	0	7	7	7	2	3	4	1	1	0	7	7	7	2	3	4	1	1	0	304770	249010	245580	48695	43946
i1_HQ_VdSWFU1_c11967_f3p1_1695_m.2887	Q5Z627 EF1G3_ORYSJ; Elongation factor 1-gamma 3 OS=Oryza sativa subsp. japonica OX=39947 GN=Os06g0571400 PE=2 SV=1	Os06g0571400	54.361	28.2	14	10	4	4	2	1	2	2	3	4	0	0	0	8	6	8	8	9	9	2	2	2	3	2	3	3	4	4	0	0	0	3	2	3	3	4	4	0	0	0	132020	143990	128130	197770	177130
i1_LQ_VdSWFU1_c59612_f1p0_1380_m.7478	Q8GZ79 TI201_ARATH; Protein TIC 20-I, chloroplastic OS=Arabidopsis thaliana OX=3702 GN=TIC20-I PE=1 SV=1	TIC20-I	30.966	8.5	4	2	2	2	0	0	0	2	1	1	0	0	0	1	1	2	2	2	2	0	0	0	1	1	2	2	2	2	0	0	0	1	1	2	2	2	2	0	0	0	0	0	23910	42999	38394
i1_HQ_VdSWFU1_c12033_f3p1_1898_m.2895	Q9SGE0 AXS2_ARATH; UDP-D-apiose/UDP-D-xylose synthase 2 OS=Arabidopsis thaliana OX=3702 GN=AXS2 PE=2 SV=1	AXS2	43.711	48.7	35	16	1	7	6	4	6	6	5	5	1	1	1	14	15	14	15	15	12	8	6	8	1	1	1	0	0	0	0	0	0	6	6	6	6	6	5	2	1	2	278320	273860	271620	451050	440130
i1_HQ_VdSWFU1_c1205_f30p0_1504_m.1450	O04496 AED3_ARATH; Aspartyl protease AED3 OS=Arabidopsis thaliana OX=3702 GN=AED3 PE=1 SV=1	AED3	47.735	28.5	58	10	10	10	7	9	9	10	10	13	0	0	0	9	9	9	10	10	10	0	0	0	9	9	9	10	10	10	0	0	0	9	9	9	10	10	10	0	0	0	2502600	2542100	2525600	3315700	3265500
i2_LQ_VdSWFU1_c92794_f1p0_2505_m.3638	O22145 OSGP2_ARATH; Probable tRNA N6-adenosine threonylcarbamoyltransferase, mitochondrial OS=Arabidopsis thaliana OX=3702 GN=GCP1 PE=2 SV=2	GCP1	34.107	3.8	1	1	1	1	0	0	0	1	0	0	0	0	0	0	0	0	1	0	0	0	0	0	0	0	0	1	0	0	0	0	0	0	0	0	1	0	0	0	0	0	0	0	0	0	0
i1_HQ_VdSWFU1_c1207_f8p0_1847_m.1451	Q9LZM1 ORP3A_ARATH; Oxysterol-binding protein-related protein 3A OS=Arabidopsis thaliana OX=3702 GN=ORP3A PE=1 SV=1	ORP3A	51.275	22	13	6	5	5	2	4	3	0	2	2	0	0	0	6	6	6	3	4	4	2	1	1	5	5	5	2	3	3	1	0	0	5	5	5	2	3	3	1	0	0	119770	140870	125800	31822	38523
i1_HQ_VdSWFU1_c12089_f4p0_1746_m.2899	Q8LBB2 KING1_ARATH; SNF1-related protein kinase regulatory subunit gamma-1 OS=Arabidopsis thaliana OX=3702 GN=KING1 PE=1 SV=2	KING1	47.292	21.2	16	6	5	6	4	5	4	1	2	0	0	0	0	5	6	6	3	3	3	0	0	0	5	5	5	3	3	3	0	0	0	5	6	6	3	3	3	0	0	0	103580	116130	82162	23307	27216
i1_HQ_VdSWFU1_c1209_f7p0_1792_m.1452	Q93ZR6 WSD1_ARATH; O-acyltransferase WSD1 OS=Arabidopsis thaliana OX=3702 GN=WSD1 PE=2 SV=1	WSD1	52.647	26.1	33	10	9	10	4	4	6	9	4	6	0	0	0	9	9	9	10	9	9	0	1	0	9	9	9	9	8	8	0	1	0	9	9	9	10	9	9	0	1	0	104330	126640	118750	149710	157750
i1_HQ_VdSWFU1_c12093_f6p18_1557_m.2901	Q8W4E6 HPAT1_ARATH; Hydroxyproline O-arabinosyltransferase 1 OS=Arabidopsis thaliana OX=3702 GN=HPAT1 PE=1 SV=1	HPAT1	41.232	39.8	53	10	10	10	10	11	8	7	6	6	2	1	2	9	10	9	7	8	6	2	2	2	9	10	9	7	8	6	2	2	2	9	10	9	7	8	6	2	2	2	381210	371360	311450	213570	206380
i1_LQ_VdSWFU1_c23267_f1p52_1934_m.8685	Q8W4K5 VAB_ARATH; VAN3-binding protein OS=Arabidopsis thaliana OX=3702 GN=VAB PE=1 SV=1	VAB	22.368	6.4	2	1	1	1	1	0	1	0	0	0	0	0	0	1	1	1	1	1	1	0	0	0	1	1	1	1	1	1	0	0	0	1	1	1	1	1	1	0	0	0	0	0	0	0	0
i1_LQ_VdSWFU1_c23669_f1p2_1948_m.8825	Q93Y08 AB1K8_ARATH; Protein ACTIVITY OF BC1 COMPLEX KINASE 8, chloroplastic OS=Arabidopsis thaliana OX=3702 GN=ABC1K8 PE=2 SV=1	ABC1K8	30.842	25	9	4	4	4	0	0	0	2	3	2	0	2	0	0	0	0	2	4	3	1	2	2	0	0	0	2	4	3	1	2	2	0	0	0	2	4	3	1	2	2	0	0	0	61778	60413
i1_HQ_VdSWFU1_c12117_f2p0_1464_m.2905	XP_006445711.1; hypothetical protein CICLE_v10015803mg [Citrus clementina]	--	38.195	23.8	23	6	4	4	4	5	5	3	3	3	0	0	0	6	6	6	6	6	6	3	3	3	4	4	4	4	4	4	1	1	1	4	4	4	4	4	4	1	1	1	340050	329040	339580	207120	201710
i1_HQ_VdSWFU1_c12127_f5p0_1432_m.2906	P69834 ISPD_ARATH; 2-C-methyl-D-erythritol 4-phosphate cytidylyltransferase, chloroplastic OS=Arabidopsis thaliana OX=3702 GN=ISPD PE=1 SV=1	ISPD	34.705	36.1	63	9	9	9	5	6	7	8	6	9	7	8	7	6	6	7	8	7	9	7	7	7	6	6	7	8	7	9	7	7	7	6	6	7	8	7	9	7	7	7	341560	350670	353210	385000	414850
i1_HQ_VdSWFU1_c12191_f3p0_1702_m.2916	P48484 PP14_ARATH; Serine/threonine-protein phosphatase PP1 isozyme 4 OS=Arabidopsis thaliana OX=3702 GN=TOPP4 PE=1 SV=1	TOPP4	34.963	20.8	4	5	2	2	1	1	0	2	0	0	0	0	0	5	4	3	5	3	3	3	3	3	2	1	0	2	0	0	0	0	0	2	1	0	2	0	0	0	0	0	14695	0	0	15949	0
i1_HQ_VdSWFU1_c12197_f4p0_1670_m.2917	Q8VZN9 P2C11_ARATH; Probable protein phosphatase 2C 11 OS=Arabidopsis thaliana OX=3702 GN=At1g43900 PE=2 SV=1	At1g43900	36.933	28	19	8	7	7	2	5	3	2	1	2	1	2	1	6	7	6	5	7	6	5	5	5	5	6	5	5	6	5	4	4	4	5	6	5	5	6	5	4	4	4	165630	179080	168960	142180	123230
i1_HQ_VdSWFU1_c12213_f3p6_1204_m.2919	Q680K2 GPPL1_ARATH; Haloacid dehalogenase-like hydrolase domain-containing protein At4g39970 OS=Arabidopsis thaliana OX=3702 GN=At4g39970 PE=2 SV=1	At4g39970	33.854	53.6	79	11	11	11	4	5	8	9	8	8	11	12	14	8	9	9	8	9	9	9	9	11	8	9	9	8	9	9	9	9	11	8	9	9	8	9	9	9	9	11	151900	145320	164090	277530	280040
i1_HQ_VdSWFU1_c1224_f14p0_1680_m.1456	Q8VZ74 ERA_ARATH; GTPase ERA-like, chloroplastic OS=Arabidopsis thaliana OX=3702 GN=At5g66470 PE=2 SV=1	At5g66470	52.888	9.9	15	4	4	4	1	1	0	4	1	2	3	2	1	2	2	3	4	2	3	3	3	2	2	2	3	4	2	3	3	3	2	2	2	3	4	2	3	3	3	2	25417	28150	26556	58785	48401
i1_HQ_VdSWFU1_c1225_f25p0_1330_m.1457	Q6V4H0 10HGO_CATRO; 8-hydroxygeraniol dehydrogenase OS=Catharanthus roseus OX=4058 GN=10HGO PE=1 SV=1	10HGO	37.956	79.2	172	19	19	19	36	37	36	19	18	19	3	2	2	19	19	18	14	16	14	4	4	5	19	19	18	14	16	14	4	4	5	19	19	18	14	16	14	4	4	5	11564000	11674000	11269000	2100000	2106500
i1_HQ_VdSWFU1_c12251_f3p0_1530_m.2923	Q66GM8 PAE10_ARATH; Pectin acetylesterase 10 OS=Arabidopsis thaliana OX=3702 GN=PAE10 PE=2 SV=1	PAE10	45.617	35.5	51	10	8	10	8	9	8	9	9	8	0	0	0	9	9	9	10	10	9	1	0	1	7	7	7	8	8	7	1	0	1	9	9	9	10	10	9	1	0	1	158420	154540	163730	132640	137510
i2_LQ_VdSWFU1_c10715_f1p6_2100_m.5116	XP_002283267.1; PREDICTED: switch-associated protein 70 [Vitis vinifera]	--	56.098	48.7	104	17	16	17	12	12	12	15	13	13	10	7	10	14	12	13	14	14	14	11	8	10	13	11	12	13	13	13	10	7	9	14	12	13	14	14	14	11	8	10	226070	235880	220970	207950	193700
i1_HQ_VdSWFU1_c12265_f2p0_1292_m.2926	Q9SV07 ASAT1_ARATH; Acyl-CoA--sterol O-acyltransferase 1 OS=Arabidopsis thaliana OX=3702 GN=ASAT1 PE=1 SV=1	ASAT1	21.951	8.3	5	1	1	1	0	1	1	1	1	1	0	0	0	0	1	1	1	1	1	0	0	0	0	1	1	1	1	1	0	0	0	0	1	1	1	1	1	0	0	0	0	0	0	0	0
i1_HQ_VdSWFU1_c12308_f2p4_1331_m.2931	Q9FGM1 PYL8_ARATH; Abscisic acid receptor PYL8 OS=Arabidopsis thaliana OX=3702 GN=PYL8 PE=1 SV=1	PYL8	21.542	29.6	11	4	2	2	2	1	2	1	3	2	0	0	0	3	4	4	4	4	4	0	1	0	2	2	2	2	2	2	0	1	0	2	2	2	2	2	2	0	1	0	39773	35106	19710	49218	66226
i1_HQ_VdSWFU1_c1231_f15p0_1328_m.1460	Q9LSP7 UBC32_ARATH; Ubiquitin-conjugating enzyme E2 32 OS=Arabidopsis thaliana OX=3702 GN=UBC32 PE=2 SV=1	UBC32	32.87	39	15	5	5	5	2	4	3	1	3	2	0	0	0	3	3	4	2	2	2	1	1	0	3	3	4	2	2	2	1	1	0	3	3	4	2	2	2	1	1	0	45137	49449	46168	36222	35584
i1_HQ_VdSWFU1_c12323_f4p3_1421_m.2932	Q0JL44 SGT1_ORYSJ; Protein SGT1 homolog OS=Oryza sativa subsp. japonica OX=39947 GN=SGT1 PE=1 SV=1	SGT1	41.114	36.7	41	10	10	10	7	6	7	6	4	8	1	1	1	10	10	10	10	9	10	1	2	2	10	10	10	10	9	10	1	2	2	10	10	10	10	9	10	1	2	2	308210	290180	261590	306000	248750
i1_HQ_VdSWFU1_c12355_f8p0_1660_m.2938	Q8GYE0 PHF1_ARATH; SEC12-like protein 1 OS=Arabidopsis thaliana OX=3702 GN=PHF1 PE=1 SV=2	PHF1	43.389	23.5	35	7	7	7	2	3	6	2	6	5	3	4	4	5	5	5	5	5	5	4	6	5	5	5	5	5	5	5	4	6	5	5	5	5	5	5	5	4	6	5	126520	138910	121730	94047	93494
i1_HQ_VdSWFU1_c12396_f2p0_1877_m.2944	Q9LPS1 HXK3_ARATH; Hexokinase-3 OS=Arabidopsis thaliana OX=3702 GN=At1g50460 PE=1 SV=1	At1g50460	55.497	5.3	6	2	2	2	0	1	0	0	0	0	2	2	1	1	1	0	0	0	0	2	2	1	1	1	0	0	0	0	2	2	1	1	1	0	0	0	0	2	2	1	0	0	0	0	0
i1_HQ_VdSWFU1_c12428_f3p2_1269_m.2947	Q9LTV6 DECR2_ARATH; Peroxisomal 2,4-dienoyl-CoA reductase OS=Arabidopsis thaliana OX=3702 GN=At3g12800 PE=2 SV=1	At3g12800	33.847	23.8	15	5	5	5	3	2	3	2	3	2	0	0	0	4	5	4	4	4	4	1	1	0	4	5	4	4	4	4	1	1	0	4	5	4	4	4	4	1	1	0	242200	247640	238740	355490	354460
i1_HQ_VdSWFU1_c12461_f2p2_1380_m.2948	E0CSI1 MTBC1_VITVI; Probable bifunctional methylthioribulose-1-phosphate dehydratase/enolase-phosphatase E1 1 OS=Vitis vinifera OX=29760 GN=VIT_19s0014g02480 PE=3 SV=2	VIT_19s0014g02480	43.173	30	53	10	8	8	4	5	4	3	4	4	9	10	10	7	7	7	5	6	7	10	10	8	5	5	5	4	5	5	8	8	6	5	5	5	4	5	5	8	8	6	329970	319820	354260	228140	220620
i1_HQ_VdSWFU1_c12486_f2p0_1337_m.2953	Q38774 CDC2C_ANTMA; Cell division control protein 2 homolog C OS=Antirrhinum majus OX=4151 GN=CDC2C PE=2 SV=1	CDC2C	34.774	31.4	20	7	7	7	4	3	3	5	1	4	0	0	0	6	4	3	6	5	4	0	1	0	6	4	3	6	5	4	0	1	0	6	4	3	6	5	4	0	1	0	91510	91051	96128	62029	54069
i1_HQ_VdSWFU1_c1249_f6p0_1784_m.1463	Q84JL2 ODBA2_ARATH; 2-oxoisovalerate dehydrogenase subunit alpha 2, mitochondrial OS=Arabidopsis thaliana OX=3702 GN=At5g09300 PE=1 SV=1	At5g09300	59.93	12.7	19	5	4	4	1	2	2	2	1	2	1	4	4	4	4	4	4	3	3	4	5	5	3	3	3	3	2	3	3	4	4	3	3	3	3	2	3	3	4	4	70981	71007	65176	54247	44959
i1_HQ_VdSWFU1_c1250_f7p0_1575_m.1464	A0JMA9 KATL2_XENTR; Katanin p60 ATPase-containing subunit A-like 2 OS=Xenopus tropicalis OX=8364 GN=katnal2 PE=2 SV=1	katnal2	44.125	44.9	61	16	16	16	10	11	7	12	11	10	0	0	0	14	11	12	12	12	11	3	2	1	14	11	12	12	12	11	3	2	1	14	11	12	12	12	11	3	2	1	434560	473800	218120	207350	193990
i1_HQ_VdSWFU1_c12566_f2p22_1356_m.2957	O04016 P5CR_ACTCH; Pyrroline-5-carboxylate reductase OS=Actinidia chinensis OX=3625 PE=2 SV=1	--	31.247	13.8	5	3	1	1	1	1	0	1	1	1	0	0	0	3	3	2	3	3	3	1	0	1	1	1	0	1	1	1	0	0	0	1	1	0	1	1	1	0	0	0	0	0	0	0	0
i1_HQ_VdSWFU1_c12612_f4p4_1601_m.2958	Q9Y3F4 STRAP_HUMAN; Serine-threonine kinase receptor-associated protein OS=Homo sapiens OX=9606 GN=STRAP PE=1 SV=1	STRAP	38.129	54	44	13	10	10	6	5	6	4	3	5	5	5	5	12	12	13	11	11	12	10	8	10	9	9	10	8	8	10	7	6	7	9	9	10	8	8	10	7	6	7	158350	161090	160570	166170	166770
i1_LQ_VdSWFU1_c40803_f1p2_1661_m.3535	Q93W34 RP45C_ARATH; Polyadenylate-binding protein RBP45C OS=Arabidopsis thaliana OX=3702 GN=RBP45C PE=2 SV=1	RBP45C	42.816	32.5	81	10	9	10	11	9	11	12	10	10	7	6	5	10	9	9	10	10	10	7	5	5	9	8	8	9	9	9	6	4	5	10	9	9	10	10	10	7	5	5	369860	391990	386640	468760	464860
i1_HQ_VdSWFU1_c12664_f5p0_1369_m.2961	O81845 PUMP1_ARATH; Mitochondrial uncoupling protein 1 OS=Arabidopsis thaliana OX=3702 GN=PUMP1 PE=1 SV=1	PUMP1	32.495	38	59	10	10	10	5	7	7	6	6	5	7	7	9	8	8	10	8	7	7	10	9	10	8	8	10	8	7	7	10	9	10	8	8	10	8	7	7	10	9	10	366880	385870	385660	209680	209150
i1_HQ_VdSWFU1_c1267_f13p0_1665_m.1467	P0A9T5 TAS_SHIFL; Protein tas OS=Shigella flexneri OX=623 GN=tas PE=3 SV=1	tas	47.959	32.1	77	11	8	11	5	2	5	11	11	10	11	11	11	6	4	4	10	9	8	10	8	9	5	3	3	7	6	5	7	5	6	6	4	4	10	9	8	10	8	9	119610	132460	139840	265470	251840
i1_HQ_VdSWFU1_c1268_f5p0_1690_m.1468	P93431 RCA_ORYSJ; Ribulose bisphosphate carboxylase/oxygenase activase, chloroplastic OS=Oryza sativa subsp. japonica OX=39947 GN=RCA PE=1 SV=2	RCA	49.724	18	12	7	5	5	0	0	0	5	2	4	0	1	0	2	3	2	6	4	6	3	3	3	1	2	1	5	3	5	1	2	2	1	2	1	5	3	5	1	2	2	0	52588	0	77711	83726
i1_HQ_VdSWFU1_c1269_f10p0_1921_m.1469	Q66GM8 PAE10_ARATH; Pectin acetylesterase 10 OS=Arabidopsis thaliana OX=3702 GN=PAE10 PE=2 SV=1	PAE10	46.553	30.2	26	9	7	7	6	7	5	2	4	2	0	0	0	8	9	8	7	7	7	0	0	0	6	7	6	5	5	5	0	0	0	6	7	6	5	5	5	0	0	0	126640	121330	126500	54195	52899
i1_HQ_VdSWFU1_c25763_f2p3_1336_m.3995	KZV32927.1; inositol hexakisphosphate and diphosphoinositol-pentakisphosphate kinase 1-like [Dorcoceras hygrometricum]	--	33.725	14.8	12	3	3	3	2	2	2	2	2	2	0	0	0	3	2	3	2	3	3	0	0	0	3	2	3	2	3	3	0	0	0	3	2	3	2	3	3	0	0	0	55658	58261	53397	55536	53334
i1_HQ_VdSWFU1_c12727_f2p8_1936_m.2964	Q6YV23 CARA_ORYSJ; Carbamoyl-phosphate synthase small chain, chloroplastic OS=Oryza sativa subsp. japonica OX=39947 GN=CARA PE=2 SV=2	CARA	48.407	56.3	131	17	17	17	15	19	16	17	18	18	9	10	9	17	17	17	17	17	16	12	13	12	17	17	17	17	17	16	12	13	12	17	17	17	17	17	16	12	13	12	394430	403160	391640	435480	434140
i1_HQ_VdSWFU1_c1275_f4p0_1622_m.1471	Q6SYB9 METK2_TOBAC; S-adenosylmethionine synthase 2 OS=Nicotiana tabacum OX=4097 GN=SAMS2 PE=2 SV=1	SAMS2	42.62	69.2	73	19	11	11	13	13	12	15	10	10	0	0	0	18	19	18	18	17	16	7	8	7	10	11	10	10	9	9	0	1	0	10	11	10	10	9	9	0	1	0	617620	625810	622690	564280	566240
i1_HQ_VdSWFU1_c12778_f8p2_1737_m.2968	Q6DBP4 PAE8_ARATH; Pectin acetylesterase 8 OS=Arabidopsis thaliana OX=3702 GN=PAE8 PE=2 SV=1	PAE8	43.982	57.6	66	15	15	15	14	15	12	10	7	8	0	0	0	14	15	14	15	12	13	0	0	1	14	15	14	15	12	13	0	0	1	14	15	14	15	12	13	0	0	1	250840	263790	261390	148640	149320
i1_HQ_VdSWFU1_c1279_f13p0_1919_m.1473	O94260 G3BP_SCHPO; Putative G3BP-like protein OS=Schizosaccharomyces pombe (strain 972 / ATCC 24843) OX=284812 GN=nxt3 PE=1 SV=1	nxt3	51.234	11.6	17	4	4	4	3	2	3	3	3	3	0	0	0	3	4	3	4	3	3	0	0	1	3	4	3	4	3	3	0	0	1	3	4	3	4	3	3	0	0	1	273640	265710	276990	292630	315790
i1_HQ_VdSWFU1_c12809_f7p0_1718_m.2972	Q9FJT8 HATB_ARATH; Histone acetyltransferase type B catalytic subunit OS=Arabidopsis thaliana OX=3702 GN=HAG2 PE=2 SV=1	HAG2	52.252	34.5	86	12	12	12	10	12	10	15	13	12	4	5	5	11	11	11	12	12	11	5	7	6	11	11	11	12	12	11	5	7	6	11	11	11	12	12	11	5	7	6	196110	192560	200880	291040	310580
i1_HQ_VdSWFU1_c1284_f12p0_1735_m.1474	O50046 TRPB_CAMAC; Tryptophan synthase beta chain 2, chloroplastic OS=Camptotheca acuminata OX=16922 GN=TSB PE=2 SV=1	TSB	45.096	13.6	24	4	4	4	5	3	2	4	2	3	3	1	1	4	3	2	4	3	3	3	2	2	4	3	2	4	3	3	3	2	2	4	3	2	4	3	3	3	2	2	144550	153210	154730	149420	152820
i1_LQ_VdSWFU1_c73977_f1p0_1360_m.9338	O81062 SIP_ARATH; Signal peptide peptidase OS=Arabidopsis thaliana OX=3702 GN=SPP PE=2 SV=1	SPP	19.651	17.6	16	2	2	2	2	4	2	3	3	2	0	0	0	2	2	2	2	2	2	0	0	0	2	2	2	2	2	2	0	0	0	2	2	2	2	2	2	0	0	0	49822	42148	42189	60782	74385
i1_HQ_VdSWFU1_c12856_f4p0_1564_m.2974	Q7XA86 ZDH11_ARATH; Protein S-acyltransferase 10 OS=Arabidopsis thaliana OX=3702 GN=PAT10 PE=1 SV=1	PAT10	38.786	13.5	5	4	4	4	1	2	1	1	0	0	0	0	0	2	3	3	2	2	2	0	0	0	2	3	3	2	2	2	0	0	0	2	3	3	2	2	2	0	0	0	0	47155	47727	54434	0
i1_HQ_VdSWFU1_c12872_f2p5_1922_m.2976	P94479 YNBB_BACSU; Uncharacterized protein YnbB OS=Bacillus subtilis (strain 168) OX=224308 GN=ynbB PE=4 SV=2	ynbB	50.55	6.1	4	2	2	2	0	0	1	1	0	2	0	0	0	1	1	1	2	1	2	1	0	0	1	1	1	2	1	2	1	0	0	1	1	1	2	1	2	1	0	0	0	0	0	19383	0
i1_LQ_VdSWFU1_c78941_f1p1_1284_m.1688	Q9FVU9 CSN5B_ARATH; COP9 signalosome complex subunit 5b OS=Arabidopsis thaliana OX=3702 GN=CSN5B PE=1 SV=1	CSN5B	40.442	56.8	81	14	14	14	11	9	14	10	12	8	4	6	7	13	12	13	9	11	10	7	7	7	13	12	13	9	11	10	7	7	7	13	12	13	9	11	10	7	7	7	254050	244230	267840	265300	272060
i1_HQ_VdSWFU1_c12903_f6p2_1651_m.2981	Q8GYW8 SCT_ARATH; Spermidine coumaroyl-CoA acyltransferase OS=Arabidopsis thaliana OX=3702 GN=SCT PE=1 SV=1	SCT	49.646	40.1	55	13	9	13	7	9	11	6	10	10	1	1	0	10	9	12	9	11	10	7	4	2	7	6	8	7	7	7	4	2	1	10	9	12	9	11	10	7	4	2	197730	236290	212620	131360	187220
i1_HQ_VdSWFU1_c26546_f2p7_1563_m.4028	A8JGB0 ASNA1_CHLRE; ATPase ARSA1 OS=Chlamydomonas reinhardtii OX=3055 GN=ARSA1 PE=1 SV=2	ARSA1	43.747	31.3	60	8	7	8	6	5	6	7	7	7	7	8	7	7	6	7	7	8	7	6	7	6	6	5	6	6	7	6	5	6	5	7	6	7	7	8	7	6	7	6	193650	203170	204760	240530	227900
i1_HQ_VdSWFU1_c12945_f4p0_1762_m.2991	OAY49937.1; hypothetical protein MANES_05G095400 [Manihot esculenta]	--	48.686	23.8	36	7	7	7	6	5	6	6	6	7	0	0	0	5	5	5	6	5	6	0	0	0	5	5	5	6	5	6	0	0	0	5	5	5	6	5	6	0	0	0	84972	82971	76828	100440	102280
i1_HQ_VdSWFU1_c1295_f13p0_1320_m.1475	Q3L181 PERR_RAUSE; Perakine reductase OS=Rauvolfia serpentina OX=4060 GN=PR PE=1 SV=1	PR	38.515	75.7	131	22	10	22	10	9	11	6	7	6	26	28	28	11	12	12	11	11	9	21	22	22	4	4	4	4	4	4	9	10	10	11	12	12	11	11	9	21	22	22	604060	633160	594660	321750	337410
i1_HQ_VdSWFU1_c12991_f3p10_1372_m.2999	Q9FGY4 FB341_ARATH; F-box protein At5g49610 OS=Arabidopsis thaliana OX=3702 GN=At5g49610 PE=1 SV=1	At5g49610	39.898	20	18	6	6	6	3	2	4	2	2	1	1	2	1	3	3	4	3	4	4	3	3	2	3	3	4	3	4	4	3	3	2	3	3	4	3	4	4	3	3	2	349020	175880	196790	103780	116970
i1_HQ_VdSWFU1_c13026_f4p0_1723_m.3003	Q94A79 DMS3_ARATH; Protein DEFECTIVE IN MERISTEM SILENCING 3 OS=Arabidopsis thaliana OX=3702 GN=DMS3 PE=1 SV=1	DMS3	47.841	38.3	48	13	13	13	6	7	3	10	12	10	0	0	0	9	10	7	12	13	12	1	1	0	9	10	7	12	13	12	1	1	0	9	10	7	12	13	12	1	1	0	87165	98295	94712	154100	135500
i1_HQ_VdSWFU1_c13046_f2p4_1883_m.3005	O80433 CISY_DAUCA; Citrate synthase, mitochondrial OS=Daucus carota OX=4039 GN=CS PE=2 SV=1	CS	52.631	44.2	121	16	16	16	14	15	13	15	11	10	15	15	13	16	15	14	14	12	13	14	15	14	16	15	14	14	12	13	14	15	14	16	15	14	14	12	13	14	15	14	894610	901880	899010	578630	570320
i1_HQ_VdSWFU1_c1305_f5p0_1351_m.1478	Q84K90 RHIP1_ARATH; RGS1-HXK1-interacting protein 1 OS=Arabidopsis thaliana OX=3702 GN=RHIP1 PE=1 SV=1	RHIP1	31.811	32.5	38	7	5	7	6	5	3	5	6	5	2	4	2	7	6	6	6	5	7	4	5	3	5	5	5	5	4	5	3	4	3	7	6	6	6	5	7	4	5	3	194130	193850	191110	174210	178530
i1_LQ_VdSWFU1_c51404_f1p0_1272_m.4881	P45432 CSN1_ARATH; COP9 signalosome complex subunit 1 OS=Arabidopsis thaliana OX=3702 GN=CSN1 PE=1 SV=2	CSN1	34.327	14.2	19	4	4	4	3	3	3	4	3	3	0	0	0	4	4	3	4	4	4	0	0	0	4	4	3	4	4	4	0	0	0	4	4	3	4	4	4	0	0	0	63188	61747	60092	51586	51261
i1_HQ_VdSWFU1_c1308_f6p0_1557_m.1479	Q84L31 RD23C_ARATH; Ubiquitin receptor RAD23c OS=Arabidopsis thaliana OX=3702 GN=RAD23C PE=1 SV=2	RAD23C	40.696	30.9	67	9	6	6	10	9	10	9	8	9	4	4	4	8	8	9	8	9	8	4	6	7	5	5	6	6	6	5	3	3	4	5	5	6	6	6	5	3	3	4	659890	632160	678050	413930	415180
i1_HQ_VdSWFU1_c1309_f5p0_1452_m.1480	Q55480 YZ37_SYNY3; Uncharacterized sugar kinase slr0537 OS=Synechocystis sp. (strain PCC 6803 / Kazusa) OX=1111708 GN=slr0537 PE=3 SV=1	slr0537	40.305	6.1	2	1	1	1	1	1	0	0	0	0	0	0	0	1	1	0	0	0	0	0	0	0	1	1	0	0	0	0	0	0	0	1	1	0	0	0	0	0	0	0	0	0	0	0	0
i2_LQ_VdSWFU1_c57436_f1p17_2128_m.7422	Q84ZC0 VATH_ORYSJ; Probable V-type proton ATPase subunit H OS=Oryza sativa subsp. japonica OX=39947 GN=Os07g0549700 PE=2 SV=1	Os07g0549700	51.79	32.6	43	12	12	12	5	7	6	7	7	5	2	1	3	9	9	8	8	9	9	5	4	5	9	9	8	8	9	9	5	4	5	9	9	8	8	9	9	5	4	5	86571	90527	98406	88820	79912
i1_LQ_VdSWFU1_c52257_f1p0_1944_m.5148	Q6NQB7 B3GT7_ARATH; Beta-1,3-galactosyltransferase 7 OS=Arabidopsis thaliana OX=3702 GN=B3GALT7 PE=2 SV=1	B3GALT7	37.906	3.8	5	1	1	1	1	0	1	1	1	1	0	0	0	1	1	1	1	1	1	0	0	0	1	1	1	1	1	1	0	0	0	1	1	1	1	1	1	0	0	0	0	0	0	0	0
i1_HQ_VdSWFU1_c13109_f5p0_1180_m.3003	XP_006484841.1; PREDICTED: uncharacterized protein LOC102625084 [Citrus sinensis]	--	23.932	14.2	4	1	1	1	1	1	1	0	1	0	0	0	0	1	1	1	0	1	0	0	0	0	1	1	1	0	1	0	0	0	0	1	1	1	0	1	0	0	0	0	0	0	0	0	0
i1_HQ_VdSWFU1_c13129_f8p0_1788_m.3006	Q9M0N1 PUX10_ARATH; Plant UBX domain-containing protein 10 OS=Arabidopsis thaliana OX=3702 GN=PUX10 PE=2 SV=1	PUX10	50.696	21.8	55	8	8	8	7	7	7	7	6	8	4	5	4	7	6	7	7	6	7	4	5	6	7	6	7	7	6	7	4	5	6	7	6	7	7	6	7	4	5	6	124890	120800	116800	152360	147930
i1_HQ_VdSWFU1_c1313_f15p1_1320_m.1482	Q9SLN8 DBR_TOBAC; 2-alkenal reductase (NADP(+)-dependent) OS=Nicotiana tabacum OX=4097 GN=DBR PE=1 SV=1	DBR	38.413	47.2	72	14	6	6	7	8	7	10	9	7	10	7	7	13	13	13	13	13	13	13	12	14	5	5	5	5	5	5	6	5	6	5	5	5	5	5	5	6	5	6	1006200	991810	1035000	1227900	1237900
i1_HQ_VdSWFU1_c1319_f8p0_1800_m.1485	Q40532 NTF4_TOBAC; Mitogen-activated protein kinase homolog NTF4 OS=Nicotiana tabacum OX=4097 GN=NTF4 PE=2 SV=1	NTF4	44.595	39.9	13	12	1	1	2	2	2	2	1	1	1	1	1	12	12	12	12	12	11	11	11	11	1	1	1	1	1	1	1	1	1	1	1	1	1	1	1	1	1	1	0	0	0	0	0
i2_LQ_VdSWFU1_c47072_f1p2_2037_m.4919	Q5XGR8 LACB2_XENLA; Endoribonuclease LACTB2 OS=Xenopus laevis OX=8355 GN=lactb2 PE=2 SV=1	lactb2	55.084	45.4	115	18	18	18	12	13	16	16	15	16	9	10	8	17	16	18	16	18	17	12	12	10	17	16	18	16	18	17	12	12	10	17	16	18	16	18	17	12	12	10	369610	344160	353590	395380	400430
i1_HQ_VdSWFU1_c13196_f2p8_1646_m.3012	Q94F00 IMPL1_ARATH; Phosphatase IMPL1, chloroplastic OS=Arabidopsis thaliana OX=3702 GN=IMPL1 PE=1 SV=2	IMPL1	42.146	30.8	48	8	8	8	3	6	4	4	5	4	9	6	7	5	7	6	5	6	6	7	6	7	5	7	6	5	6	6	7	6	7	5	7	6	5	6	6	7	6	7	139090	150080	148390	269030	239730
i3_LQ_VdSWFU1_c38119_f1p1_3493_m.4828	Q9M2V1 NCA1_ARATH; Protein NCA1 OS=Arabidopsis thaliana OX=3702 GN=NCA1 PE=1 SV=1	NCA1	40.331	12.7	8	4	4	4	0	0	0	1	1	1	2	2	1	2	1	1	2	3	2	3	3	2	2	1	1	2	3	2	3	3	2	2	1	1	2	3	2	3	3	2	62839	0	0	88299	76443
i1_HQ_VdSWFU1_c13198_f11p0_1910_m.3014	D3YY23 LONF1_MOUSE; LON peptidase N-terminal domain and RING finger protein 1 OS=Mus musculus OX=10090 GN=Lonrf1 PE=1 SV=2	Lonrf1	55.536	5.6	3	2	2	2	0	0	0	2	0	1	0	0	0	0	0	0	2	0	1	0	0	0	0	0	0	2	0	1	0	0	0	0	0	0	2	0	1	0	0	0	0	0	0	0	0
i1_HQ_VdSWFU1_c13202_f6p0_1905_m.3016	B9DHD7 VAP22_ARATH; Vesicle-associated protein 2-2 OS=Arabidopsis thaliana OX=3702 GN=PVA22 PE=1 SV=1	PVA22	43.888	6.2	2	2	2	2	0	0	0	1	1	0	0	0	0	0	1	1	1	2	1	0	0	0	0	1	1	1	2	1	0	0	0	0	1	1	1	2	1	0	0	0	0	0	0	0	0
i1_HQ_VdSWFU1_c1322_f6p0_1911_m.1486	Q2RAK2 KPYC1_ORYSJ; Pyruvate kinase 1, cytosolic OS=Oryza sativa subsp. japonica OX=39947 GN=Os11g0148500 PE=1 SV=1	Os11g0148500	57.53	50.9	76	20	16	16	12	16	10	6	6	6	8	7	5	17	19	13	15	13	10	15	13	14	14	16	12	12	12	9	12	11	11	14	16	12	12	12	9	12	11	11	241930	232590	245280	126360	115870
i1_HQ_VdSWFU1_c13245_f5p1_1250_m.3022	OMP01378.1; Sel1-like protein [Corchorus olitorius]	--	32.46	4.9	1	1	1	1	0	0	0	1	0	0	0	0	0	0	0	1	1	0	0	0	0	0	0	0	1	1	0	0	0	0	0	0	0	1	1	0	0	0	0	0	0	0	0	0	0
i1_HQ_VdSWFU1_c13248_f3p3_1662_m.3023	Q9SB37 PMEI7_ARATH; Pectinesterase inhibitor 7 OS=Arabidopsis thaliana OX=3702 GN=PMEI7 PE=2 SV=1	PMEI7	22.828	23.1	9	2	2	2	2	1	3	1	1	1	0	0	0	1	1	2	1	1	1	0	0	0	1	1	2	1	1	1	0	0	0	1	1	2	1	1	1	0	0	0	276530	107780	273850	28200	0
i1_HQ_VdSWFU1_c13252_f2p1_1911_m.3024	Q9ZU32 NADC_ARATH; Nicotinate-nucleotide pyrophosphorylase [carboxylating], chloroplastic OS=Arabidopsis thaliana OX=3702 GN=QPT PE=2 SV=2	QPT	30.686	22.8	25	5	5	5	4	4	3	4	3	4	2	1	0	5	5	4	5	5	5	2	3	3	5	5	4	5	5	5	2	3	3	5	5	4	5	5	5	2	3	3	74351	72268	68474	68403	72028
i1_HQ_VdSWFU1_c1326_f5p0_1991_m.1487	Q8DKR7 DNAJ_THEEB; Chaperone protein DnaJ OS=Thermosynechococcus elongatus (strain BP-1) OX=197221 GN=dnaJ PE=3 SV=2	dnaJ	52.663	20	37	7	7	7	3	4	3	4	5	2	7	5	4	4	6	5	6	7	5	6	5	5	4	6	5	6	7	5	6	5	5	4	6	5	6	7	5	6	5	5	123530	116890	124910	118830	117550
i1_HQ_VdSWFU1_c13320_f2p0_1249_m.3031	Q8VZJ7 P4H9_ARATH; Probable prolyl 4-hydroxylase 9 OS=Arabidopsis thaliana OX=3702 GN=P4H9 PE=2 SV=1	P4H9	14.214	13.6	7	1	1	1	1	1	2	0	2	1	0	0	0	1	1	1	1	1	1	1	1	1	1	1	1	1	1	1	1	1	1	1	1	1	1	1	1	1	1	1	40059	42791	35446	0	16740
i1_HQ_VdSWFU1_c1336_f6p0_1798_m.1491	Q9C5Z3 EIF3E_ARATH; Eukaryotic translation initiation factor 3 subunit E OS=Arabidopsis thaliana OX=3702 GN=TIF3E1 PE=1 SV=1	TIF3E1	52.911	48.1	92	16	16	16	13	12	14	12	13	12	5	5	6	16	16	16	15	15	13	6	7	8	16	16	16	15	15	13	6	7	8	16	16	16	15	15	13	6	7	8	282300	284190	286790	239380	236160
i1_HQ_VdSWFU1_c13362_f7p6_1842_m.3032	Q94A94 DCDA2_ARATH; Diaminopimelate decarboxylase 2, chloroplastic OS=Arabidopsis thaliana OX=3702 GN=LYSA2 PE=1 SV=1	LYSA2	54.075	47	174	19	18	19	20	18	19	21	22	20	18	20	16	18	17	16	17	18	17	16	18	17	17	17	16	17	17	17	16	17	16	18	17	16	17	18	17	16	18	17	744500	743890	754750	806070	821500
i1_HQ_VdSWFU1_c13388_f5p26_1665_m.3035	Q40467 IF414_TOBAC; Eukaryotic initiation factor 4A-14 OS=Nicotiana tabacum OX=4097 PE=2 SV=1	--	47.057	59.2	5	24	1	1	1	1	0	1	1	1	0	0	0	23	23	21	23	24	23	22	19	22	1	1	0	1	1	1	1	0	0	1	1	0	1	1	1	1	0	0	0	0	0	0	0
i1_HQ_VdSWFU1_c1340_f14p0_1428_m.1492	Q96556 SPD1_DATST; Spermidine synthase 1 OS=Datura stramonium OX=4076 PE=2 SV=1	--	43.51	25.1	49	7	7	7	7	7	6	6	6	7	3	3	4	7	6	6	6	6	6	4	3	3	7	6	6	6	6	6	4	3	3	7	6	6	6	6	6	4	3	3	567070	537380	566790	348620	349340
i2_LQ_VdSWFU1_c36683_f1p1_2204_m.2072	Q8LE94 RING3_ARATH; E3 ubiquitin-protein ligase At3g02290 OS=Arabidopsis thaliana OX=3702 GN=At3g02290 PE=2 SV=1	At3g02290	17.373	18.4	3	2	2	2	0	0	1	2	0	0	0	0	0	0	0	1	2	1	0	0	0	0	0	0	1	2	1	0	0	0	0	0	0	1	2	1	0	0	0	0	0	0	0	0	0
i1_HQ_VdSWFU1_c13409_f2p0_1472_m.3037	P10933 FENR1_PEA; Ferredoxin--NADP reductase, leaf isozyme, chloroplastic OS=Pisum sativum OX=3888 GN=PETH PE=1 SV=1	PETH	28.924	60	8	15	1	1	1	0	1	1	1	1	1	1	1	12	11	12	14	14	12	14	14	15	1	0	1	1	1	1	1	1	1	1	0	1	1	1	1	1	1	1	0	0	0	0	0
i1_HQ_VdSWFU1_c13425_f3p0_1638_m.3038	Q9LUV4 FRL4A_ARATH; FRIGIDA-like protein 4a OS=Arabidopsis thaliana OX=3702 GN=FRL4A PE=2 SV=1	FRL4A	53.937	7.2	5	3	3	3	1	1	1	1	1	0	0	0	0	1	2	3	3	3	2	0	0	0	1	2	3	3	3	2	0	0	0	1	2	3	3	3	2	0	0	0	0	58322	61574	55189	93485
i1_HQ_VdSWFU1_c13426_f3p0_1566_m.3039	Q9LS90 LFR_ARATH; Armadillo repeat-containing protein LFR OS=Arabidopsis thaliana OX=3702 GN=LFR PE=2 SV=1	LFR	50.267	7.9	12	3	2	2	2	1	2	2	3	2	0	0	0	2	2	2	2	3	3	0	0	0	2	2	2	2	2	2	0	0	0	2	2	2	2	2	2	0	0	0	124020	117000	107080	128400	150930
i2_LQ_VdSWFU1_c96369_f1p2_2387_m.4990	O04619 ADNT1_ARATH; Mitochondrial adenine nucleotide transporter ADNT1 OS=Arabidopsis thaliana OX=3702 GN=ADNT1 PE=1 SV=1	ADNT1	36.139	11.7	3	2	1	1	0	0	1	1	1	0	0	0	0	1	1	2	2	2	1	1	1	1	0	0	1	1	1	0	0	0	0	0	0	1	1	1	0	0	0	0	0	0	0	0	0
i1_HQ_VdSWFU1_c1346_f6p0_1439_m.1493	Q9LRN8 RK3B_ARATH; 50S ribosomal protein L3-2, chloroplastic OS=Arabidopsis thaliana OX=3702 GN=RPL3B PE=2 SV=1	RPL3B	34.334	31.2	20	7	7	7	3	5	3	2	2	5	0	0	0	3	5	5	5	3	3	2	1	1	3	5	5	5	3	3	2	1	1	3	5	5	5	3	3	2	1	1	91774	120920	105680	94258	99614
i1_HQ_VdSWFU1_c9200_f5p0_1404_m.2614	Q8W2B8 SAT4_ARATH; Serine acetyltransferase 4 OS=Arabidopsis thaliana OX=3702 GN=SAT4 PE=1 SV=1	SAT4	36.918	10.3	7	3	3	3	2	2	1	1	0	1	0	0	0	2	2	2	3	1	1	0	0	0	2	2	2	3	1	1	0	0	0	2	2	2	3	1	1	0	0	0	49166	41057	35948	34853	0
i1_LQ_VdSWFU1_c23723_f1p0_1502_m.8843	Q9LJH5 GLO4_ARATH; Peroxisomal (S)-2-hydroxy-acid oxidase GLO4 OS=Arabidopsis thaliana OX=3702 GN=GLO4 PE=2 SV=1	GLO4	24.52	13.8	2	2	1	1	0	0	0	1	1	0	0	0	0	0	1	1	2	2	2	0	0	0	0	0	0	1	1	1	0	0	0	0	0	0	1	1	1	0	0	0	0	0	0	0	0
i1_HQ_VdSWFU1_c13540_f2p0_1247_m.3047	Q8GYK2 SOBRL_ARATH; Probable carboxylesterase SOBER1-like OS=Arabidopsis thaliana OX=3702 GN=At4g22300 PE=2 SV=1	At4g22300	28.914	53.4	71	11	11	11	10	11	10	6	7	7	7	7	6	11	10	10	8	9	10	7	8	7	11	10	10	8	9	10	7	8	7	11	10	10	8	9	10	7	8	7	594200	604920	597760	449850	469850
i1_HQ_VdSWFU1_c13553_f2p17_1665_m.3050	Q9SEE4 PIRL_SOLLC; Pirin-like protein OS=Solanum lycopersicum OX=4081 PE=2 SV=1	--	33.109	26.2	41	5	5	5	5	5	4	6	6	5	3	3	4	5	4	4	5	5	5	2	3	3	5	4	4	5	5	5	2	3	3	5	4	4	5	5	5	2	3	3	384370	376480	374150	352890	375920
i1_HQ_VdSWFU1_c13598_f2p0_1842_m.3054	A8JGB0 ASNA1_CHLRE; ATPase ARSA1 OS=Chlamydomonas reinhardtii OX=3055 GN=ARSA1 PE=1 SV=2	ARSA1	30.5	18.3	11	4	3	3	2	2	3	1	1	2	0	0	0	4	3	4	3	3	4	2	1	1	3	2	3	2	2	3	1	0	0	3	2	3	2	2	3	1	0	0	36218	27734	31480	28795	33776
i1_HQ_VdSWFU1_c13628_f2p6_1790_m.3057	B7IFB5 RS15_THEAB; 30S ribosomal protein S15 OS=Thermosipho africanus (strain TCF52B) OX=484019 GN=rpsO PE=3 SV=1	rpsO	51.277	7.2	3	3	2	2	1	0	1	0	1	0	0	0	0	3	2	2	1	3	2	0	0	0	2	1	1	0	2	1	0	0	0	2	1	1	0	2	1	0	0	0	15166	0	0	0	12921
i1_HQ_VdSWFU1_c1363_f17p0_1963_m.1496	P29677 MPPA_SOLTU; Mitochondrial-processing peptidase subunit alpha OS=Solanum tuberosum OX=4113 GN=MPP PE=1 SV=1	MPP	54.836	56.2	191	19	17	19	24	25	20	23	27	22	16	19	15	18	16	17	18	18	16	14	16	14	16	14	15	16	16	14	12	14	12	18	16	17	18	18	16	14	16	14	1901900	1935800	1967500	1632000	1628700
i1_HQ_VdSWFU1_c1368_f10p9_1474_m.1498	Q9LNC6 TOL2_ARATH; TOM1-like protein 2 OS=Arabidopsis thaliana OX=3702 GN=TOL2 PE=1 SV=1	TOL2	44.594	36	40	10	10	10	7	7	7	6	5	4	1	2	1	9	10	10	9	9	8	2	3	4	9	10	10	9	9	8	2	3	4	9	10	10	9	9	8	2	3	4	158380	152490	149750	91541	98793
i1_HQ_VdSWFU1_c13755_f2p0_1233_m.3068	Q8L633 RNZ2_ARATH; tRNase Z TRZ2, chloroplastic OS=Arabidopsis thaliana OX=3702 GN=TRZ2 PE=2 SV=1	TRZ2	40.066	22.9	19	6	6	6	2	3	2	5	4	3	0	0	0	2	2	2	6	6	4	1	0	0	2	2	2	6	6	4	1	0	0	2	2	2	6	6	4	1	0	0	58802	58349	54956	99098	99362
i1_HQ_VdSWFU1_c13758_f2p0_1904_m.3069	XP_019076466.1; PREDICTED: transcription termination factor MTERF2, chloroplastic-like [Vitis vinifera]	--	13.58	12.3	2	1	1	1	0	0	0	1	0	1	0	0	0	0	1	0	1	0	1	0	0	0	0	1	0	1	0	1	0	0	0	0	1	0	1	0	1	0	0	0	0	0	0	0	0
i1_HQ_VdSWFU1_c1379_f16p0_1438_m.1500	P14675 ADH3_SOLTU; Alcohol dehydrogenase 3 OS=Solanum tuberosum OX=4113 GN=ADH3 PE=2 SV=1	ADH3	44.338	60.7	140	18	8	18	15	17	15	11	9	9	23	23	18	15	15	14	12	13	12	17	17	16	7	6	7	6	8	6	7	7	6	15	15	14	12	13	12	17	17	16	788670	768960	831260	184420	186950
i2_LQ_VdSWFU1_c100019_f1p4_2432_m.6387	O24457 ODPA3_ARATH; Pyruvate dehydrogenase E1 component subunit alpha-3, chloroplastic OS=Arabidopsis thaliana OX=3702 GN=PDH-E1 ALPHA PE=2 SV=1	PDH-E1	53.849	30.4	45	14	8	8	5	6	9	8	8	8	1	0	0	12	12	11	14	11	14	6	6	6	7	7	7	8	7	8	2	1	2	7	7	7	8	7	8	2	1	2	365400	303300	433820	637270	630020
i1_HQ_VdSWFU1_c13796_f5p0_1870_m.3073	Q84P23 4CLL9_ARATH; 4-coumarate--CoA ligase-like 9 OS=Arabidopsis thaliana OX=3702 GN=4CLL9 PE=1 SV=2	4CLL9	61.135	15.6	27	5	5	5	3	2	1	4	4	4	3	3	3	3	2	2	4	5	4	4	5	4	3	2	2	4	5	4	4	5	4	3	2	2	4	5	4	4	5	4	39254	41524	42967	66277	67424
i2_HQ_VdSWFU1_c11714_f2p3_2106_m.7379	Q9S713 STT7_ARATH; Serine/threonine-protein kinase STN7, chloroplastic OS=Arabidopsis thaliana OX=3702 GN=STN7 PE=1 SV=1	STN7	38.233	11.6	3	3	3	3	0	0	0	0	0	0	2	0	1	0	0	0	0	1	0	2	1	1	0	0	0	0	1	0	2	1	1	0	0	0	0	1	0	2	1	1	0	0	0	0	0
i1_HQ_VdSWFU1_c13800_f2p0_1829_m.3074	P46265 TBB5_ORYSJ; Tubulin beta-5 chain OS=Oryza sativa subsp. japonica OX=39947 GN=TUBB5 PE=1 SV=1	TUBB5	49.796	50	15	16	3	3	2	2	3	2	2	2	1	0	1	14	16	16	15	15	14	10	7	8	2	3	3	2	2	2	2	1	1	2	3	3	2	2	2	2	1	1	136650	131720	141850	101820	102810
i2_LQ_VdSWFU1_c98685_f1p5_2955_m.5921	Q08A71 ANM6_ARATH; Probable protein arginine N-methyltransferase 6 OS=Arabidopsis thaliana OX=3702 GN=PRMT6 PE=2 SV=1	PRMT6	43.083	11.7	9	3	3	3	1	2	1	2	2	1	0	0	0	2	2	1	2	3	1	0	0	0	2	2	1	2	3	1	0	0	0	2	2	1	2	3	1	0	0	0	35521	34761	0	39922	41424
i1_HQ_VdSWFU1_c1384_f5p18_1781_m.1504	Q9SA99 BBE2_ARATH; Berberine bridge enzyme-like 2 OS=Arabidopsis thaliana OX=3702 GN=At1g11770 PE=2 SV=1	At1g11770	58.709	30.1	79	14	3	14	10	12	9	10	10	11	4	6	7	14	14	13	13	14	12	11	10	11	3	3	3	3	3	3	3	2	2	14	14	13	13	14	12	11	10	11	161230	163320	174060	126120	125770
i1_HQ_VdSWFU1_c13843_f7p0_1632_m.3080	P22738 RL32_ARATH; 60S ribosomal protein L3-2 OS=Arabidopsis thaliana OX=3702 GN=ARP2 PE=2 SV=4	ARP2	44.993	49.1	172	23	11	23	25	26	24	25	25	26	6	8	7	21	21	21	23	21	20	11	12	13	9	10	10	11	10	9	5	5	5	21	21	21	23	21	20	11	12	13	2898300	2919500	2952800	2603700	2595700
i1_HQ_VdSWFU1_c1386_f10p21_1763_m.1505	O48832 ERD7_ARATH; Protein EARLY-RESPONSIVE TO DEHYDRATION 7, chloroplastic OS=Arabidopsis thaliana OX=3702 GN=ERD7 PE=1 SV=1	ERD7	49.034	35.3	44	11	10	11	7	7	11	6	6	7	0	0	0	11	9	11	7	9	10	0	0	0	10	9	10	7	8	9	0	0	0	11	9	11	7	9	10	0	0	0	154060	161140	165760	121080	118160
i2_LQ_VdSWFU1_c47438_f1p2_2072_m.4966	Q8RY60 Y1733_ARATH; DUF21 domain-containing protein At1g47330 OS=Arabidopsis thaliana OX=3702 GN=CBSDUF7 PE=1 SV=1	CBSDUF7	26.544	21.3	10	4	4	4	1	1	2	1	2	3	0	0	0	2	2	3	2	3	3	0	0	0	2	2	3	2	3	3	0	0	0	2	2	3	2	3	3	0	0	0	21173	18938	20377	23220	28967
i1_HQ_VdSWFU1_c13912_f4p0_1859_m.3084	Q8RY79 TYDC1_ARATH; Tyrosine decarboxylase 1 OS=Arabidopsis thaliana OX=3702 GN=ELI5 PE=1 SV=1	ELI5	54.159	34.1	72	14	14	14	6	9	7	7	11	12	6	7	7	12	13	10	11	12	14	7	9	9	12	13	10	11	12	14	7	9	9	12	13	10	11	12	14	7	9	9	99922	109930	123390	130750	140410
i2_LQ_VdSWFU1_c85140_f1p4_1691_m.3198	Q9ASR0 TBB3_ARATH; Tubulin beta-3 chain OS=Arabidopsis thaliana OX=3702 GN=TUBB3 PE=2 SV=2	TUBB3	55.357	63.7	161	21	4	21	24	26	29	26	23	23	4	3	3	20	20	21	21	20	20	9	7	8	4	4	4	4	4	4	1	1	1	20	20	21	21	20	20	9	7	8	1040700	1164600	1170600	921660	1030900
i1_HQ_VdSWFU1_c13921_f2p2_1503_m.3086	Q8W034 RNP1_ARATH; Heterogeneous nuclear ribonucleoprotein 1 OS=Arabidopsis thaliana OX=3702 GN=RNP1 PE=1 SV=1	RNP1	42.019	24.9	39	7	7	7	6	3	5	7	7	8	1	1	1	6	6	5	6	7	7	1	1	2	6	6	5	6	7	7	1	1	2	6	6	5	6	7	7	1	1	2	266480	206050	265480	321570	318350
i1_HQ_VdSWFU1_c1394_f10p3_1365_m.1507	Q9SV68 QORH_ARATH; Chloroplast envelope quinone oxidoreductase homolog OS=Arabidopsis thaliana OX=3702 GN=CEQORH PE=1 SV=1	CEQORH	34.648	45	115	12	6	12	11	13	13	11	15	13	12	13	14	10	10	9	11	10	11	11	11	11	5	5	5	5	5	5	6	6	6	10	10	9	11	10	11	11	11	11	847920	851450	856760	1150300	1120600
i1_HQ_VdSWFU1_c13950_f3p3_1283_m.3090	P46487 MDHM_EUCGU; Malate dehydrogenase, mitochondrial OS=Eucalyptus gunnii OX=3933 GN=MDH PE=2 SV=1	MDH	37.302	61.6	149	15	7	15	20	20	17	18	18	16	13	14	13	14	15	15	15	15	15	13	12	14	6	7	7	7	7	7	5	5	6	14	15	15	15	15	15	13	12	14	5123500	5312400	4997700	3799600	3589300
i1_HQ_VdSWFU1_c13953_f3p0_1407_m.3091	Q8GYF7 NUP54_ARATH; Nuclear pore complex protein NUP54 OS=Arabidopsis thaliana OX=3702 GN=NUP54 PE=1 SV=1	NUP54	42.882	26.8	67	9	9	9	8	9	7	8	9	9	6	4	7	9	9	8	9	9	9	7	6	7	9	9	8	9	9	9	7	6	7	9	9	8	9	9	9	7	6	7	328840	321460	325880	188230	190200
i1_LQ_VdSWFU1_c9627_f1p0_1953_m.5314	Q500V9 DPB2_ARATH; DNA polymerase epsilon subunit B OS=Arabidopsis thaliana OX=3702 GN=DPB2 PE=1 SV=1	DPB2	34.777	8.2	2	2	2	2	0	0	0	1	0	1	0	0	0	0	1	1	1	1	1	0	0	0	0	1	1	1	1	1	0	0	0	0	1	1	1	1	1	0	0	0	0	0	0	0	0
i1_HQ_VdSWFU1_c1397_f3p2_1936_m.1509	Q9SYK0 HEXO2_ARATH; Beta-hexosaminidase 2 OS=Arabidopsis thaliana OX=3702 GN=HEXO2 PE=1 SV=1	HEXO2	64.299	21.1	25	9	9	9	6	7	6	1	2	2	1	0	0	8	8	8	3	6	4	1	0	1	8	8	8	3	6	4	1	0	1	8	8	8	3	6	4	1	0	1	71367	79684	87319	23758	24650
i1_HQ_VdSWFU1_c14028_f2p2_1722_m.3097	F8WKW0 UGT1_GARJA; Crocetin glucosyltransferase, chloroplastic OS=Gardenia jasminoides OX=114476 GN=UGT75L6 PE=1 SV=1	UGT75L6	51.461	36.5	41	13	12	13	1	2	1	0	0	0	13	12	12	1	2	1	1	2	1	12	13	13	1	2	1	1	2	1	11	12	12	1	2	1	1	2	1	12	13	13	0	2448	0	0	11502
i1_HQ_VdSWFU1_c14033_f2p2_1214_m.3098	Q8L970 P4H7_ARATH; Probable prolyl 4-hydroxylase 7 OS=Arabidopsis thaliana OX=3702 GN=P4H7 PE=2 SV=1	P4H7	35.072	21.5	23	5	5	5	3	5	5	4	3	2	0	0	1	4	5	5	4	4	4	0	0	2	4	5	5	4	4	4	0	0	2	4	5	5	4	4	4	0	0	2	41167	51621	49560	34764	33785
i1_HQ_VdSWFU1_c1405_f8p0_1291_m.1512	Q6ERU3 GLUB5_ORYSJ; Glutelin type-B 5 OS=Oryza sativa subsp. japonica OX=39947 GN=GLUB5 PE=2 SV=1	GLUB5	23.207	33.6	2	4	1	1	1	0	1	0	0	0	0	0	0	3	4	3	0	0	0	0	0	1	1	1	1	0	0	0	0	0	1	1	1	1	0	0	0	0	0	1	0	0	0	0	0
i1_HQ_VdSWFU1_c14098_f6p2_1691_m.3099	Q9LKA5 MORF8_ARATH; Multiple organellar RNA editing factor 8, chloroplastic/mitochondrial OS=Arabidopsis thaliana OX=3702 GN=MORF8 PE=1 SV=1	MORF8	47.803	36.3	87	11	11	11	10	12	10	13	12	11	6	7	6	10	11	9	11	10	11	8	8	7	10	11	9	11	10	11	8	8	7	10	11	9	11	10	11	8	8	7	1105200	1165500	1067100	950930	997510
i2_LQ_VdSWFU1_c56724_f1p1_2750_m.7140	Q54SN4 RPAC1_DICDI; DNA-directed RNA polymerases I and III subunit rpac1 OS=Dictyostelium discoideum OX=44689 GN=polr1c PE=3 SV=1	polr1c	38.514	42.7	40	9	9	9	6	5	4	7	5	7	2	2	2	8	7	7	8	6	7	2	2	2	8	7	7	8	6	7	2	2	2	8	7	7	8	6	7	2	2	2	191860	191290	187210	172030	156370
i1_LQ_VdSWFU1_c65726_f1p0_1048_m.8310	XP_002275584.1; PREDICTED: uncharacterized protein LOC100247848 [Vitis vinifera]	--	29.623	46.2	46	9	9	9	7	8	9	4	4	6	2	3	3	9	9	9	7	8	8	4	4	5	9	9	9	7	8	8	4	4	5	9	9	9	7	8	8	4	4	5	324060	319450	321510	199640	206980
i1_HQ_VdSWFU1_c1412_f10p0_1706_m.1515	XP_002280828.1; PREDICTED: uncharacterized protein LOC100254151 [Vitis vinifera]	--	52.655	46.1	116	20	20	20	14	22	14	22	19	19	2	2	2	16	19	17	19	17	17	4	4	4	16	19	17	19	17	17	4	4	4	16	19	17	19	17	17	4	4	4	531310	684810	538730	587400	531850
i1_HQ_VdSWFU1_c14122_f3p22_1558_m.3102	P49018 GPI8_YEAST; GPI-anchor transamidase OS=Saccharomyces cerevisiae (strain ATCC 204508 / S288c) OX=559292 GN=GPI8 PE=1 SV=1	GPI8	45.816	21.1	21	6	6	6	3	4	6	3	3	2	0	0	0	4	5	6	4	5	4	0	1	0	4	5	6	4	5	4	0	1	0	4	5	6	4	5	4	0	1	0	166400	170790	172470	116020	115300
i1_HQ_VdSWFU1_c14134_f6p0_1494_m.3104	Q9SX78 CXE2_ARATH; Probable carboxylesterase 2 OS=Arabidopsis thaliana OX=3702 GN=CXE2 PE=2 SV=1	CXE2	38.785	36.5	97	11	11	11	10	11	13	12	13	13	8	9	8	10	10	11	10	11	9	7	7	6	10	10	11	10	11	9	7	7	6	10	10	11	10	11	9	7	7	6	1099100	1102700	1109800	1269700	1216400
i1_HQ_VdSWFU1_c14179_f5p0_1718_m.3107	O49429 MORF1_ARATH; Multiple organellar RNA editing factor 1, mitochondrial OS=Arabidopsis thaliana OX=3702 GN=MORF1 PE=1 SV=1	MORF1	50.3	49.3	81	12	12	12	9	11	11	12	10	10	6	6	6	12	12	12	12	11	11	9	8	9	12	12	12	12	11	11	9	8	9	12	12	12	12	11	11	9	8	9	280950	301120	282910	227060	233210
i1_HQ_VdSWFU1_c14202_f2p13_1632_m.3108	Q9C9X3 ANXD5_ARATH; Annexin D5 OS=Arabidopsis thaliana OX=3702 GN=ANN5 PE=2 SV=2	ANN5	29.668	35.7	74	8	4	8	10	11	9	10	10	10	3	6	5	8	8	8	8	8	8	5	6	7	4	4	4	4	4	4	3	4	4	8	8	8	8	8	8	5	6	7	200490	200240	205930	173570	189850
i2_LQ_VdSWFU1_c98663_f1p2_2593_m.5913	A3KPP3 MOG1_DANRE; Ran guanine nucleotide release factor OS=Danio rerio OX=7955 GN=rangrf PE=2 SV=1	rangrf	21.787	26.6	17	5	5	5	3	2	4	2	1	2	1	1	1	3	2	4	1	3	2	1	1	2	3	2	4	1	3	2	1	1	2	3	2	4	1	3	2	1	1	2	180800	183960	160020	0	60951
i1_HQ_VdSWFU1_c14246_f2p1_1762_m.3112	O48832 ERD7_ARATH; Protein EARLY-RESPONSIVE TO DEHYDRATION 7, chloroplastic OS=Arabidopsis thaliana OX=3702 GN=ERD7 PE=1 SV=1	ERD7	49.146	17.4	15	5	2	4	2	2	2	3	3	3	0	0	0	5	2	5	3	4	5	1	0	0	2	1	2	2	1	2	0	0	0	4	2	4	3	3	4	1	0	0	120520	96738	121810	99822	119200
i1_HQ_VdSWFU1_c14262_f3p19_1354_m.3113	Q9LY84 GDL76_ARATH; GDSL esterase/lipase At5g14450 OS=Arabidopsis thaliana OX=3702 GN=At5g14450 PE=2 SV=1	At5g14450	42.437	36.7	62	13	13	13	11	9	13	9	9	6	2	3	0	12	11	12	11	11	10	4	4	3	12	11	12	11	11	10	4	4	3	12	11	12	11	11	10	4	4	3	430070	431250	471410	248140	255290
i1_HQ_VdSWFU1_c14268_f3p4_1172_m.3114	O23474 PER40_ARATH; Peroxidase 40 OS=Arabidopsis thaliana OX=3702 GN=PER40 PE=2 SV=2	PER40	36.547	35.7	19	7	7	7	6	7	6	0	0	0	0	0	0	6	6	6	0	0	0	0	0	0	6	6	6	0	0	0	0	0	0	6	6	6	0	0	0	0	0	0	354130	339950	311700	0	0
i1_HQ_VdSWFU1_c1427_f6p0_1351_m.1521	Q9SII5 EXOL5_ARATH; Protein EXORDIUM-like 5 OS=Arabidopsis thaliana OX=3702 GN=EXL5 PE=2 SV=1	EXL5	39.384	3.3	1	1	1	1	0	1	0	0	0	0	0	0	0	0	1	0	0	0	0	0	0	0	0	1	0	0	0	0	0	0	0	0	1	0	0	0	0	0	0	0	0	0	0	0	0
i1_HQ_VdSWFU1_c14320_f5p0_1710_m.3120	Q9ZTS1 SYM_ORYSJ; Probable methionine--tRNA ligase OS=Oryza sativa subsp. japonica OX=39947 GN=Os06g0508700 PE=2 SV=2	Os06g0508700	45.232	50.2	81	16	16	16	8	10	8	13	11	14	4	5	8	16	15	15	15	15	14	10	9	11	16	15	15	15	15	14	10	9	11	16	15	15	15	15	14	10	9	11	189700	186390	197240	301020	291720
i1_HQ_VdSWFU1_c14361_f5p3_1498_m.3124	Q948X8 MTNA_TOBAC; Methylthioribose-1-phosphate isomerase OS=Nicotiana tabacum OX=4097 GN=CIG2 PE=2 SV=1	CIG2	40.056	40.4	86	12	4	12	12	11	12	9	9	12	6	8	7	11	11	11	10	9	11	10	8	10	4	3	3	2	2	3	4	3	4	11	11	11	10	9	11	10	8	10	594870	608150	634040	466070	453030
i1_LQ_VdSWFU1_c71310_f1p5_1276_m.8602	Q8GYC7 PGL1B_ARATH; PGR5-like protein 1B, chloroplastic OS=Arabidopsis thaliana OX=3702 GN=PGRL1B PE=1 SV=1	PGRL1B	37.643	33.3	103	13	13	13	10	10	8	11	9	10	14	14	17	13	13	13	13	13	13	13	13	13	13	13	13	13	13	13	13	13	13	13	13	13	13	13	13	13	13	13	632680	617300	655180	583640	537670
i1_HQ_VdSWFU1_c14419_f4p60_1180_m.3127	Q9SHC8 VAP12_ARATH; Vesicle-associated protein 1-2 OS=Arabidopsis thaliana OX=3702 GN=PVA12 PE=1 SV=1	PVA12	26.898	40.2	47	7	6	7	5	5	6	7	7	5	4	3	5	5	6	6	7	7	5	4	4	5	4	5	5	6	6	4	3	3	4	5	6	6	7	7	5	4	4	5	474770	510750	483520	573200	539920
i1_HQ_VdSWFU1_c14421_f8p0_1589_m.3128	Q9S9Z7 P2C10_ARATH; Probable protein phosphatase 2C 10 OS=Arabidopsis thaliana OX=3702 GN=At1g34750 PE=2 SV=1	At1g34750	30.793	53.9	73	13	11	13	12	13	9	4	8	6	7	7	7	13	13	11	8	9	9	9	12	9	11	11	9	7	8	8	8	11	8	13	13	11	8	9	9	9	12	9	192290	201960	165430	119110	113130
i1_HQ_VdSWFU1_c14434_f4p0_1886_m.3129	Q8LCP6 GUN10_ARATH; Endoglucanase 10 OS=Arabidopsis thaliana OX=3702 GN=At1g75680 PE=2 SV=2	At1g75680	62.686	11.9	7	5	5	5	3	1	3	0	0	0	0	0	0	5	4	3	1	0	0	0	0	1	5	4	3	1	0	0	0	0	1	5	4	3	1	0	0	0	0	1	98642	87823	82052	0	0
i1_HQ_VdSWFU1_c14445_f4p0_1491_m.3130	Q6V4H0 10HGO_CATRO; 8-hydroxygeraniol dehydrogenase OS=Catharanthus roseus OX=4058 GN=10HGO PE=1 SV=1	10HGO	39.54	39.5	86	12	12	12	12	12	12	9	9	12	6	7	7	11	10	11	11	10	11	6	8	8	11	10	11	11	10	11	6	8	8	11	10	11	11	10	11	6	8	8	429980	412600	422970	379830	383660
i1_HQ_VdSWFU1_c14455_f5p0_1375_m.3131	Q1PSI9 IDND_VITVI; L-idonate 5-dehydrogenase OS=Vitis vinifera OX=29760 GN=VIT_16s0100g00290 PE=1 SV=2	VIT_16s0100g00290	39.399	38.6	41	9	7	7	5	4	3	7	6	3	5	4	4	6	6	7	8	8	6	7	7	7	4	4	5	6	6	4	5	5	5	4	4	5	6	6	4	5	5	5	303500	285840	278800	254080	269070
i1_HQ_VdSWFU1_c14456_f5p0_1226_m.3132	Q7F8R0 C3H14_ORYSJ; Zinc finger CCCH domain-containing protein 14 OS=Oryza sativa subsp. japonica OX=39947 GN=Os02g0194200 PE=2 SV=1	Os02g0194200	36.406	62.6	117	15	7	15	15	16	18	20	16	20	5	4	3	15	14	15	15	15	15	7	7	6	7	7	7	7	7	7	2	1	1	15	14	15	15	15	15	7	7	6	668580	659880	660120	753740	712250
i1_HQ_VdSWFU1_c1449_f11p0_1942_m.1526	A7SXZ6 OSGEP_NEMVE; Probable tRNA N6-adenosine threonylcarbamoyltransferase OS=Nematostella vectensis OX=45351 GN=osgep PE=3 SV=1	osgep	38.37	40.5	72	10	10	10	8	8	9	9	11	8	8	6	5	9	8	8	8	10	7	9	8	9	9	8	8	8	10	7	9	8	9	9	8	8	8	10	7	9	8	9	370700	381560	374240	615760	613620
i1_HQ_VdSWFU1_c14510_f4p0_1586_m.3136	Q9LSD6 ARP2_ARATH; Actin-related protein 2 OS=Arabidopsis thaliana OX=3702 GN=ARP2 PE=1 SV=1	ARP2	44.172	21.1	20	7	7	7	1	5	1	2	5	4	1	1	0	4	6	4	6	6	5	1	3	2	4	6	4	6	6	5	1	3	2	4	6	4	6	6	5	1	3	2	131870	173990	120780	158230	137590
i1_HQ_VdSWFU1_c14568_f3p0_1991_m.3142	Q9SVS0 PUS6_ARATH; RNA pseudouridine synthase 6, chloroplastic OS=Arabidopsis thaliana OX=3702 GN=At4g21770 PE=2 SV=1	At4g21770	55.11	6.2	4	2	2	2	0	0	0	2	2	0	0	0	0	0	0	0	2	2	0	1	0	0	0	0	0	2	2	0	1	0	0	0	0	0	2	2	0	1	0	0	0	0	0	16242	19433
i1_LQ_VdSWFU1_c19822_f1p0_1649_m.7551	Q9Y4P3 TBL2_HUMAN; Transducin beta-like protein 2 OS=Homo sapiens OX=9606 GN=TBL2 PE=1 SV=1	TBL2	46.917	37.9	41	12	12	12	9	5	10	4	4	5	2	1	1	11	9	10	9	9	6	3	2	2	11	9	10	9	9	6	3	2	2	11	9	10	9	9	6	3	2	2	181940	156740	217040	108460	111440
i1_HQ_VdSWFU1_c14584_f4p0_1552_m.3146	O80842 CFTSY_ARATH; Cell division protein FtsY homolog, chloroplastic OS=Arabidopsis thaliana OX=3702 GN=CPFTSY PE=1 SV=2	CPFTSY	41.331	26.2	38	8	8	8	2	3	3	5	4	2	6	7	6	6	5	6	7	6	6	8	8	7	6	5	6	7	6	6	8	8	7	6	5	6	7	6	6	8	8	7	182790	172240	163350	169160	189320
i1_HQ_VdSWFU1_c14588_f4p0_1999_m.3147	P0C897 Y3264_ARATH; Putative UPF0481 protein At3g02645 OS=Arabidopsis thaliana OX=3702 GN=At3g02645 PE=3 SV=1	At3g02645	64.872	11	3	7	2	2	1	1	1	0	0	0	0	0	0	6	6	4	5	7	6	0	0	1	1	1	1	0	2	1	0	0	0	1	1	1	0	2	1	0	0	0	0	0	0	0	0
i1_HQ_VdSWFU1_c1459_f23p1_1360_m.1529	Q9FN48 CAS_ARATH; Calcium sensing receptor, chloroplastic OS=Arabidopsis thaliana OX=3702 GN=CAS PE=1 SV=1	CAS	26.271	25.9	3	5	1	1	0	0	0	0	0	0	1	1	1	3	3	3	3	3	3	5	5	5	0	0	0	0	0	0	1	1	1	0	0	0	0	0	0	1	1	1	0	0	0	0	0
i1_HQ_VdSWFU1_c1466_f17p3_1938_m.1531	Q8BKU8 TM87B_MOUSE; Transmembrane protein 87B OS=Mus musculus OX=10090 GN=Tmem87b PE=2 SV=1	Tmem87b	57.252	24.5	44	9	9	9	8	6	7	9	7	7	0	0	0	7	7	6	8	8	7	1	1	2	7	7	6	8	8	7	1	1	2	7	7	6	8	8	7	1	1	2	242270	228580	232410	218270	199060
i1_HQ_VdSWFU1_c1478_f9p0_1221_m.1533	I6YGS0 EPHA_MYCTU; Epoxide hydrolase A OS=Mycobacterium tuberculosis (strain ATCC 25618 / H37Rv) OX=83332 GN=ephA PE=1 SV=1	ephA	38.997	31.8	47	8	3	8	4	4	4	7	7	6	4	7	4	7	7	7	8	8	7	7	7	7	2	2	2	3	3	3	3	3	3	7	7	7	8	8	7	7	7	7	299210	253380	236540	324530	345150
i1_LQ_VdSWFU1_c25217_f1p0_1293_m.9342	P27061 PPA1_SOLLC; Acid phosphatase 1 OS=Solanum lycopersicum OX=4081 GN=APS1 PE=2 SV=1	APS1	15.57	68.7	58	8	6	8	11	11	11	11	7	7	0	0	0	8	8	8	8	8	8	0	0	0	6	6	6	6	6	6	0	0	0	8	8	8	8	8	8	0	0	0	5535900	5441600	5594900	1998100	1877200
i1_HQ_VdSWFU1_c14806_f2p0_1137_m.3149	Q6QPJ6 PRXQ_POPJC; Peroxiredoxin Q, chloroplastic OS=Populus jackii OX=640484 GN=PRXQ PE=1 SV=1	PRXQ	26.695	40.5	126	10	10	10	11	12	12	14	14	13	19	15	16	10	10	9	10	10	10	10	10	10	10	10	9	10	10	10	10	10	10	10	10	9	10	10	10	10	10	10	1748800	1768500	1706800	2954100	2938100
i1_HQ_VdSWFU1_c14809_f2p0_1066_m.3150	G7ID19 RBP2_MEDTR; RNA-binding protein 2 OS=Medicago truncatula OX=3880 GN=RBP2 PE=2 SV=1	RBP2	25.949	12.7	8	3	3	3	2	1	1	1	1	1	1	0	0	3	3	3	3	3	2	1	1	0	3	3	3	3	3	2	1	1	0	3	3	3	3	3	2	1	1	0	52908	52052	50831	47460	54116
i1_HQ_VdSWFU1_c14823_f3p0_1212_m.3151	Q9LZ06 GSTL3_ARATH; Glutathione S-transferase L3 OS=Arabidopsis thaliana OX=3702 GN=GSTL3 PE=2 SV=1	GSTL3	29.779	57	70	14	10	10	7	8	9	8	8	7	10	7	6	11	12	13	12	12	11	11	11	10	7	8	9	8	8	7	7	7	6	7	8	9	8	8	7	7	7	6	706000	707850	720980	495220	501080
i1_HQ_VdSWFU1_c1484_f12p0_1386_m.1535	P43296 RD19A_ARATH; Cysteine protease RD19A OS=Arabidopsis thaliana OX=3702 GN=RD19A PE=1 SV=1	RD19A	42.392	43.1	82	12	12	12	8	12	10	8	9	8	9	9	9	11	10	12	11	9	9	10	11	9	11	10	12	11	9	9	10	11	9	11	10	12	11	9	9	10	11	9	459960	451300	454080	245740	247750
i3_LQ_VdSWFU1_c4738_f1p0_3515_m.389	Q9FKI4 NAA10_ARATH; N-terminal acetyltransferase A complex catalytic subunit NAA10 OS=Arabidopsis thaliana OX=3702 GN=NAA10 PE=1 SV=1	NAA10	21.565	23.2	26	3	3	3	3	5	2	3	4	3	2	2	2	3	3	3	3	3	3	1	2	1	3	3	3	3	3	3	1	2	1	3	3	3	3	3	3	1	2	1	147630	145700	149120	164630	159200
i1_HQ_VdSWFU1_c14875_f2p0_1127_m.3157	Q9LVU1 VAP21_ARATH; Vesicle-associated protein 2-1 OS=Arabidopsis thaliana OX=3702 GN=PVA21 PE=1 SV=1	PVA21	26.087	31.9	25	5	5	5	3	4	4	6	4	4	0	0	0	5	5	5	5	5	5	1	1	1	5	5	5	5	5	5	1	1	1	5	5	5	5	5	5	1	1	1	201800	210750	202470	220190	217870
i1_HQ_VdSWFU1_c1496_f9p0_1784_m.1537	Q940Z5 PMAT1_ARATH; Phenolic glucoside malonyltransferase 1 OS=Arabidopsis thaliana OX=3702 GN=PMAT1 PE=1 SV=1	PMAT1	50.486	12.6	15	4	3	4	2	1	2	3	3	2	1	0	1	2	2	2	3	3	2	2	1	2	1	1	1	2	2	1	1	1	1	2	2	2	3	3	2	2	1	2	105780	104200	105560	90837	80084
i1_HQ_VdSWFU1_c1503_f32p0_1353_m.1539	P0DKC3 PGP1A_ARATH; Phosphoglycolate phosphatase 1A, chloroplastic OS=Arabidopsis thaliana OX=3702 GN=PGLP1A PE=1 SV=1	PGLP1A	41.572	46.8	121	17	15	17	9	8	8	12	15	16	17	18	18	13	12	11	15	16	15	17	15	16	11	10	9	13	14	13	15	14	15	13	12	11	15	16	15	17	15	16	602780	582550	625470	1013200	1062000
i1_HQ_VdSWFU1_c15048_f4p0_1157_m.3158	Q9LIG6 NIFU4_ARATH; NifU-like protein 4, mitochondrial OS=Arabidopsis thaliana OX=3702 GN=NIFU4 PE=2 SV=1	NIFU4	31.959	32.8	19	6	6	6	3	6	5	3	1	1	0	0	0	6	6	6	5	5	4	0	0	0	6	6	6	5	5	4	0	0	0	6	6	6	5	5	4	0	0	0	159760	163960	149250	52056	47614
i1_HQ_VdSWFU1_c1510_f7p0_1338_m.1540	Q53FA7 QORX_HUMAN; Quinone oxidoreductase PIG3 OS=Homo sapiens OX=9606 GN=TP53I3 PE=1 SV=2	TP53I3	34.474	60.9	131	16	16	16	15	16	14	18	15	15	13	13	12	15	14	14	16	15	15	14	15	15	15	14	14	16	15	15	14	15	15	15	14	14	16	15	15	14	15	15	2630300	2657400	2666400	2221700	2189300
i1_HQ_VdSWFU1_c1511_f14p0_1745_m.1541	Q40517 NTF3_TOBAC; Mitogen-activated protein kinase homolog NTF3 OS=Nicotiana tabacum OX=4097 GN=NTF3 PE=1 SV=1	NTF3	42.467	12.9	8	4	4	4	1	1	0	1	3	2	0	0	0	3	2	3	3	4	2	0	0	0	3	2	3	3	4	2	0	0	0	3	2	3	3	4	2	0	0	0	16974	17452	18171	19868	18370
i1_HQ_VdSWFU1_c15121_f2p0_1134_m.3160	Q39101 FRI1_ARATH; Ferritin-1, chloroplastic OS=Arabidopsis thaliana OX=3702 GN=FER1 PE=2 SV=1	FER1	33.498	46.4	64	10	8	8	8	9	4	5	3	4	9	11	11	8	9	7	7	7	6	10	9	10	6	7	5	6	5	4	8	7	8	6	7	5	6	5	4	8	7	8	454800	460550	496790	184180	163960
i1_HQ_VdSWFU1_c1513_f11p0_1787_m.1542	O81117 C94A1_VICSA; Cytochrome P450 94A1 OS=Vicia sativa OX=3908 GN=CYP94A1 PE=2 SV=2	CYP94A1	57.729	8	4	3	3	3	0	0	0	0	1	0	2	1	0	0	1	1	1	2	2	2	1	1	0	1	1	1	2	2	2	1	1	0	1	1	1	2	2	2	1	1	0	0	0	0	0
i1_HQ_VdSWFU1_c1521_f6p4_1915_m.1545	O24653 GDI2_ARATH; Guanosine nucleotide diphosphate dissociation inhibitor 2 OS=Arabidopsis thaliana OX=3702 GN=GDI2 PE=2 SV=1	GDI2	49.828	62.2	189	22	2	22	27	25	27	31	28	25	7	10	9	20	20	20	20	20	19	11	13	10	2	2	2	2	2	2	1	2	2	20	20	20	20	20	19	11	13	10	1993500	2065900	2032500	1623300	1541600
i1_LQ_VdSWFU1_c19727_f1p5_1668_m.7534	P93398 GBB2_TOBAC; Guanine nucleotide-binding protein subunit beta-2 OS=Nicotiana tabacum OX=4097 PE=2 SV=1	--	40.977	21.5	18	6	5	5	3	4	3	3	2	3	0	0	0	6	6	6	5	5	5	1	1	1	5	5	5	4	4	4	1	1	1	5	5	5	4	4	4	1	1	1	54341	58431	51174	36212	41690
i1_HQ_VdSWFU1_c49239_f3p0_1156_m.4837	Q08935 ROC1_NICSY; 29 kDa ribonucleoprotein A, chloroplastic OS=Nicotiana sylvestris OX=4096 PE=2 SV=1	--	31.872	8.9	7	2	2	2	2	1	2	1	0	1	0	0	0	2	1	2	2	2	2	0	1	1	2	1	2	2	2	2	0	1	1	2	1	2	2	2	2	0	1	1	45467	0	45285	20555	21553
i1_HQ_VdSWFU1_c1532_f8p0_1751_m.1549	Q9FF75 SUN1_ARATH; SUN domain-containing protein 1 OS=Arabidopsis thaliana OX=3702 GN=SUN1 PE=1 SV=1	SUN1	49.528	31.4	47	9	8	9	5	6	5	7	7	5	4	4	4	6	8	8	7	7	6	4	5	4	6	7	7	7	7	6	4	5	4	6	8	8	7	7	6	4	5	4	145180	153840	147490	182940	179650
i1_HQ_VdSWFU1_c1535_f8p0_1847_m.1551	Q8GXC7 FBK50_ARATH; F-box/kelch-repeat protein At3g06240 OS=Arabidopsis thaliana OX=3702 GN=At3g06240 PE=2 SV=1	At3g06240	50.324	18.9	22	5	5	5	3	4	4	3	4	4	0	0	0	4	4	5	4	4	4	1	0	0	4	4	5	4	4	4	1	0	0	4	4	5	4	4	4	1	0	0	64008	64066	66010	60755	61858
i1_HQ_VdSWFU1_c1536_f3p6_1282_m.1552	C7AU21 D27_ORYSJ; Beta-carotene isomerase D27, chloroplastic OS=Oryza sativa subsp. japonica OX=39947 GN=D27 PE=1 SV=1	D27	29.679	20.8	20	4	4	4	1	2	1	2	2	1	3	4	4	1	2	2	2	2	2	4	4	4	1	2	2	2	2	2	4	4	4	1	2	2	2	2	2	4	4	4	0	58875	57690	83709	92018
i1_HQ_VdSWFU1_c1538_f12p0_1362_m.1555	Q6ZJX0 FIE2_ORYSJ; Polycomb group protein FIE1 OS=Oryza sativa subsp. japonica OX=39947 GN=FIE2 PE=1 SV=1	FIE2	45.262	10.2	12	3	3	3	2	2	1	3	2	2	0	0	0	3	3	2	2	3	2	0	0	0	3	3	2	2	3	2	0	0	0	3	3	2	2	3	2	0	0	0	15793	17107	17117	23901	23467
i1_HQ_VdSWFU1_c1539_f5p0_1961_m.1556	Q9XGM8 MGAT1_ARATH; Alpha-1,3-mannosyl-glycoprotein 2-beta-N-acetylglucosaminyltransferase OS=Arabidopsis thaliana OX=3702 GN=GNTI PE=1 SV=1	GNTI	52.451	33.5	49	12	12	12	6	7	7	9	8	10	1	1	0	9	10	11	11	11	10	2	2	4	9	10	11	11	11	10	2	2	4	9	10	11	11	11	10	2	2	4	138430	109050	179220	215040	156890
i1_HQ_VdSWFU1_c1540_f8p0_1283_m.1557	Q65CJ7 HPPR_PLESU; Hydroxyphenylpyruvate reductase OS=Plectranthus scutellarioides OX=4142 GN=HPPR PE=1 SV=2	HPPR	34.112	65.2	121	15	13	15	13	13	12	14	13	16	12	13	15	14	13	13	14	11	14	12	12	13	13	12	12	13	10	13	12	12	12	14	13	13	14	11	14	12	12	13	258870	242920	252840	232170	234030
i1_HQ_VdSWFU1_c15423_f5p0_1189_m.3164	Q9LZ23 ACR12_ARATH; ACT domain-containing protein ACR12 OS=Arabidopsis thaliana OX=3702 GN=ACR12 PE=2 SV=1	ACR12	32.234	25.3	24	6	4	6	3	3	1	2	2	2	4	3	4	3	4	3	3	3	2	4	3	5	2	3	2	2	2	2	3	2	3	3	4	3	3	3	2	4	3	5	107430	97417	89237	68980	75708
i1_HQ_VdSWFU1_c15429_f2p0_1147_m.3165	Q0VC80 YRDC_BOVIN; YrdC domain-containing protein, mitochondrial OS=Bos taurus OX=9913 GN=YRDC PE=2 SV=1	YRDC	25.368	24.4	15	4	4	4	2	2	3	4	2	2	0	0	0	3	2	3	4	3	3	0	0	0	3	2	3	4	3	3	0	0	0	3	2	3	4	3	3	0	0	0	41225	52425	46295	39120	34184
i1_HQ_VdSWFU1_c1549_f9p0_1889_m.1559	Q0WQK2 ZDHC9_ARATH; Probable protein S-acyltransferase 7 OS=Arabidopsis thaliana OX=3702 GN=PAT07 PE=1 SV=1	PAT07	49.107	10.8	15	3	3	3	2	2	3	2	3	3	0	0	0	2	2	3	2	3	2	0	0	0	2	2	3	2	3	2	0	0	0	2	2	3	2	3	2	0	0	0	73268	70229	72485	72503	73409
i1_HQ_VdSWFU1_c15626_f4p0_1137_m.3169	F4HTT6 CP26B_ARATH; Peptidyl-prolyl cis-trans isomerase CYP26-2, chloroplastic OS=Arabidopsis thaliana OX=3702 GN=CYP26-2 PE=2 SV=1	CYP26-2	38.925	29.1	54	8	8	8	4	5	5	4	6	6	6	8	10	5	6	7	5	6	6	6	6	8	5	6	7	5	6	6	6	6	8	5	6	7	5	6	6	6	6	8	161180	169140	173510	117560	114690
i1_HQ_VdSWFU1_c1570_f10p0_1229_m.1565	Q94A78 ACCH4_ARATH; 1-aminocyclopropane-1-carboxylate oxidase homolog 4 OS=Arabidopsis thaliana OX=3702 GN=At1g03400 PE=2 SV=1	At1g03400	39.477	7.4	4	2	2	2	1	1	2	0	0	0	0	0	0	2	2	2	0	1	0	0	0	0	2	2	2	0	1	0	0	0	0	2	2	2	0	1	0	0	0	0	13149	15328	6924.5	0	0
i1_HQ_VdSWFU1_c86713_f2p0_1700_m.5693	Q9LEB3 RBP47_NICPL; Polyadenylate-binding protein RBP47 OS=Nicotiana plumbaginifolia OX=4092 GN=RBP47 PE=1 SV=1	RBP47	46.888	20.2	35	7	7	7	5	4	5	4	5	4	2	3	3	6	6	6	6	7	6	4	5	4	6	6	6	6	7	6	4	5	4	6	6	6	6	7	6	4	5	4	403120	403530	418350	385710	384780
i1_HQ_VdSWFU1_c1588_f24p1_1843_m.1569	Q9LDU6 ST7R_ARATH; 7-dehydrocholesterol reductase OS=Arabidopsis thaliana OX=3702 GN=DWF5 PE=1 SV=1	DWF5	49.634	9.9	22	4	4	4	3	3	3	4	3	4	1	1	0	3	4	4	4	3	4	1	2	2	3	4	4	4	3	4	1	2	2	3	4	4	4	3	4	1	2	2	167870	159100	189520	268730	245170
i1_HQ_VdSWFU1_c1589_f6p0_1438_m.1570	F4IWA8 TBL41_ARATH; Protein trichome birefringence-like 41 OS=Arabidopsis thaliana OX=3702 GN=TBL41 PE=2 SV=1	TBL41	47.523	21.2	14	5	5	5	2	2	3	3	2	2	0	0	0	4	4	3	4	3	3	0	0	0	4	4	3	4	3	3	0	0	0	4	4	3	4	3	3	0	0	0	93174	64802	83834	35260	36731
i3_LQ_VdSWFU1_c23402_f1p0_3906_m.8644	Q9LFA4 IQM3_ARATH; IQ domain-containing protein IQM3 OS=Arabidopsis thaliana OX=3702 GN=IQM3 PE=2 SV=1	IQM3	18.656	37.5	9	4	4	4	1	2	2	1	3	0	0	0	0	3	2	3	2	4	0	0	0	0	3	2	3	2	4	0	0	0	0	3	2	3	2	4	0	0	0	0	17837	22155	20099	22579	20589
i1_HQ_VdSWFU1_c15977_f2p3_1158_m.3173	Q9FN42 CLPP2_ARATH; ATP-dependent Clp protease proteolytic subunit 2, mitochondrial OS=Arabidopsis thaliana OX=3702 GN=CLPP2 PE=1 SV=1	CLPP2	26.422	34	37	5	5	5	5	7	3	6	6	4	2	3	1	4	5	4	4	5	4	4	3	3	4	5	4	4	5	4	4	3	3	4	5	4	4	5	4	4	3	3	129450	135790	122290	99932	92746
i1_LQ_VdSWFU1_c34561_f1p0_1290_m.1608	Q84K79 IDM2L_ARATH; Alpha-crystallin domain-containing protein 22.3 OS=Arabidopsis thaliana OX=3702 GN=ACD22.3 PE=1 SV=1	ACD22.3	22.591	28	8	5	5	5	1	1	2	2	2	0	0	0	0	4	3	4	3	5	4	1	1	1	4	3	4	3	5	4	1	1	1	4	3	4	3	5	4	1	1	1	36287	46192	59478	101390	80688
i1_HQ_VdSWFU1_c1607_f4p0_1706_m.1573	Q9C826 ABA2_ARATH; Xanthoxin dehydrogenase OS=Arabidopsis thaliana OX=3702 GN=ABA2 PE=1 SV=1	ABA2	29.723	53.6	4	9	1	1	0	0	0	1	1	1	0	0	1	7	6	6	9	8	7	3	4	5	0	0	0	1	1	1	0	0	1	0	0	0	1	1	1	0	0	1	0	0	0	0	0
i1_HQ_VdSWFU1_c1613_f4p0_1630_m.1575	Q9LT96 Y5977_ARATH; Probable leucine-rich repeat receptor-like protein kinase At5g49770 OS=Arabidopsis thaliana OX=3702 GN=At5g49770 PE=1 SV=1	At5g49770	42.234	13	6	4	2	4	1	2	3	0	0	0	0	0	0	2	4	4	0	1	0	0	0	0	1	2	2	0	0	0	0	0	0	2	4	4	0	1	0	0	0	0	85219	88942	85384	0	0
i1_HQ_VdSWFU1_c16265_f53p0_1475_m.3176	O81155 CYSKP_SOLTU; Cysteine synthase, chloroplastic/chromoplastic OS=Solanum tuberosum OX=4113 PE=2 SV=1	--	41.334	73.1	209	21	3	21	19	18	17	21	19	26	28	30	31	18	16	15	18	15	19	19	19	20	2	2	1	2	1	3	2	2	2	18	16	15	18	15	19	19	19	20	1217000	1200900	1234500	1450300	1385600
i1_HQ_VdSWFU1_c16387_f35p0_1697_m.3180	U3KRF2 DHQS_ACTCH; 3-dehydroquinate synthase, chloroplastic OS=Actinidia chinensis OX=3625 GN=DHQS PE=1 SV=2	DHQS	53.71	44.1	126	16	14	16	14	16	15	16	17	19	9	10	10	15	16	14	15	16	16	12	13	12	14	14	13	13	14	14	11	11	11	15	16	14	15	16	16	12	13	12	555170	547100	548810	1014300	998490
i1_HQ_VdSWFU1_c1640_f5p0_1414_m.1578	P46086 KIME_ARATH; Mevalonate kinase OS=Arabidopsis thaliana OX=3702 GN=At5g27450 PE=2 SV=1	At5g27450	43.745	28.6	31	9	9	9	2	3	4	4	5	6	3	3	1	7	7	7	9	8	8	5	5	6	7	7	7	9	8	8	5	5	6	7	7	7	9	8	8	5	5	6	198060	191560	204960	166910	186030
i1_HQ_VdSWFU1_c16421_f22p0_1562_m.3181	XP_018834786.1; PREDICTED: uncharacterized protein LOC109001808 [Juglans regia]	--	39.348	16.5	24	5	5	5	4	5	4	4	3	4	0	0	0	4	5	4	4	4	4	0	0	0	4	5	4	4	4	4	0	0	0	4	5	4	4	4	4	0	0	0	668270	663180	681830	543690	529310
i1_HQ_VdSWFU1_c16432_f20p0_1760_m.3182	Q54LT8 STRAP_DICDI; Serine-threonine kinase receptor-associated protein OS=Dictyostelium discoideum OX=44689 GN=strap PE=3 SV=1	strap	37.814	56.2	72	13	10	13	10	11	13	11	9	10	3	2	3	12	12	12	12	13	12	3	2	3	9	9	9	9	10	10	0	0	0	12	12	12	12	13	12	3	2	3	376630	371190	410960	251310	231060
i1_HQ_VdSWFU1_c16494_f9p0_1917_m.3186	Q9SZF7 SHR_ARATH; Protein SHORT-ROOT OS=Arabidopsis thaliana OX=3702 GN=SHR PE=1 SV=1	SHR	55.303	3.3	1	1	1	1	0	0	0	0	1	0	0	0	0	0	0	0	0	1	0	0	0	0	0	0	0	0	1	0	0	0	0	0	0	0	0	1	0	0	0	0	0	0	0	0	0
i3_LQ_VdSWFU1_c9758_f1p0_3600_m.2870	Uncharacterized protein	--	23.03	13.7	5	1	1	1	1	1	1	1	1	0	0	0	0	1	1	1	1	1	1	0	0	0	1	1	1	1	1	1	0	0	0	1	1	1	1	1	1	0	0	0	0	0	0	0	0
i1_HQ_VdSWFU1_c16513_f11p0_1301_m.3189	Q9C7N4 GDL15_ARATH; GDSL esterase/lipase At1g29670 OS=Arabidopsis thaliana OX=3702 GN=At1g29670 PE=2 SV=1	At1g29670	42.082	23.7	25	7	7	7	8	9	6	1	1	0	0	0	0	6	7	7	3	2	2	0	0	1	6	7	7	3	2	2	0	0	1	6	7	7	3	2	2	0	0	1	2074400	2177700	2008100	24463	25177
i1_HQ_VdSWFU1_c16542_f3p0_1746_m.3194	XP_002285729.1; PREDICTED: uncharacterized protein LOC100267227 [Vitis vinifera]	--	47.157	9.5	8	2	2	2	1	2	1	2	1	1	0	0	0	1	2	2	2	2	1	0	0	0	1	2	2	2	2	1	0	0	0	1	2	2	2	2	1	0	0	0	0	141850	134240	49808	71666
i1_HQ_VdSWFU1_c16561_f15p4_1366_m.3196	Q7XT99 AKR2_ORYSJ; Probable aldo-keto reductase 2 OS=Oryza sativa subsp. japonica OX=39947 GN=Os04g0338000 PE=2 SV=2	Os04g0338000	40.221	55.7	88	15	1	8	9	12	12	11	10	14	8	7	5	15	15	15	15	15	15	14	12	13	1	1	1	1	1	1	1	0	0	8	8	8	8	8	8	7	6	6	2919500	2846300	2759200	2573400	2596500
i1_HQ_VdSWFU1_c16572_f4p0_1934_m.3198	O23264 SEBP1_ARATH; Selenium-binding protein 1 OS=Arabidopsis thaliana OX=3702 GN=SBP1 PE=1 SV=1	SBP1	54.336	89.8	351	32	32	32	40	43	39	39	40	39	37	38	36	29	30	31	30	31	30	29	29	29	29	30	31	30	31	30	29	29	29	29	30	31	30	31	30	29	29	29	1486800	1505000	1500000	1459800	1442900
i1_HQ_VdSWFU1_c16573_f13p0_1273_m.3199	Q9M1B9 SCRK4_ARATH; Probable fructokinase-4 OS=Arabidopsis thaliana OX=3702 GN=At3g59480 PE=2 SV=1	At3g59480	38.382	63.8	177	20	17	20	25	25	26	28	27	26	6	6	8	19	19	19	19	20	19	12	11	11	16	16	16	16	17	16	9	8	9	19	19	19	19	20	19	12	11	11	4849100	4856000	4912900	4926300	4849900
i1_HQ_VdSWFU1_c16580_f3p1_1527_m.3201	Q945K7 IDH5_ARATH; Isocitrate dehydrogenase [NAD] catalytic subunit 5, mitochondrial OS=Arabidopsis thaliana OX=3702 GN=IDH5 PE=1 SV=1	IDH5	45.438	36.9	80	11	7	11	8	7	11	8	10	7	11	8	10	10	10	11	10	10	9	11	8	11	6	6	7	6	6	5	7	6	7	10	10	11	10	10	9	11	8	11	539570	543870	562560	443240	462100
i1_HQ_VdSWFU1_c16587_f9p0_1184_m.3202	Q9LW57 PAP6_ARATH; Plastid-lipid-associated protein 6, chloroplastic OS=Arabidopsis thaliana OX=3702 GN=PAP6 PE=1 SV=1	PAP6	30.514	42.6	92	10	10	10	8	8	9	10	8	6	16	13	14	8	8	9	10	9	9	10	10	10	8	8	9	10	9	9	10	10	10	8	8	9	10	9	9	10	10	10	1000300	1001100	978430	832900	831620
i1_HQ_VdSWFU1_c16596_f17p0_1984_m.3204	Q940Z5 PMAT1_ARATH; Phenolic glucoside malonyltransferase 1 OS=Arabidopsis thaliana OX=3702 GN=PMAT1 PE=1 SV=1	PMAT1	46.117	8.4	2	2	1	1	1	1	0	0	0	0	0	0	0	2	2	1	1	1	1	1	0	1	1	1	0	0	0	0	0	0	0	1	1	0	0	0	0	0	0	0	0	0	0	0	0
i1_HQ_VdSWFU1_c16600_f6p0_1508_m.3205	Q8LFD1 LPP3_ARATH; Putative lipid phosphate phosphatase 3, chloroplastic OS=Arabidopsis thaliana OX=3702 GN=LPP3 PE=2 SV=1	LPP3	37.46	6.5	14	2	2	2	2	2	2	2	2	2	1	0	1	2	2	2	2	2	2	1	0	1	2	2	2	2	2	2	1	0	1	2	2	2	2	2	2	1	0	1	187380	186620	188160	190930	191690
i1_HQ_VdSWFU1_c16606_f13p0_1267_m.3206	O23193 CBSX1_ARATH; CBS domain-containing protein CBSX1, chloroplastic OS=Arabidopsis thaliana OX=3702 GN=CBSX1 PE=1 SV=2	CBSX1	30.97	13	5	3	3	3	0	1	2	1	0	1	0	0	0	2	3	2	3	3	1	2	2	2	2	3	2	3	3	1	2	2	2	2	3	2	3	3	1	2	2	2	0	109190	106740	129470	124500
i1_HQ_VdSWFU1_c16627_f4p0_1186_m.3208	P36774 LON2_MYXXA; Lon protease 2 OS=Myxococcus xanthus OX=34 GN=lon2 PE=1 SV=3	lon2	31.761	9.2	2	2	2	2	0	0	0	0	1	0	1	0	0	0	0	0	0	1	0	1	0	0	0	0	0	0	1	0	1	0	0	0	0	0	0	1	0	1	0	0	0	0	0	0	0
i1_HQ_VdSWFU1_c18619_f2p0_1206_m.3522	Q9FVR6 Y1222_ARATH; Uncharacterized protein At1g32220, chloroplastic OS=Arabidopsis thaliana OX=3702 GN=At1g32220 PE=1 SV=1	At1g32220	36.315	35.1	76	10	10	10	9	8	8	7	10	8	9	7	10	9	10	8	8	9	7	7	7	7	9	10	8	8	9	7	7	7	7	9	10	8	8	9	7	7	7	7	704260	690800	736080	712010	719760
i1_HQ_VdSWFU1_c16661_f7p0_1207_m.3211	Q9SY73 PTALR_ARATH; NADPH-dependent pterin aldehyde reductase OS=Arabidopsis thaliana OX=3702 GN=At1g10310 PE=1 SV=1	At1g10310	30.34	40.3	73	9	9	9	9	8	10	7	8	7	10	7	7	9	9	9	9	9	9	9	9	9	9	9	9	9	9	9	9	9	9	9	9	9	9	9	9	9	9	9	366680	363290	378460	263980	278330
i1_HQ_VdSWFU1_c1667_f2p0_1967_m.1579	Q9SEE5 GALK1_ARATH; Galactokinase OS=Arabidopsis thaliana OX=3702 GN=GAL1 PE=1 SV=2	GAL1	54.961	51	134	20	12	20	15	11	14	16	19	19	16	13	11	15	13	14	17	17	19	14	12	12	10	10	9	10	11	11	10	10	9	15	13	14	17	17	19	14	12	12	317560	298750	310670	345580	342130
i1_HQ_VdSWFU1_c16698_f5p0_1187_m.3215	Q9FVR6 Y1222_ARATH; Uncharacterized protein At1g32220, chloroplastic OS=Arabidopsis thaliana OX=3702 GN=At1g32220 PE=1 SV=1	At1g32220	34.319	33.4	99	11	11	11	12	10	11	10	10	12	13	10	11	10	10	10	10	10	10	11	11	11	10	10	10	10	10	10	11	11	11	10	10	10	10	10	10	11	11	11	1221400	1238100	1258000	855010	885690
i1_HQ_VdSWFU1_c16707_f4p0_1216_m.3216	XP_002267796.1; PREDICTED: ankyrin repeat and SAM domain-containing protein 6 [Vitis vinifera]	--	23.163	21.4	17	4	4	4	2	3	2	3	4	3	0	0	0	4	3	3	3	4	3	0	0	0	4	3	3	3	4	3	0	0	0	4	3	3	3	4	3	0	0	0	92048	90491	84115	97242	96821
i1_HQ_VdSWFU1_c16708_f4p0_1194_m.3217	P29061 CHIB_TOBAC; Basic endochitinase OS=Nicotiana tabacum OX=4097 PE=2 SV=1	--	32.387	50.7	100	14	14	14	14	12	13	19	21	16	2	2	1	13	12	11	14	14	13	4	3	5	13	12	11	14	14	13	4	3	5	13	12	11	14	14	13	4	3	5	2325800	2316800	2362500	5396500	5784000
i1_HQ_VdSWFU1_c16714_f8p0_1231_m.3218	O23710 PSB7A_ARATH; Proteasome subunit beta type-7-A OS=Arabidopsis thaliana OX=3702 GN=PBB1 PE=1 SV=2	PBB1	29.465	34.4	46	8	2	8	6	7	6	7	8	6	2	2	2	7	8	8	8	8	7	6	5	6	2	2	2	2	2	2	2	1	2	7	8	8	8	8	7	6	5	6	492070	448240	419640	406860	364010
i1_HQ_VdSWFU1_c16719_f44p0_1097_m.3219	Q9XF89 CB5_ARATH; Chlorophyll a-b binding protein CP26, chloroplastic OS=Arabidopsis thaliana OX=3702 GN=LHCB5 PE=1 SV=1	LHCB5	33.838	49.8	110	10	10	10	10	9	13	12	12	12	13	13	16	9	9	10	10	9	9	9	9	9	9	9	10	10	9	9	9	9	9	9	9	10	10	9	9	9	9	9	1657200	1675000	1644600	2935900	3157700
i1_HQ_VdSWFU1_c1682_f3p0_1224_m.1580	Q42564 APX3_ARATH; L-ascorbate peroxidase 3 OS=Arabidopsis thaliana OX=3702 GN=APX3 PE=1 SV=1	APX3	31.901	28.5	24	7	5	5	3	5	5	2	3	3	0	1	2	7	6	7	6	6	6	5	6	4	5	4	5	4	4	4	3	4	2	5	4	5	4	4	4	3	4	2	336050	375930	350370	254060	287340
i1_HQ_VdSWFU1_c1685_f6p0_1773_m.1582	I7C6E8 C7A52_PANGI; Beta-amyrin 28-monooxygenase OS=Panax ginseng OX=4054 PE=1 SV=1	--	56.085	19.6	19	7	6	7	5	4	3	1	3	3	0	0	0	5	4	6	3	5	5	0	0	0	5	4	5	2	4	4	0	0	0	5	4	6	3	5	5	0	0	0	130420	139210	131600	69375	65979
i1_HQ_VdSWFU1_c32402_f5p0_1963_m.4239	Q9LS40 ASPG1_ARATH; Protein ASPARTIC PROTEASE IN GUARD CELL 1 OS=Arabidopsis thaliana OX=3702 GN=ASPG1 PE=1 SV=1	ASPG1	54.247	39.5	65	12	12	12	8	10	11	8	11	10	2	3	2	12	12	12	12	12	12	5	5	5	12	12	12	12	12	12	5	5	5	12	12	12	12	12	12	5	5	5	643140	641460	663160	593270	556690
i1_HQ_VdSWFU1_c1697_f11p0_1917_m.1586	Q4FZT0 STML2_RAT; Stomatin-like protein 2, mitochondrial OS=Rattus norvegicus OX=10116 GN=Stoml2 PE=1 SV=1	Stoml2	46.195	42.9	105	14	14	14	14	14	14	12	13	10	9	10	9	13	14	14	14	14	12	13	14	12	13	14	14	14	14	12	13	14	12	13	14	14	14	14	12	13	14	12	580060	581950	599310	530570	579320
i1_HQ_VdSWFU1_c1702_f5p0_1672_m.1587	Q8LEB2 ADHL6_ARATH; Alcohol dehydrogenase-like 6 OS=Arabidopsis thaliana OX=3702 GN=At5g24760 PE=2 SV=2	At5g24760	40.605	35.6	38	9	9	9	7	9	7	6	4	5	0	0	0	7	8	8	6	4	5	0	0	0	7	8	8	6	4	5	0	0	0	7	8	8	6	4	5	0	0	0	173180	178800	173470	85208	84433
i1_HQ_VdSWFU1_c1704_f9p4_1249_m.1588	Q9LD47 CCS_ARATH; Copper chaperone for superoxide dismutase, chloroplastic/cytosolic OS=Arabidopsis thaliana OX=3702 GN=CCS PE=1 SV=1	CCS	35.597	43	64	14	14	14	7	6	8	7	8	7	7	8	6	14	13	14	12	12	12	11	12	12	14	13	14	12	12	12	11	12	12	14	13	14	12	12	12	11	12	12	306730	309210	293670	276530	266930
i1_HQ_VdSWFU1_c1705_f3p0_1855_m.1589	Q93ZR1 ELP3_ARATH; Elongator complex protein 3 OS=Arabidopsis thaliana OX=3702 GN=HAG3 PE=1 SV=1	HAG3	63.217	18.7	23	8	8	8	5	3	4	3	4	4	0	0	0	5	6	5	7	4	5	0	2	1	5	6	5	7	4	5	0	2	1	5	6	5	7	4	5	0	2	1	41480	42272	48331	49664	50522
i1_HQ_VdSWFU1_c17133_f11p0_1297_m.3221	P36907 CHIX_PEA; Endochitinase OS=Pisum sativum OX=3888 PE=2 SV=1	--	25.235	63.8	44	9	5	6	8	7	8	5	4	4	3	3	2	9	9	8	7	6	6	5	4	5	5	5	4	3	2	2	1	1	1	6	6	5	4	3	3	2	2	2	855210	949210	901490	705190	722850
i1_HQ_VdSWFU1_c17203_f9p0_1496_m.3222	Q41009 TOC34_PEA; Translocase of chloroplast 34 OS=Pisum sativum OX=3888 GN=TOC34 PE=1 SV=1	TOC34	34.981	46.9	74	12	12	12	10	7	9	12	11	11	6	5	3	11	11	10	11	10	12	9	8	6	11	11	10	11	10	12	9	8	6	11	11	10	11	10	12	9	8	6	867970	825600	801570	1061600	987140
i1_HQ_VdSWFU1_c1723_f4p0_1896_m.1594	Q66GV6 BRCC3_XENLA; Lys-63-specific deubiquitinase BRCC36 OS=Xenopus laevis OX=8355 GN=brcc3 PE=2 SV=1	brcc3	47.494	51.3	75	15	14	15	9	9	9	10	9	11	6	5	7	12	12	11	12	14	13	9	10	8	11	12	11	11	14	13	9	9	8	12	12	11	12	14	13	9	10	8	176490	172640	185340	208300	199690
i1_HQ_VdSWFU1_c17231_f10p0_1722_m.3223	Q93ZR6 WSD1_ARATH; O-acyltransferase WSD1 OS=Arabidopsis thaliana OX=3702 GN=WSD1 PE=2 SV=1	WSD1	32.498	38.9	6	8	3	3	0	0	0	2	2	2	0	0	0	3	2	3	7	7	7	0	0	0	0	0	0	2	2	2	0	0	0	0	0	0	2	2	2	0	0	0	0	0	0	35918	0
i1_HQ_VdSWFU1_c27374_f2p4_1710_m.4089	Q8LBB2 KING1_ARATH; SNF1-related protein kinase regulatory subunit gamma-1 OS=Arabidopsis thaliana OX=3702 GN=KING1 PE=1 SV=2	KING1	47.346	17.4	15	5	4	4	3	3	3	2	3	1	0	0	0	3	5	4	3	3	3	0	1	1	3	4	3	3	3	3	0	1	1	3	4	3	3	3	3	0	1	1	75003	68985	80936	37651	40783
i1_HQ_VdSWFU1_c17291_f15p0_1724_m.3226	Q91QN9 NCAP_LBVAV; Nucleoprotein OS=Lettuce big-vein associated virus (isolate Japan/Kagawa) OX=652962 GN=N PE=3 SV=1	N	48.729	7.2	3	2	2	2	1	0	0	0	1	1	0	0	0	1	0	0	0	1	2	0	0	0	1	0	0	0	1	2	0	0	0	1	0	0	0	1	2	0	0	0	0	0	0	0	0
i2_LQ_VdSWFU1_c29441_f1p3_2035_m.851	O81027 HMGCL_ARATH; Hydroxymethylglutaryl-CoA lyase, mitochondrial OS=Arabidopsis thaliana OX=3702 GN=HMGCL PE=1 SV=2	HMGCL	14.385	15.8	11	2	2	2	2	1	2	1	1	1	1	1	1	2	1	2	1	1	2	1	1	1	2	1	2	1	1	2	1	1	1	2	1	2	1	1	2	1	1	1	61884	0	72812	0	0
i1_HQ_VdSWFU1_c17310_f6p0_1623_m.3230	P93031 GMD2_ARATH; GDP-mannose 4,6 dehydratase 2 OS=Arabidopsis thaliana OX=3702 GN=MUR1 PE=1 SV=3	MUR1	41.832	42	69	12	12	12	11	12	11	11	9	8	2	1	4	10	11	11	10	10	9	4	4	6	10	11	11	10	10	9	4	4	6	10	11	11	10	10	9	4	4	6	383000	402770	450420	227030	221600
i1_HQ_VdSWFU1_c17314_f11p0_1876_m.3231	P12955 PEPD_HUMAN; Xaa-Pro dipeptidase OS=Homo sapiens OX=9606 GN=PEPD PE=1 SV=3	PEPD	59.523	48.9	79	17	14	17	11	8	8	8	7	6	9	10	12	16	15	15	11	11	11	12	13	13	13	12	13	10	10	10	10	10	11	16	15	15	11	11	11	12	13	13	120360	123970	132460	97175	85643
i1_HQ_VdSWFU1_c17315_f13p0_1535_m.3232	Q9FEW9 OPR3_SOLLC; 12-oxophytodienoate reductase 3 OS=Solanum lycopersicum OX=4081 GN=OPR3 PE=1 SV=1	OPR3	43.276	78.9	180	23	22	23	24	24	23	24	20	23	16	11	15	22	21	22	21	22	22	18	17	17	21	20	21	21	22	22	17	16	16	22	21	22	21	22	22	18	17	17	1250800	1267600	1247700	1034600	1018700
i1_LQ_VdSWFU1_c7393_f1p0_1435_m.4697	P43394 K502_ACTDE; Fruit protein pKIWI502 OS=Actinidia deliciosa OX=3627 GN=pKIWI502 PE=2 SV=1	pKIWI502	32.588	50.5	100	12	12	12	12	10	13	13	14	12	8	9	9	11	12	12	12	12	12	9	11	10	11	12	12	12	12	12	9	11	10	11	12	12	12	12	12	9	11	10	800830	808360	761120	1355600	1367500
i4_LQ_VdSWFU1_c6169_f1p106_4275_m.8114	Q94HW2 POLR1_ARATH; Retrovirus-related Pol polyprotein from transposon RE1 OS=Arabidopsis thaliana OX=3702 GN=RE1 PE=2 SV=1	RE1	23.987	8.5	2	1	1	1	0	1	1	0	0	0	0	0	0	1	1	1	0	0	0	0	0	0	1	1	1	0	0	0	0	0	0	1	1	1	0	0	0	0	0	0	0	0	0	0	0
i1_HQ_VdSWFU1_c17338_f6p0_1826_m.3236	Q9ZT91 EFTM_ARATH; Elongation factor Tu, mitochondrial OS=Arabidopsis thaliana OX=3702 GN=TUFA PE=1 SV=1	TUFA	48.885	54	183	19	12	18	24	24	21	20	22	20	17	17	18	18	19	17	18	19	18	17	16	17	11	12	11	11	12	11	11	10	11	17	18	16	17	18	17	16	15	16	1092300	1121700	1111200	953840	964560
i1_HQ_VdSWFU1_c17364_f7p0_1462_m.3239	Q6ZIK0 GTOMC_ORYSJ; Probable tocopherol O-methyltransferase, chloroplastic OS=Oryza sativa subsp. japonica OX=39947 GN=VTE4 PE=2 SV=1	VTE4	40.521	29.9	35	9	8	9	1	3	2	3	3	3	8	5	7	3	6	2	3	6	5	9	7	8	2	5	2	3	6	5	8	6	7	3	6	2	3	6	5	9	7	8	12640	29048	25030	47822	41107
i1_HQ_VdSWFU1_c1740_f7p3_1934_m.1598	P29677 MPPA_SOLTU; Mitochondrial-processing peptidase subunit alpha OS=Solanum tuberosum OX=4113 GN=MPP PE=1 SV=1	MPP	54.748	56.3	155	17	11	16	17	17	17	17	17	16	18	19	17	14	15	12	12	13	12	13	16	15	9	9	8	8	8	8	8	10	9	13	14	11	11	12	11	12	15	14	512060	500830	514950	356260	385200
i1_HQ_VdSWFU1_c1741_f5p0_1361_m.1599	Q39963 PDX1_HEVBR; Probable pyridoxal 5'-phosphate synthase subunit PDX1 OS=Hevea brasiliensis OX=3981 GN=PDX1 PE=2 SV=1	PDX1	40.801	36.9	84	11	10	11	12	8	9	8	11	8	8	10	10	9	9	10	9	10	10	10	9	10	8	8	9	9	9	9	9	8	9	9	9	10	9	10	10	10	9	10	792450	811730	906450	997730	1003800
i1_HQ_VdSWFU1_c17454_f6p0_1324_m.3245	Q38906 TOC34_ARATH; Translocase of chloroplast 34, chloroplastic OS=Arabidopsis thaliana OX=3702 GN=TOC34 PE=1 SV=2	TOC34	33.903	39.1	14	8	8	8	1	2	1	2	4	3	0	1	0	3	3	2	5	5	4	2	3	0	3	3	2	5	5	4	2	3	0	3	3	2	5	5	4	2	3	0	71815	79071	74402	139520	119750
i1_HQ_VdSWFU1_c17456_f5p0_1476_m.3246	Q84JH5 GMPP1_ORYSJ; Probable mannose-1-phosphate guanylyltransferase 1 OS=Oryza sativa subsp. japonica OX=39947 GN=Os03g0268400 PE=2 SV=1	Os03g0268400	39.529	45.4	95	13	3	13	14	15	14	12	12	11	6	5	6	13	13	13	12	12	12	8	8	9	3	3	3	3	3	3	2	2	2	13	13	13	12	12	12	8	8	9	1136100	1156600	1161900	874550	874150
i1_HQ_VdSWFU1_c17495_f6p0_1638_m.3253	Q8GYM3 AUG4_ARATH; AUGMIN subunit 4 OS=Arabidopsis thaliana OX=3702 GN=AUG4 PE=1 SV=1	AUG4	51.471	10	7	4	4	4	1	1	3	2	0	0	0	0	0	4	1	3	2	1	3	0	0	0	4	1	3	2	1	3	0	0	0	4	1	3	2	1	3	0	0	0	36110	0	48332	26247	0
i1_HQ_VdSWFU1_c17500_f4p0_1703_m.3255	Q9LIS1 CR26L_ARATH; Protein ECERIFERUM 26-like OS=Arabidopsis thaliana OX=3702 GN=CER26L PE=2 SV=1	CER26L	33.88	9.6	3	2	2	2	2	0	1	0	0	0	0	0	0	2	1	2	1	1	1	0	0	0	2	1	2	1	1	1	0	0	0	2	1	2	1	1	1	0	0	0	16267	0	11856	0	0
i1_HQ_VdSWFU1_c17506_f11p0_1893_m.3256	Q84W91 C3H32_ARATH; Zinc finger CCCH domain-containing protein 32 OS=Arabidopsis thaliana OX=3702 GN=At2g47850 PE=2 SV=2	At2g47850	50.132	19.1	24	5	5	5	4	5	4	4	4	3	0	0	0	4	5	4	5	5	5	0	0	2	4	5	4	5	5	5	0	0	2	4	5	4	5	5	5	0	0	2	153030	132500	141670	104520	103700
i1_HQ_VdSWFU1_c1754_f8p0_1736_m.1602	Q96255 SERB1_ARATH; Phosphoserine aminotransferase 1, chloroplastic OS=Arabidopsis thaliana OX=3702 GN=PSAT1 PE=1 SV=1	PSAT1	53.969	39.4	128	17	17	17	16	16	17	12	17	16	13	10	11	15	16	16	15	16	17	14	15	14	15	16	16	15	16	17	14	15	14	15	16	16	15	16	17	14	15	14	1151500	1181600	1161900	1174100	1198800
i1_HQ_VdSWFU1_c17544_f6p4_1657_m.3262	Q9C8S9 RH48_ARATH; Probable DEAD-box ATP-dependent RNA helicase 48 OS=Arabidopsis thaliana OX=3702 GN=RH48 PE=3 SV=1	RH48	48.485	10.3	7	3	3	3	1	1	1	1	0	3	0	0	0	2	1	2	2	2	3	0	0	0	2	1	2	2	2	3	0	0	0	2	1	2	2	2	3	0	0	0	19418	0	20073	51185	50085
i1_LQ_VdSWFU1_c36023_f1p0_1950_m.2040	Q9LES2 UBA2A_ARATH; UBP1-associated protein 2A OS=Arabidopsis thaliana OX=3702 GN=UBA2A PE=1 SV=1	UBA2A	21.07	5.7	3	1	1	1	0	0	0	1	1	1	0	0	0	0	0	0	1	1	1	0	0	0	0	0	0	1	1	1	0	0	0	0	0	0	1	1	1	0	0	0	0	0	0	0	0
i1_HQ_VdSWFU1_c17553_f5p0_1267_m.3265	Q9CA28 TKPR2_ARATH; Tetraketide alpha-pyrone reductase 2 OS=Arabidopsis thaliana OX=3702 GN=TKPR2 PE=1 SV=1	TKPR2	35.317	48.8	51	12	8	12	8	6	9	11	9	5	1	1	1	7	8	9	11	9	8	1	1	2	4	4	5	7	5	4	0	0	0	7	8	9	11	9	8	1	1	2	277520	311450	218990	315860	326200
i1_HQ_VdSWFU1_c17555_f6p1_1586_m.3267	Q42962 PGKY_TOBAC; Phosphoglycerate kinase, cytosolic OS=Nicotiana tabacum OX=4097 PE=2 SV=1	--	42.242	74.1	231	30	5	20	33	30	32	29	25	23	20	21	18	28	29	29	30	29	27	28	27	27	4	5	5	5	5	4	4	3	4	18	19	19	20	19	17	18	17	18	5621400	5606500	5563600	4183600	4089100
i1_HQ_VdSWFU1_c17564_f4p3_1212_m.3271	Q09893 YAI5_SCHPO; Uncharacterized protein C24B11.05 OS=Schizosaccharomyces pombe (strain 972 / ATCC 24843) OX=284812 GN=SPAC24B11.05 PE=3 SV=1	SPAC24B11.05	33.543	14.8	7	3	3	3	2	2	3	0	0	0	0	0	0	2	3	3	0	0	0	0	0	0	2	3	3	0	0	0	0	0	0	2	3	3	0	0	0	0	0	0	31969	31425	32189	0	0
i1_HQ_VdSWFU1_c1757_f5p3_1375_m.1603	Q9C907 GDPD5_ARATH; Glycerophosphodiester phosphodiesterase GDPD5 OS=Arabidopsis thaliana OX=3702 GN=GDPD5 PE=2 SV=1	GDPD5	47.31	35.7	73	10	10	10	13	11	11	10	10	10	2	3	3	10	9	9	10	9	10	4	4	4	10	9	9	10	9	10	4	4	4	10	9	9	10	9	10	4	4	4	317550	332060	328510	198280	188800
i1_HQ_VdSWFU1_c2710_f6p1_1266_m.1943	P13869 CB12_PETHY; Chlorophyll a-b binding protein, chloroplastic OS=Petunia hybrida OX=4102 PE=2 SV=1	--	29.12	35.1	84	6	6	6	8	9	8	9	10	10	10	10	10	5	6	5	6	5	6	5	6	5	5	6	5	6	5	6	5	6	5	5	6	5	6	5	6	5	6	5	807560	842840	802370	1167000	1205400
i1_HQ_VdSWFU1_c17573_f8p0_1789_m.3275	Q9MAC5 PTBP1_ARATH; Polypyrimidine tract-binding protein homolog 1 OS=Arabidopsis thaliana OX=3702 GN=PTB PE=1 SV=1	PTB	49.053	18.7	28	6	6	6	5	5	6	5	3	4	0	0	0	6	6	6	5	6	5	1	2	1	6	6	6	5	6	5	1	2	1	6	6	6	5	6	5	1	2	1	129810	176240	168370	161810	113400
i1_HQ_VdSWFU1_c17589_f6p0_1629_m.3278	Q8RX88 FACE1_ARATH; CAAX prenyl protease 1 homolog OS=Arabidopsis thaliana OX=3702 GN=FACE1 PE=1 SV=1	FACE1	52.125	17.9	32	6	6	6	5	2	4	5	4	6	2	3	1	5	4	6	6	5	6	2	3	3	5	4	6	6	5	6	2	3	3	5	4	6	6	5	6	2	3	3	105230	108650	108690	96061	93936
i1_HQ_VdSWFU1_c17605_f7p1_1724_m.3280	Q9SGY2 ACLA1_ARATH; ATP-citrate synthase alpha chain protein 1 OS=Arabidopsis thaliana OX=3702 GN=ACLA-1 PE=1 SV=1	ACLA-1	46.59	31.2	79	13	5	13	11	11	11	13	12	14	2	3	2	11	12	11	13	13	13	2	2	2	4	4	3	5	5	5	0	0	0	11	12	11	13	13	13	2	2	2	697420	736230	754130	704150	699050
i1_LQ_VdSWFU1_c27006_f1p0_1302_m.603	Q9LZ82 BTR1_ARATH; Protein BTR1 OS=Arabidopsis thaliana OX=3702 GN=BTR1 PE=1 SV=1	BTR1	33.64	30.8	44	8	8	8	7	6	7	5	4	7	2	3	3	8	8	8	8	6	7	5	5	6	8	8	8	8	6	7	5	5	6	8	8	8	8	6	7	5	5	6	276770	275550	268620	175050	176530
i1_HQ_VdSWFU1_c1765_f3p3_1794_m.1604	Q9LYC2 NPL41_ARATH; NPL4-like protein 1 OS=Arabidopsis thaliana OX=3702 GN=At3g63000 PE=1 SV=1	At3g63000	46.607	32.2	52	10	5	10	4	8	5	4	6	6	5	8	6	8	9	9	7	8	9	7	9	7	3	4	4	3	3	4	2	4	2	8	9	9	7	8	9	7	9	7	446510	480260	503840	390030	372680
i1_HQ_VdSWFU1_c17658_f3p0_1702_m.3286	P29344 RR1_SPIOL; 30S ribosomal protein S1, chloroplastic OS=Spinacia oleracea OX=3562 GN=RPS1 PE=1 SV=1	RPS1	45.831	50.1	113	19	19	19	9	12	13	15	14	15	13	10	12	14	16	16	17	17	17	13	12	13	14	16	16	17	17	17	13	12	13	14	16	16	17	17	17	13	12	13	320760	336240	333880	592380	575220
i1_HQ_VdSWFU1_c17663_f4p0_1720_m.3289	Q9LES3 AI5L2_ARATH; ABSCISIC ACID-INSENSITIVE 5-like protein 2 OS=Arabidopsis thaliana OX=3702 GN=DPBF3 PE=1 SV=1	DPBF3	38.774	24.4	16	5	5	5	2	2	2	3	4	3	0	0	0	3	5	4	5	5	3	0	0	0	3	5	4	5	5	3	0	0	0	3	5	4	5	5	3	0	0	0	43284	51799	53697	76173	63692
i1_HQ_VdSWFU1_c17664_f4p0_1971_m.3290	B3LFA4 SYCC2_ARATH; Cysteine--tRNA ligase 2, cytoplasmic OS=Arabidopsis thaliana OX=3702 GN=At5g38830 PE=2 SV=1	At5g38830	66.27	12.1	7	8	2	2	1	1	1	1	2	1	0	0	0	5	5	3	7	7	6	3	4	4	2	2	1	2	2	1	0	0	0	2	2	1	2	2	1	0	0	0	14446	14683	0	15794	19001
i1_HQ_VdSWFU1_c17667_f2p0_1672_m.3292	Q42884 AROC1_SOLLC; Chorismate synthase 1, chloroplastic OS=Solanum lycopersicum OX=4081 GN=CS1 PE=2 SV=1	CS1	47.937	45	171	18	18	18	22	21	22	24	24	21	11	13	13	17	17	17	18	17	17	14	13	15	17	17	17	18	17	17	14	13	15	17	17	17	18	17	17	14	13	15	969090	962230	991560	1378900	1351300
i1_HQ_VdSWFU1_c17669_f2p0_1958_m.3293	Q0WP01 PTR9_ARATH; Protein NRT1/ PTR FAMILY 5.10 OS=Arabidopsis thaliana OX=3702 GN=NPF5.10 PE=2 SV=1	NPF5.10	50.44	4	2	1	1	1	1	0	0	0	0	0	0	0	1	1	1	0	0	0	0	0	0	1	1	1	0	0	0	0	0	0	1	1	1	0	0	0	0	0	0	1	0	0	0	0	0
i1_HQ_VdSWFU1_c17676_f4p0_1417_m.3295	Q55BK0 UFD1_DICDI; Ubiquitin fusion degradation protein 1 homolog OS=Dictyostelium discoideum OX=44689 GN=ufd1 PE=3 SV=1	ufd1	35.653	48.1	49	11	11	11	5	11	6	9	6	8	0	3	1	8	11	8	10	10	9	2	4	4	8	11	8	10	10	9	2	4	4	8	11	8	10	10	9	2	4	4	360770	578960	393520	418280	317090
i1_HQ_VdSWFU1_c17684_f3p0_1252_m.3299	Q9S726 RPI3_ARATH; Probable ribose-5-phosphate isomerase 3, chloroplastic OS=Arabidopsis thaliana OX=3702 GN=RPI3 PE=1 SV=1	RPI3	32.432	24	29	4	4	4	3	3	3	4	4	3	4	3	2	3	3	3	4	3	4	3	3	3	3	3	3	4	3	4	3	3	3	3	3	3	4	3	4	3	3	3	285240	278030	294640	402320	430700
i1_HQ_VdSWFU1_c17687_f2p0_1502_m.3300	Q8GYX8 DNJ10_ARATH; Chaperone protein dnaJ 10 OS=Arabidopsis thaliana OX=3702 GN=ATJ10 PE=2 SV=2	ATJ10	38.44	23.2	27	6	6	6	3	6	5	3	3	3	3	0	1	4	6	5	4	5	5	3	3	1	4	6	5	4	5	5	3	3	1	4	6	5	4	5	5	3	3	1	97883	132930	105650	89995	110450
i1_HQ_VdSWFU1_c17690_f4p0_1767_m.3301	Q9LS48 SG1_ARATH; protein SLOW GREEN 1, chloroplastic OS=Arabidopsis thaliana OX=3702 GN=SG1 PE=1 SV=1	SG1	40.946	20.7	16	5	5	5	5	4	3	3	1	0	0	0	0	5	4	5	4	3	4	0	0	0	5	4	5	4	3	4	0	0	0	5	4	5	4	3	4	0	0	0	148000	134970	143380	66210	58656
i1_HQ_VdSWFU1_c17699_f3p0_1961_m.3306	Q9C7Z9 SCP18_ARATH; Serine carboxypeptidase-like 18 OS=Arabidopsis thaliana OX=3702 GN=SCPL18 PE=2 SV=2	SCPL18	53.86	15.8	13	6	3	6	0	0	1	0	1	0	4	4	3	5	5	5	5	3	6	6	6	6	2	2	3	2	2	3	3	3	3	5	5	5	5	3	6	6	6	6	122560	114250	69263	68690	60008
i1_HQ_VdSWFU1_c1770_f7p2_1449_m.1606	Q94G17 TATC_PEA; Sec-independent protein translocase protein TATC, chloroplastic OS=Pisum sativum OX=3888 GN=TATC PE=1 SV=1	TATC	38.694	23.4	23	5	5	5	2	2	2	3	3	3	4	2	2	3	3	4	3	3	3	5	3	2	3	3	4	3	3	3	5	3	2	3	3	4	3	3	3	5	3	2	65353	59798	37735	108170	97299
i1_LQ_VdSWFU1_c4272_f1p0_1767_m.3667	Q8L7R3 LPCT1_ARATH; Lysophospholipid acyltransferase LPEAT1 OS=Arabidopsis thaliana OX=3702 GN=LPEAT1 PE=1 SV=1	LPEAT1	36.225	5.5	8	2	2	2	1	1	2	1	1	2	0	0	0	2	2	2	2	2	2	0	0	0	2	2	2	2	2	2	0	0	0	2	2	2	2	2	2	0	0	0	67917	48695	61756	35023	28833
i1_HQ_VdSWFU1_c17701_f4p0_1763_m.3308	P93338 GAPN_NICPL; NADP-dependent glyceraldehyde-3-phosphate dehydrogenase OS=Nicotiana plumbaginifolia OX=4092 GN=GAPN PE=2 SV=1	GAPN	56.392	25.5	5	11	3	3	1	0	1	0	1	0	1	0	1	10	10	11	9	9	9	10	9	10	2	2	3	1	1	1	2	1	2	2	2	3	1	1	1	2	1	2	42341	0	0	0	0
i1_HQ_VdSWFU1_c17710_f5p7_1716_m.3310	P12859 G3PB_PEA; Glyceraldehyde-3-phosphate dehydrogenase B, chloroplastic OS=Pisum sativum OX=3888 GN=GAPB PE=1 SV=2	GAPB	48.561	60.2	254	22	4	22	20	23	21	21	24	22	40	44	39	20	20	20	20	20	19	22	22	22	4	4	4	4	4	3	4	4	4	20	20	20	20	20	19	22	22	22	4753000	4754300	4920000	6142100	6165100
i1_HQ_VdSWFU1_c17730_f3p20_1874_m.3315	Q93W28 Y4554_ARATH; Uncharacterized protein At4g15545 OS=Arabidopsis thaliana OX=3702 GN=At4g15545 PE=1 SV=1	At4g15545	39.043	12	16	3	3	3	3	4	2	2	2	3	0	0	0	3	3	2	2	3	3	0	0	0	3	3	2	2	3	3	0	0	0	3	3	2	2	3	3	0	0	0	218640	220690	222730	151330	158870
i1_HQ_VdSWFU1_c17739_f3p0_1458_m.3318	O23016 KCAB_ARATH; Probable voltage-gated potassium channel subunit beta OS=Arabidopsis thaliana OX=3702 GN=KAB1 PE=1 SV=1	KAB1	39.363	28.6	39	10	10	10	8	7	8	7	4	5	0	0	0	10	10	10	8	6	7	1	0	1	10	10	10	8	6	7	1	0	1	10	10	10	8	6	7	1	0	1	361430	362250	372390	306280	294430
i2_LQ_VdSWFU1_c29826_f1p1_1925_m.916	XP_010273902.1; PREDICTED: uncharacterized protein LOC104609313 isoform X1 [Nelumbo nucifera]	--	38.272	26.1	59	7	7	7	6	5	5	7	5	5	7	10	9	5	6	5	4	4	4	7	6	7	5	6	5	4	4	4	7	6	7	5	6	5	4	4	4	7	6	7	86249	78481	90182	81670	75926
i1_LQ_VdSWFU1_c59360_f1p3_1497_m.7390	A1A6M1 PTAC5_ARATH; Protein disulfide isomerase pTAC5, chloroplastic OS=Arabidopsis thaliana OX=3702 GN=PTAC5 PE=1 SV=1	PTAC5	44.704	4.2	7	2	2	2	1	1	0	0	0	0	2	2	1	1	1	0	0	0	0	2	2	1	1	1	0	0	0	0	2	2	1	1	1	0	0	0	0	2	2	1	0	0	0	0	0
i1_HQ_VdSWFU1_c17744_f4p7_1721_m.3321	Q9FVQ4 PLGG1_ARATH; Plastidal glycolate/glycerate translocator 1, chloroplastic OS=Arabidopsis thaliana OX=3702 GN=PLGG1 PE=1 SV=1	PLGG1	56.552	3.6	12	1	1	1	1	1	1	2	2	2	1	1	1	1	1	1	1	1	1	1	1	1	1	1	1	1	1	1	1	1	1	1	1	1	1	1	1	1	1	1	0	0	0	58056	59906
i1_HQ_VdSWFU1_c17746_f4p0_1604_m.3322	Q93ZB6 DCUP1_ARATH; Uroporphyrinogen decarboxylase 1, chloroplastic OS=Arabidopsis thaliana OX=3702 GN=HEME1 PE=2 SV=2	HEME1	45.775	26.4	80	9	9	9	6	8	7	11	11	10	9	9	9	7	8	8	8	8	8	8	8	8	7	8	8	8	8	8	8	8	8	7	8	8	8	8	8	8	8	8	155000	154290	156360	306410	307740
i1_HQ_VdSWFU1_c17747_f5p2_1242_m.3323	Q9C5W7 TOM2A_ARATH; Tobamovirus multiplication protein 2A OS=Arabidopsis thaliana OX=3702 GN=TOM2A PE=1 SV=1	TOM2A	31.51	18.4	22	3	3	3	3	3	3	3	3	3	2	1	1	3	3	3	3	3	3	3	2	2	3	3	3	3	3	3	3	2	2	3	3	3	3	3	3	3	2	2	559370	559300	557130	445290	437360
i2_LQ_VdSWFU1_c99478_f1p8_2461_m.6203	XP_010663676.1; PREDICTED: uncharacterized protein LOC100853969 isoform X2 [Vitis vinifera]	--	21.91	5.6	9	1	1	1	1	1	1	1	1	1	1	1	1	1	1	1	1	1	1	1	1	1	1	1	1	1	1	1	1	1	1	1	1	1	1	1	1	1	1	1	0	0	0	0	0
i1_HQ_VdSWFU1_c17759_f6p0_1571_m.3326	Q02166 TRPD_ARATH; Anthranilate phosphoribosyltransferase, chloroplastic OS=Arabidopsis thaliana OX=3702 GN=PAT1 PE=2 SV=1	PAT1	43.083	9.8	6	4	1	1	1	1	1	1	1	1	0	0	0	4	3	4	4	4	4	2	2	1	1	1	1	1	1	1	0	0	0	1	1	1	1	1	1	0	0	0	0	0	0	0	0
i1_LQ_VdSWFU1_c27322_f1p4_1226_m.695	XP_007013441.2; PREDICTED: uncharacterized protein LOC18588757 isoform X1 [Theobroma cacao]	--	16.533	13.8	10	2	2	2	1	1	0	2	1	0	3	1	1	2	2	1	2	2	2	2	2	2	2	2	1	2	2	2	2	2	2	2	2	1	2	2	2	2	2	2	55546	46407	0	71758	95644
i1_HQ_VdSWFU1_c17764_f2p0_1811_m.3329	Q9S7W5 TCP13_ARATH; Transcription factor TCP13 OS=Arabidopsis thaliana OX=3702 GN=TCP13 PE=1 SV=1	TCP13	38.411	8.4	2	2	2	2	0	0	0	0	2	0	0	0	0	0	0	0	1	2	0	0	0	0	0	0	0	1	2	0	0	0	0	0	0	0	1	2	0	0	0	0	0	0	0	0	0
i1_LQ_VdSWFU1_c14934_f1p0_1050_m.6726	Q70Z16 NAP1D_TOBAC; Nucleosome assembly protein 1;4 OS=Nicotiana tabacum OX=4097 GN=NAP1;4 PE=1 SV=1	NAP1;4	34.694	6.6	9	2	1	2	2	2	2	1	1	1	0	0	0	2	2	2	2	2	2	0	0	0	1	1	1	1	1	1	0	0	0	2	2	2	2	2	2	0	0	0	49006	50262	54022	28443	29578
i1_HQ_VdSWFU1_c17772_f2p0_1650_m.3334	P52903 ODPA_SOLTU; Pyruvate dehydrogenase E1 component subunit alpha, mitochondrial OS=Solanum tuberosum OX=4113 PE=1 SV=1	--	43.719	38.9	49	14	8	8	4	5	5	4	6	5	6	7	7	12	12	12	11	12	12	14	14	13	7	7	7	6	7	7	8	8	7	7	7	7	6	7	7	8	8	7	201940	205070	212550	210520	214930
i1_HQ_VdSWFU1_c17773_f3p2_1685_m.3335	Q9C5J9 LIIP1_ARATH; Small GTPase LIP1 OS=Arabidopsis thaliana OX=3702 GN=LIP1 PE=1 SV=1	LIP1	36.786	7.8	7	2	2	2	1	2	2	0	1	1	0	0	0	2	2	2	2	2	1	0	0	0	2	2	2	2	2	1	0	0	0	2	2	2	2	2	1	0	0	0	24890	23710	30153	13311	20608
i1_HQ_VdSWFU1_c17774_f5p0_1146_m.3336	Q9SG92 MES17_ARATH; Methylesterase 17 OS=Arabidopsis thaliana OX=3702 GN=MES17 PE=1 SV=1	MES17	28.419	48.8	50	8	8	8	3	4	4	6	4	5	8	7	9	5	5	5	6	5	5	7	8	8	5	5	5	6	5	5	7	8	8	5	5	5	6	5	5	7	8	8	84242	88553	89287	114600	122990
i2_LQ_VdSWFU1_c25014_f1p8_2203_m.9078	P29620 CDKD1_ORYSJ; Cyclin-dependent kinase D-1 OS=Oryza sativa subsp. japonica OX=39947 GN=CDKD-1 PE=1 SV=1	CDKD-1	45.328	15.5	10	5	4	4	1	1	1	3	3	1	0	0	0	4	2	3	4	4	3	0	0	0	3	1	2	3	3	2	0	0	0	3	1	2	3	3	2	0	0	0	19515	0	24516	41736	43190
i1_HQ_VdSWFU1_c17789_f2p0_1707_m.3342	O22682 CYSK4_ARATH; Probable S-sulfocysteine synthase, chloroplastic OS=Arabidopsis thaliana OX=3702 GN=At3g03630 PE=1 SV=1	At3g03630	44.262	29.9	32	8	8	8	3	4	3	5	6	5	1	2	3	4	5	5	7	6	5	3	3	3	4	5	5	7	6	5	3	3	3	4	5	5	7	6	5	3	3	3	87155	84076	73378	142760	156610
i1_HQ_VdSWFU1_c17793_f3p2_1907_m.3344	Q9ZSA7 DLO2_ARATH; Protein DMR6-LIKE OXYGENASE 2 OS=Arabidopsis thaliana OX=3702 GN=DLO2 PE=2 SV=1	DLO2	29.069	16.6	4	3	3	3	0	0	0	1	1	0	0	0	2	0	0	0	1	1	0	1	1	2	0	0	0	1	1	0	1	1	2	0	0	0	1	1	0	1	1	2	0	0	0	0	0
i1_HQ_VdSWFU1_c17794_f2p0_1641_m.3345	Q9STM6 GDL57_ARATH; GDSL esterase/lipase At3g48460 OS=Arabidopsis thaliana OX=3702 GN=At3g48460 PE=2 SV=1	At3g48460	43.4	20.2	28	6	5	6	5	4	3	5	5	6	0	0	0	4	5	5	5	6	4	0	0	0	4	5	5	5	5	4	0	0	0	4	5	5	5	6	4	0	0	0	214640	200810	237730	300940	254500
i1_HQ_VdSWFU1_c17807_f3p1_1789_m.3349	Q41328 PTI1_SOLLC; Pto-interacting protein 1 OS=Solanum lycopersicum OX=4081 GN=PTI1 PE=1 SV=2	PTI1	39.101	56.1	90	15	10	13	13	13	12	13	10	11	7	6	5	15	15	14	13	12	14	10	8	10	10	10	9	9	9	9	7	6	7	13	13	12	12	11	12	10	8	10	486560	476130	506060	336060	333760
i1_LQ_VdSWFU1_c35816_f1p1_1563_m.1981	GAV57387.1; DUF676 domain-containing protein [Cephalotus follicularis]	--	21.32	6.2	2	1	1	1	0	1	0	0	0	0	1	0	0	0	1	0	0	0	0	1	0	0	0	1	0	0	0	0	1	0	0	0	1	0	0	0	0	1	0	0	0	0	0	0	0
i1_HQ_VdSWFU1_c1782_f6p5_1987_m.1611	Q9MAU3 TAF6_ARATH; Transcription initiation factor TFIID subunit 6 OS=Arabidopsis thaliana OX=3702 GN=TAF6 PE=1 SV=1	TAF6	60.636	20	28	8	7	8	4	5	2	4	5	7	0	0	1	6	6	5	7	5	7	0	0	1	5	5	4	6	4	6	0	0	1	6	6	5	7	5	7	0	0	1	62645	68613	61196	107900	102810
i1_HQ_VdSWFU1_c1783_f3p3_1521_m.1612	Q54KJ8 T2EB_DICDI; General transcription factor IIE subunit 2 OS=Dictyostelium discoideum OX=44689 GN=gtf2e2 PE=3 SV=1	gtf2e2	32.431	20.1	10	4	4	4	2	1	2	1	2	2	0	0	0	2	1	3	2	4	3	0	0	0	2	1	3	2	4	3	0	0	0	2	1	3	2	4	3	0	0	0	61198	0	75187	83771	93863
i1_HQ_VdSWFU1_c17834_f2p2_1461_m.3359	A8IXB8 ASNA2_CHLRE; ATPase ARSA2 OS=Chlamydomonas reinhardtii OX=3055 GN=ARSA2 PE=1 SV=2	ARSA2	40.179	17.3	8	4	2	2	1	1	1	2	2	1	0	0	0	3	3	3	4	3	3	1	1	1	1	1	1	2	1	1	0	0	0	1	1	1	2	1	1	0	0	0	0	0	0	0	0
i1_HQ_VdSWFU1_c17837_f3p5_1179_m.3360	Q9ZPE7 EXO_ARATH; Protein EXORDIUM OS=Arabidopsis thaliana OX=3702 GN=EXO PE=2 SV=1	EXO	33.488	11.5	8	2	2	2	1	2	2	1	1	1	0	0	0	1	2	2	1	1	1	0	0	0	1	2	2	1	1	1	0	0	0	1	2	2	1	1	1	0	0	0	0	41335	36625	0	0
i1_HQ_VdSWFU1_c17850_f3p0_1240_m.3366	XP_018830849.1; PREDICTED: uncharacterized protein LOC108998659 [Juglans regia]	--	28.471	27.2	16	5	5	5	3	3	2	3	4	1	0	0	0	5	4	4	5	5	4	1	0	0	5	4	4	5	5	4	1	0	0	5	4	4	5	5	4	1	0	0	126670	123780	130050	69446	67346
i1_HQ_VdSWFU1_c17854_f4p0_1727_m.3368	Q8W3M7 Y4598_ARATH; Uncharacterized protein At4g06598 OS=Arabidopsis thaliana OX=3702 GN=At4g06598 PE=2 SV=2	At4g06598	40.935	8	3	2	2	2	0	0	0	2	1	0	0	0	0	0	0	1	2	2	1	0	0	0	0	0	1	2	2	1	0	0	0	0	0	1	2	2	1	0	0	0	0	0	0	10967	9417.4
i1_HQ_VdSWFU1_c17859_f9p0_1848_m.3369	Q9M5K3 DLDH1_ARATH; Dihydrolipoyl dehydrogenase 1, mitochondrial OS=Arabidopsis thaliana OX=3702 GN=LPD1 PE=1 SV=2	LPD1	54.477	63.8	258	23	12	23	23	23	25	26	21	25	39	37	39	18	18	17	20	20	16	22	21	22	10	10	9	11	11	8	12	12	12	18	18	17	20	20	16	22	21	22	1370600	1402900	1419700	1423700	1411900
i1_HQ_VdSWFU1_c17865_f2p6_1941_m.3372	Q3HRQ2 GLOX_VITPS; Aldehyde oxidase GLOX OS=Vitis pseudoreticulata OX=231512 GN=GLOX PE=2 SV=1	GLOX	60.449	26.5	33	10	10	10	9	10	14	0	0	0	0	0	0	8	8	9	0	1	0	0	0	0	8	8	9	0	1	0	0	0	0	8	8	9	0	1	0	0	0	0	100500	105250	104230	0	0
i1_HQ_VdSWFU1_c17870_f3p0_1313_m.3375	Q9SQR4 ADRC3_ARATH; NADPH-dependent aldehyde reductase-like protein, chloroplastic OS=Arabidopsis thaliana OX=3702 GN=At3g03980 PE=3 SV=1	At3g03980	30.737	45.8	58	12	12	12	5	6	4	3	3	5	8	12	12	8	10	9	9	7	9	10	12	11	8	10	9	9	7	9	10	12	11	8	10	9	9	7	9	10	12	11	225650	226160	227760	150190	151970
i1_HQ_VdSWFU1_c17871_f2p2_1204_m.3376	Q8LAN3 P4H4_ARATH; Probable prolyl 4-hydroxylase 4 OS=Arabidopsis thaliana OX=3702 GN=P4H4 PE=2 SV=1	P4H4	32.343	45.4	53	10	9	10	6	9	9	7	8	7	1	2	4	8	9	9	9	10	8	6	5	5	7	8	8	8	9	7	5	4	4	8	9	9	9	10	8	6	5	5	166330	164460	169700	155690	161580
i1_HQ_VdSWFU1_c17881_f5p0_1252_m.3378	Q8LER3 XTH7_ARATH; Probable xyloglucan endotransglucosylase/hydrolase protein 7 OS=Arabidopsis thaliana OX=3702 GN=XTH7 PE=2 SV=2	XTH7	33.192	8.2	9	2	2	2	2	2	0	2	2	1	0	0	0	2	2	2	2	2	2	0	1	0	2	2	2	2	2	2	0	1	0	2	2	2	2	2	2	0	1	0	90278	92361	93426	73044	66059
i1_HQ_VdSWFU1_c1789_f8p1_1819_m.1613	O94260 G3BP_SCHPO; Putative G3BP-like protein OS=Schizosaccharomyces pombe (strain 972 / ATCC 24843) OX=284812 GN=nxt3 PE=1 SV=1	nxt3	51.757	6.9	8	2	2	2	2	1	1	1	1	2	0	0	0	2	2	2	2	2	2	0	0	0	2	2	2	2	2	2	0	0	0	2	2	2	2	2	2	0	0	0	43600	47775	43701	46248	44812
i1_HQ_VdSWFU1_c17891_f3p0_1401_m.3380	Q41249 PORA_CUCSA; Protochlorophyllide reductase, chloroplastic OS=Cucumis sativus OX=3659 GN=PORA PE=2 SV=1	PORA	43.949	43.3	17	13	6	6	5	5	5	1	1	0	0	0	0	12	11	12	7	7	7	6	6	6	5	5	6	1	1	1	0	0	0	5	5	6	1	1	1	0	0	0	219880	228850	224110	0	0
i1_HQ_VdSWFU1_c1790_f6p1_1410_m.1614	Q5PQ09 DESI2_XENLA; Deubiquitinase DESI2 OS=Xenopus laevis OX=8355 GN=desi2 PE=2 SV=1	desi2	27.154	51	41	10	10	10	8	8	7	6	6	6	0	0	0	10	9	9	9	8	9	0	2	0	10	9	9	9	8	9	0	2	0	10	9	9	9	8	9	0	2	0	225970	130210	213980	82309	130000
i1_HQ_VdSWFU1_c17912_f4p2_1686_m.3385	P36163 OMA1_YEAST; Mitochondrial metalloendopeptidase OMA1 OS=Saccharomyces cerevisiae (strain ATCC 204508 / S288c) OX=559292 GN=OMA1 PE=1 SV=2	OMA1	48.766	30.4	44	11	11	11	7	3	6	7	5	5	3	3	5	7	9	8	9	7	8	7	6	7	7	9	8	9	7	8	7	6	7	7	9	8	9	7	8	7	6	7	68286	66025	66464	76068	81698
i1_HQ_VdSWFU1_c17924_f3p2_1911_m.3386	Q9SAA9 CP511_ARATH; Sterol 14-demethylase OS=Arabidopsis thaliana OX=3702 GN=CYP51G1 PE=1 SV=1	CYP51G1	55.191	17.7	37	8	8	8	6	6	6	6	8	5	0	0	0	6	6	7	8	8	6	0	0	0	6	6	7	8	8	6	0	0	0	6	6	7	8	8	6	0	0	0	120610	119340	129340	110160	109030
i1_HQ_VdSWFU1_c17962_f2p0_1737_m.3398	Q6ZLK0 OST48_ORYSJ; Dolichyl-diphosphooligosaccharide--protein glycosyltransferase 48 kDa subunit OS=Oryza sativa subsp. japonica OX=39947 GN=OST48 PE=2 SV=1	OST48	48.664	37.3	76	11	11	11	8	12	12	11	10	10	4	5	4	11	11	11	10	9	10	5	5	5	11	11	11	10	9	10	5	5	5	11	11	11	10	9	10	5	5	5	674940	661080	649100	585490	621730
i1_HQ_VdSWFU1_c17967_f5p0_1546_m.3400	Q9SGA8 U83A1_ARATH; UDP-glycosyltransferase 83A1 OS=Arabidopsis thaliana OX=3702 GN=UGT83A1 PE=2 SV=1	UGT83A1	51.372	28	54	12	11	11	3	2	2	11	14	12	4	2	4	6	6	6	11	11	10	6	6	5	6	6	6	11	11	10	5	5	4	6	6	6	11	11	10	5	5	4	198630	161730	163780	794820	818770
i1_HQ_VdSWFU1_c17980_f3p0_1281_m.3407	Q9ZP40 PG1_PEA; Plastoglobulin-1, chloroplastic OS=Pisum sativum OX=3888 GN=PG1 PE=1 SV=1	PG1	37.594	15.4	30	5	4	5	4	4	4	4	3	3	3	2	3	5	5	4	5	5	5	5	3	4	4	4	3	4	4	4	4	3	3	5	5	4	5	5	5	5	3	4	574150	619790	629530	515570	496910
i1_HQ_VdSWFU1_c17981_f5p21_1567_m.3408	Q9SYK9 U74E2_ARATH; UDP-glycosyltransferase 74E2 OS=Arabidopsis thaliana OX=3702 GN=UGT74E2 PE=1 SV=1	UGT74E2	48.383	35	31	11	11	11	1	0	0	3	2	5	5	7	8	1	0	0	6	6	6	7	10	9	1	0	0	6	6	6	7	10	9	1	0	0	6	6	6	7	10	9	0	0	0	51588	50925
i1_HQ_VdSWFU1_c17986_f8p5_1811_m.3411	Q940S3 UAP1_ARATH; UDP-N-acetylglucosamine diphosphorylase 1 OS=Arabidopsis thaliana OX=3702 GN=GLCNAC1PUT1 PE=1 SV=1	GLCNAC1PUT1	53.959	37.6	63	13	12	13	7	11	12	9	11	7	3	1	2	12	13	13	11	13	9	6	4	4	12	12	12	10	12	9	6	4	4	12	13	13	11	13	9	6	4	4	223860	234150	206520	138070	151430
i1_HQ_VdSWFU1_c17998_f9p0_1231_m.3415	Q9LXC9 IPYR6_ARATH; Soluble inorganic pyrophosphatase 6, chloroplastic OS=Arabidopsis thaliana OX=3702 GN=PPA6 PE=1 SV=1	PPA6	32.395	32.1	93	8	8	8	12	11	10	9	7	9	12	11	12	8	8	8	6	8	8	8	8	8	8	8	8	6	8	8	8	8	8	8	8	8	6	8	8	8	8	8	1626800	1692600	1618800	1136100	1045500
i1_HQ_VdSWFU1_c17999_f4p0_1166_m.3416	P93798 SNAA_VITVI; Alpha-soluble NSF attachment protein OS=Vitis vinifera OX=29760 PE=2 SV=1	--	33.068	15.7	8	3	3	3	1	2	3	1	0	1	0	0	0	2	3	3	2	0	2	0	0	0	2	3	3	2	0	2	0	0	0	2	3	3	2	0	2	0	0	0	55979	69780	75143	37557	0
i1_HQ_VdSWFU1_c18001_f14p6_1836_m.3417	Q04088 POF21_ARATH; Probable transcription factor PosF21 OS=Arabidopsis thaliana OX=3702 GN=POSF21 PE=2 SV=1	POSF21	47.121	19.3	19	6	6	6	4	4	2	3	3	3	0	0	0	5	4	2	5	4	5	0	0	0	5	4	2	5	4	5	0	0	0	5	4	2	5	4	5	0	0	0	144000	127940	141710	118180	127510
i4_LQ_VdSWFU1_c11221_f1p1_4441_m.1150	Q8VCV1 AB17C_MOUSE; Alpha/beta hydrolase domain-containing protein 17C OS=Mus musculus OX=10090 GN=Abhd17c PE=1 SV=2	Abhd17c	12.981	11.2	4	1	1	1	1	1	0	1	0	1	0	0	0	1	1	0	1	0	1	0	0	0	1	1	0	1	0	1	0	0	0	1	1	0	1	0	1	0	0	0	0	0	0	0	0
i1_HQ_VdSWFU1_c18010_f4p0_1427_m.3421	Q42712 FATA_CORSA; Oleoyl-acyl carrier protein thioesterase, chloroplastic (Fragment) OS=Coriandrum sativum OX=4047 GN=FATA PE=2 SV=1	FATA	43.875	35.1	34	12	7	12	5	6	4	5	7	7	0	0	0	7	9	5	11	8	10	1	0	0	4	5	3	6	4	6	0	0	0	7	9	5	11	8	10	1	0	0	123680	127280	113260	254360	258710
i1_HQ_VdSWFU1_c18011_f2p2_1892_m.3422	Q9M682 GMK2_ARATH; Guanylate kinase 2 OS=Arabidopsis thaliana OX=3702 GN=GK-2 PE=2 SV=1	GK-2	44.086	11.7	4	3	3	3	1	1	0	0	1	1	0	0	0	2	1	1	0	1	1	0	0	0	2	1	1	0	1	1	0	0	0	2	1	1	0	1	1	0	0	0	0	0	0	0	0
i2_LQ_VdSWFU1_c22073_f1p14_2346_m.8028	Q8W593 LGUC_ARATH; Probable lactoylglutathione lyase, chloroplastic OS=Arabidopsis thaliana OX=3702 GN=At1g67280 PE=1 SV=1	At1g67280	40.532	51.4	159	15	13	15	14	15	13	17	16	15	20	23	26	15	13	12	14	13	13	15	15	15	13	11	11	13	12	11	13	13	13	15	13	12	14	13	13	15	15	15	912470	979600	939310	1485900	1407200
i1_HQ_VdSWFU1_c18023_f3p2_1842_m.3424	Q9ER88 RT29_MOUSE; 28S ribosomal protein S29, mitochondrial OS=Mus musculus OX=10090 GN=Dap3 PE=1 SV=1	Dap3	52.227	14.5	15	4	4	4	2	2	2	3	1	4	0	1	0	2	2	2	3	3	4	1	2	1	2	2	2	3	3	4	1	2	1	2	2	2	3	3	4	1	2	1	82013	88107	76980	98254	96415
i2_LQ_VdSWFU1_c85961_f1p4_2056_m.3295	F4JVI3 MTEF5_ARATH; Transcription termination factor MTERF5, chloroplastic OS=Arabidopsis thaliana OX=3702 GN=MTERF5 PE=2 SV=1	MTERF5	11.179	10.7	5	1	1	1	1	0	1	1	1	1	0	0	0	1	1	1	1	1	1	1	0	0	1	1	1	1	1	1	1	0	0	1	1	1	1	1	1	1	0	0	0	0	0	0	0
i1_HQ_VdSWFU1_c18042_f2p6_1783_m.3431	Q40251 VDE_LACSA; Violaxanthin de-epoxidase, chloroplastic OS=Lactuca sativa OX=4236 GN=VDE1 PE=1 SV=1	VDE1	53.854	43.5	95	15	15	15	6	6	8	14	9	7	15	14	16	11	10	11	14	14	11	15	15	15	11	10	11	14	14	11	15	15	15	11	10	11	14	14	11	15	15	15	128360	128340	127690	164340	169900
i1_HQ_VdSWFU1_c18043_f5p0_1364_m.3432	Q9LET3 RBL20_ARATH; Rhomboid-like protein 20 OS=Arabidopsis thaliana OX=3702 GN=RBL20 PE=2 SV=1	RBL20	32.694	13.2	10	3	3	3	3	2	2	2	1	0	0	0	0	3	2	2	2	2	2	2	0	0	3	2	2	2	2	2	2	0	0	3	2	2	2	2	2	2	0	0	72585	65297	78191	59331	46856
i1_HQ_VdSWFU1_c18047_f5p3_1404_m.3433	O80990 CIA1_ARATH; Protein CIA1 OS=Arabidopsis thaliana OX=3702 GN=CIA1 PE=1 SV=2	CIA1	44.004	10	7	3	3	3	2	2	2	0	0	0	0	0	1	2	3	2	1	1	1	1	1	1	2	3	2	1	1	1	1	1	1	2	3	2	1	1	1	1	1	1	426190	473610	467570	0	0
i1_HQ_VdSWFU1_c18049_f4p0_1802_m.3434	Q9CQE7 ERGI3_MOUSE; Endoplasmic reticulum-Golgi intermediate compartment protein 3 OS=Mus musculus OX=10090 GN=Ergic3 PE=1 SV=1	Ergic3	34.1	41.9	38	8	8	8	6	6	7	7	5	7	0	0	0	7	7	7	7	7	8	3	0	2	7	7	7	7	7	8	3	0	2	7	7	7	7	7	8	3	0	2	251510	251160	256130	196700	197260
i2_LQ_VdSWFU1_c78342_f1p1_3231_m.2265	F4JZG9 TERC_ARATH; Thylakoid membrane protein TERC, chloroplastic OS=Arabidopsis thaliana OX=3702 GN=TERC PE=1 SV=1	TERC	16.56	19.3	17	2	2	2	2	2	2	1	2	2	2	2	2	2	2	2	2	2	2	2	2	2	2	2	2	2	2	2	2	2	2	2	2	2	2	2	2	2	2	2	41746	41290	37441	59111	53326
i1_HQ_VdSWFU1_c18053_f2p0_1629_m.3436	O22126 FLA8_ARATH; Fasciclin-like arabinogalactan protein 8 OS=Arabidopsis thaliana OX=3702 GN=FLA8 PE=2 SV=1	FLA8	49.615	15.8	26	5	5	5	6	5	5	4	3	3	0	0	0	5	4	5	5	3	4	0	0	0	5	4	5	5	3	4	0	0	0	5	4	5	5	3	4	0	0	0	542650	511040	549180	235290	252700
i1_HQ_VdSWFU1_c18058_f4p0_1414_m.3438	Q9NVA1 UQCC1_HUMAN; Ubiquinol-cytochrome-c reductase complex assembly factor 1 OS=Homo sapiens OX=9606 GN=UQCC1 PE=1 SV=3	UQCC1	33.46	20.5	13	4	4	4	2	1	4	2	2	2	0	0	0	3	3	4	3	2	2	0	0	0	3	3	4	3	2	2	0	0	0	3	3	4	3	2	2	0	0	0	65931	61588	64835	51469	55251
i1_LQ_VdSWFU1_c4734_f4p0_1436_m.3797	OAY35804.1; hypothetical protein MANES_12G131800 [Manihot esculenta]	--	36.011	19.1	19	4	4	4	3	2	3	4	3	4	0	0	0	4	4	3	4	3	4	0	0	1	4	4	3	4	3	4	0	0	1	4	4	3	4	3	4	0	0	1	64187	68707	70117	86080	88734
i1_HQ_VdSWFU1_c18066_f4p13_1679_m.3441	O64688 ODPB3_ARATH; Pyruvate dehydrogenase E1 component subunit beta-3, chloroplastic OS=Arabidopsis thaliana OX=3702 GN=E1-BETA-2 PE=2 SV=1	E1-BETA-2	44.592	37.7	87	12	12	12	11	10	10	11	15	13	5	5	7	10	9	9	10	12	11	6	5	6	10	9	9	10	12	11	6	5	6	10	9	9	10	12	11	6	5	6	1225700	1184800	1231500	1683800	1716300
i1_HQ_VdSWFU1_c18069_f3p0_1190_m.3442	F4IUE7 COV1_ARATH; Protein CONTINUOUS VASCULAR RING 1 OS=Arabidopsis thaliana OX=3702 GN=COV1 PE=1 SV=2	COV1	29.463	18.9	11	4	3	3	1	2	3	2	1	2	0	0	0	2	2	3	3	1	3	1	1	1	2	2	3	2	1	2	0	0	0	2	2	3	2	1	2	0	0	0	46721	61137	58579	60295	0
i1_HQ_VdSWFU1_c18070_f6p8_1374_m.3443	Q9SK87 ADHL2_ARATH; Alcohol dehydrogenase-like 2 OS=Arabidopsis thaliana OX=3702 GN=At1g22440 PE=2 SV=1	At1g22440	43.062	35.7	40	9	9	9	10	11	12	2	2	3	0	0	0	8	8	8	3	3	2	0	0	1	8	8	8	3	3	2	0	0	1	8	8	8	3	3	2	0	0	1	400800	436140	423430	87378	85326
i1_HQ_VdSWFU1_c86923_f4p0_1147_m.5743	Q2TBV6 CC124_BOVIN; Coiled-coil domain-containing protein 124 OS=Bos taurus OX=9913 GN=CCDC124 PE=2 SV=1	CCDC124	26.775	29.9	19	6	6	6	3	3	3	3	3	4	0	0	0	6	6	6	6	6	6	0	0	0	6	6	6	6	6	6	0	0	0	6	6	6	6	6	6	0	0	0	90762	92220	88938	83706	80083
i2_LQ_VdSWFU1_c75704_f1p0_2235_m.1276	Q9SP08 RRP41_ARATH; Exosome complex component RRP41 homolog OS=Arabidopsis thaliana OX=3702 GN=RRP41 PE=1 SV=1	RRP41	27.573	12	3	2	2	2	0	0	0	0	1	2	0	0	0	1	1	1	1	2	2	0	0	0	1	1	1	1	2	2	0	0	0	1	1	1	1	2	2	0	0	0	0	0	0	0	66366
i2_LQ_VdSWFU1_c46972_f1p6_1772_m.4909	Q8L868 E1311_ARATH; Glucan endo-1,3-beta-glucosidase 11 OS=Arabidopsis thaliana OX=3702 GN=At1g32860 PE=2 SV=1	At1g32860	38.501	23.8	29	6	6	6	5	6	5	5	4	4	0	0	0	6	6	6	5	5	5	2	1	1	6	6	6	5	5	5	2	1	1	6	6	6	5	5	5	2	1	1	167330	172290	154380	97176	97645
i1_HQ_VdSWFU1_c18099_f3p3_1287_m.3454	O04834 SAR1A_ARATH; GTP-binding protein SAR1A OS=Arabidopsis thaliana OX=3702 GN=SAR1A PE=2 SV=1	SAR1A	21.937	60.1	71	10	4	10	9	10	10	10	10	8	5	4	5	8	8	8	9	10	10	6	8	7	2	2	2	3	4	4	1	2	1	8	8	8	9	10	10	6	8	7	963920	959360	974970	863750	876510
i2_HQ_VdSWFU1_c2564_f4p0_2477_m.6553	Q9LDE2 BPC2_ARATH; Protein BASIC PENTACYSTEINE2 OS=Arabidopsis thaliana OX=3702 GN=BPC2 PE=1 SV=1	BPC2	20.13	8.4	6	1	1	1	1	1	1	1	1	1	0	0	0	1	1	1	1	1	1	0	0	0	1	1	1	1	1	1	0	0	0	1	1	1	1	1	1	0	0	0	0	0	0	0	0
i1_HQ_VdSWFU1_c18119_f5p0_1864_m.3459	Q9XF43 KCS6_ARATH; 3-ketoacyl-CoA synthase 6 OS=Arabidopsis thaliana OX=3702 GN=CUT1 PE=1 SV=1	CUT1	55.702	26.8	41	11	9	9	7	5	9	5	7	8	0	0	0	10	8	11	10	11	10	3	1	0	8	7	9	8	9	8	2	0	0	8	7	9	8	9	8	2	0	0	345340	317290	399230	279070	304070
i1_LQ_VdSWFU1_c35422_f1p0_1585_m.1849	O32472 PHAJ_AERCA; (R)-specific enoyl-CoA hydratase OS=Aeromonas caviae OX=648 GN=phaJ PE=1 SV=1	phaJ	18.302	7.8	3	1	1	1	1	1	0	1	0	0	0	0	0	1	1	1	1	1	1	0	0	0	1	1	1	1	1	1	0	0	0	1	1	1	1	1	1	0	0	0	0	0	0	0	0
i2_LQ_VdSWFU1_c77409_f1p3_2148_m.1914	Q9C509 SGPL_ARATH; Sphingosine-1-phosphate lyase OS=Arabidopsis thaliana OX=3702 GN=DPL1 PE=1 SV=1	DPL1	59.005	21.6	35	8	8	8	3	6	5	6	7	6	0	1	1	6	6	6	6	7	8	1	1	2	6	6	6	6	7	8	1	1	2	6	6	6	6	7	8	1	1	2	162370	208690	163870	196550	191810
i1_HQ_VdSWFU1_c1813_f4p0_1925_m.1620	F4I2S4 CCZ1A_ARATH; Vacuolar fusion protein CCZ1 homolog A OS=Arabidopsis thaliana OX=3702 GN=CCZ1A PE=1 SV=1	CCZ1A	58.72	26.2	69	11	11	11	6	10	9	11	9	10	5	5	4	9	11	9	11	11	10	8	7	7	9	11	9	11	11	10	8	7	7	9	11	9	11	11	10	8	7	7	130710	131240	130520	120360	124530
i1_HQ_VdSWFU1_c18158_f2p3_1627_m.3473	XP_002274681.2; PREDICTED: uncharacterized protein LOC100251769 isoform X1 [Vitis vinifera]	--	49.338	12.9	9	5	5	5	0	0	0	0	0	0	3	3	3	0	0	0	0	0	0	4	4	4	0	0	0	0	0	0	4	4	4	0	0	0	0	0	0	4	4	4	0	0	0	0	0
i1_HQ_VdSWFU1_c18159_f3p7_1708_m.3474	A0A0G4DBR5 FG3N_SOYBN; UDP-glycosyltransferase 79B30 OS=Glycine max OX=3847 GN=FG3 PE=1 SV=1	FG3	52.293	34.2	81	12	12	12	11	14	12	13	14	15	1	0	1	11	11	11	12	12	11	1	1	1	11	11	11	12	12	11	1	1	1	11	11	11	12	12	11	1	1	1	914160	915620	921370	1021900	1029700
i1_HQ_VdSWFU1_c18168_f3p6_1423_m.3477	Q6RVV4 TIC32_PEA; Short-chain dehydrogenase TIC 32, chloroplastic OS=Pisum sativum OX=3888 GN=TIC32 PE=1 SV=1	TIC32	33.963	44.1	49	11	11	11	2	1	2	3	4	3	11	13	10	4	2	2	7	7	5	11	11	11	4	2	2	7	7	5	11	11	11	4	2	2	7	7	5	11	11	11	20678	12290	14152	55221	75786
i1_HQ_VdSWFU1_c18171_f2p1_1569_m.3479	Q7X7N2 ARGI1_ORYSJ; Arginase 1, mitochondrial OS=Oryza sativa subsp. japonica OX=39947 GN=ARG1 PE=2 SV=1	ARG1	36.842	23.4	27	5	5	5	4	5	4	3	4	3	1	2	1	4	5	5	4	5	4	2	2	2	4	5	5	4	5	4	2	2	2	4	5	5	4	5	4	2	2	2	145070	147410	99589	76711	73859
i1_LQ_VdSWFU1_c25490_f1p10_1625_m.90	Q8Z1T1 DUSA_SALTI; tRNA-dihydrouridine(20/20a) synthase OS=Salmonella typhi OX=90370 GN=dusA PE=3 SV=1	dusA	46.931	11.5	3	3	3	3	0	0	0	1	1	1	0	0	0	0	0	0	2	3	2	0	0	0	0	0	0	2	3	2	0	0	0	0	0	0	2	3	2	0	0	0	0	0	0	23868	0
i1_HQ_VdSWFU1_c1819_f4p1_1352_m.1623	Q9SEL7 DEGP5_ARATH; Protease Do-like 5, chloroplastic OS=Arabidopsis thaliana OX=3702 GN=DEGP5 PE=1 SV=3	DEGP5	33.731	32.5	47	7	7	7	4	5	4	5	6	5	7	6	5	6	6	6	7	6	5	6	6	5	6	6	6	7	6	5	6	6	5	6	6	6	7	6	5	6	6	5	176450	174500	186750	157380	154270
i1_HQ_VdSWFU1_c18191_f3p0_1469_m.3486	Q39218 SAT3_ARATH; Serine acetyltransferase 3, mitochondrial OS=Arabidopsis thaliana OX=3702 GN=SAT3 PE=1 SV=3	SAT3	41.19	13	7	2	2	2	1	1	1	1	2	0	0	1	0	1	2	1	1	2	0	0	1	0	1	2	1	1	2	0	0	1	0	1	2	1	1	2	0	0	1	0	0	30993	0	0	21947
i1_HQ_VdSWFU1_c18192_f3p3_1287_m.3487	Q9FKT4 QKIL2_ARATH; KH domain-containing protein At5g56140 OS=Arabidopsis thaliana OX=3702 GN=At5g56140 PE=2 SV=1	At5g56140	33.865	12.3	4	3	2	2	0	0	0	1	0	0	1	1	1	2	2	3	3	2	2	2	2	2	1	1	2	2	1	1	1	1	1	1	1	2	2	1	1	1	1	1	0	0	0	0	0
i1_LQ_VdSWFU1_c72205_f1p0_1877_m.8769	Q94HW2 POLR1_ARATH; Retrovirus-related Pol polyprotein from transposon RE1 OS=Arabidopsis thaliana OX=3702 GN=RE1 PE=2 SV=1	RE1	30.347	6.7	2	1	1	1	0	0	0	1	1	0	0	0	0	0	0	0	1	1	0	1	0	0	0	0	0	1	1	0	1	0	0	0	0	0	1	1	0	1	0	0	0	0	0	0	0
i1_LQ_VdSWFU1_c26599_f1p0_1427_m.470	Q94AH9 MD36A_ARATH; Mediator of RNA polymerase II transcription subunit 36a OS=Arabidopsis thaliana OX=3702 GN=MED36A PE=1 SV=2	MED36A	41.628	47.3	105	14	1	14	16	15	16	14	18	15	5	4	2	12	13	12	12	13	11	7	7	7	1	1	1	1	1	1	0	0	0	12	13	12	12	13	11	7	7	7	1110200	1131200	1072700	906440	911900
i1_LQ_VdSWFU1_c75140_f1p0_1359_m.419	Q9SKU1 CLC1_ARATH; Clathrin light chain 1 OS=Arabidopsis thaliana OX=3702 GN=At2g20760 PE=2 SV=1	At2g20760	39.412	13.8	21	5	5	5	4	3	2	5	4	3	0	0	0	4	3	4	5	4	4	0	0	0	4	3	4	5	4	4	0	0	0	4	3	4	5	4	4	0	0	0	113870	96220	118370	109630	112250
i1_HQ_VdSWFU1_c18251_f2p2_1445_m.3493	Q6BPT6 AIM32_DEBHA; Altered inheritance of mitochondria protein 32 OS=Debaryomyces hansenii (strain ATCC 36239 / CBS 767 / JCM 1990 / NBRC 0083 / IGC 2968) OX=284592 GN=AIM32 PE=3 SV=2	AIM32	40.422	39.3	86	11	11	11	11	9	10	14	13	17	3	4	5	11	10	10	11	11	11	7	4	8	11	10	10	11	11	11	7	4	8	11	10	10	11	11	11	7	4	8	276150	269100	281300	314300	329090
i1_LQ_VdSWFU1_c36564_f1p6_1361_m.2214	Q9M315 PANB2_ARATH; 3-methyl-2-oxobutanoate hydroxymethyltransferase 2, mitochondrial OS=Arabidopsis thaliana OX=3702 GN=KPHMT2 PE=1 SV=1	KPHMT2	24.032	14.5	20	2	2	2	2	2	3	3	3	3	1	2	1	1	2	2	2	2	2	1	2	1	1	2	2	2	2	2	1	2	1	1	2	2	2	2	2	1	2	1	75342	98505	75819	75496	70566
i3_LQ_VdSWFU1_c25827_f1p7_3079_m.518	OAY43826.1; hypothetical protein MANES_08G101200 [Manihot esculenta]	--	24.284	5.4	7	1	1	1	1	1	1	1	1	1	1	0	0	1	1	1	1	1	1	1	1	1	1	1	1	1	1	1	1	1	1	1	1	1	1	1	1	1	1	1	0	0	0	0	0
i1_HQ_VdSWFU1_c1833_f6p2_1525_m.1627	Q07204 F16P1_BRANA; Fructose-1,6-bisphosphatase, chloroplastic OS=Brassica napus OX=3708 GN=FBP PE=2 SV=1	FBP	44.735	31.9	70	10	10	10	8	7	8	7	8	7	8	10	7	8	8	8	8	9	8	9	10	9	8	8	8	8	9	8	9	10	9	8	8	8	8	9	8	9	10	9	214050	203050	225320	227680	221890
i1_HQ_VdSWFU1_c18361_f3p9_1452_m.3497	P57760 STK16_RAT; Serine/threonine-protein kinase 16 OS=Rattus norvegicus OX=10116 GN=Stk16 PE=2 SV=2	Stk16	38.341	54.5	54	11	9	11	10	6	8	11	9	10	0	0	0	11	9	8	10	9	11	0	0	0	9	8	7	8	8	9	0	0	0	11	9	8	10	9	11	0	0	0	69453	62729	67389	75104	73031
i1_HQ_VdSWFU1_c18397_f3p1_1497_m.3498	P93654 SYP22_ARATH; Syntaxin-22 OS=Arabidopsis thaliana OX=3702 GN=SYP22 PE=1 SV=1	SYP22	29.665	20.4	22	4	4	4	4	4	4	1	2	1	1	2	3	4	4	4	3	3	3	3	3	3	4	4	4	3	3	3	3	3	3	4	4	4	3	3	3	3	3	3	356580	360510	352770	117070	122580
i1_HQ_VdSWFU1_c1841_f3p0_1362_m.1631	Q9LMX8 6PGL1_ARATH; Probable 6-phosphogluconolactonase 1 OS=Arabidopsis thaliana OX=3702 GN=PGL1 PE=2 SV=1	PGL1	29.253	9.4	3	2	2	2	1	1	1	0	0	0	0	0	0	1	1	2	0	0	0	0	0	0	1	1	2	0	0	0	0	0	0	1	1	2	0	0	0	0	0	0	0	0	0	0	0
i1_HQ_VdSWFU1_c18449_f2p0_1137_m.3500	P52427 PSA4_SPIOL; Proteasome subunit alpha type-4 OS=Spinacia oleracea OX=3562 GN=PAC1 PE=2 SV=1	PAC1	27.245	70.3	120	13	3	13	16	12	16	17	18	14	10	8	9	13	13	13	13	13	13	11	11	11	3	3	3	3	3	3	2	3	2	13	13	13	13	13	13	11	11	11	1135000	1139200	1159900	1002000	1021800
i1_HQ_VdSWFU1_c1846_f8p3_1931_m.1633	Q9ZVI9 PECT1_ARATH; Ethanolamine-phosphate cytidylyltransferase OS=Arabidopsis thaliana OX=3702 GN=PECT1 PE=1 SV=1	PECT1	46.627	42.9	77	14	14	14	10	4	11	10	12	9	7	7	7	12	10	12	10	13	11	10	11	10	12	10	12	10	13	11	10	11	10	12	10	12	10	13	11	10	11	10	213080	232140	207810	232640	221840
i1_HQ_VdSWFU1_c1847_f5p1_1848_m.1634	B9SL58 PURA2_RICCO; Adenylosuccinate synthetase 2, chloroplastic OS=Ricinus communis OX=3988 GN=PURA2 PE=3 SV=1	PURA2	54.869	50.7	142	20	20	20	19	17	18	15	18	16	14	12	13	19	17	18	19	19	18	18	17	19	19	17	18	19	19	18	18	17	19	19	17	18	19	19	18	18	17	19	626440	642250	626720	687370	696640
i1_LQ_VdSWFU1_c43233_f1p2_1946_m.4338	P52410 KASC1_ARATH; 3-oxoacyl-[acyl-carrier-protein] synthase I, chloroplastic OS=Arabidopsis thaliana OX=3702 GN=KAS1 PE=1 SV=2	KAS1	22.917	7.1	3	1	1	1	1	1	1	0	0	0	0	0	0	1	1	1	0	0	0	0	0	0	1	1	1	0	0	0	0	0	0	1	1	1	0	0	0	0	0	0	0	0	0	0	0
i2_LQ_VdSWFU1_c19266_f1p2_2060_m.7045	Q8H3C9 ILL7_ORYSJ; IAA-amino acid hydrolase ILR1-like 7 OS=Oryza sativa subsp. japonica OX=39947 GN=ILL7 PE=2 SV=1	ILL7	35.03	25.4	22	6	6	6	3	6	6	2	3	2	0	0	0	6	6	6	3	4	2	0	0	0	6	6	6	3	4	2	0	0	0	6	6	6	3	4	2	0	0	0	79054	82609	80835	31273	31189
i1_HQ_VdSWFU1_c18488_f3p3_1543_m.3507	Q8GWW7 AGUA_ARATH; Agmatine deiminase OS=Arabidopsis thaliana OX=3702 GN=AIH PE=1 SV=2	AIH	43.454	34.9	63	10	10	10	10	8	10	7	7	5	6	5	5	9	7	9	10	9	9	7	5	5	9	7	9	10	9	9	7	5	5	9	7	9	10	9	9	7	5	5	272040	292200	271320	193960	193860
i1_HQ_VdSWFU1_c18506_f2p1_1558_m.3509	Q39048 CER2_ARATH; Protein ECERIFERUM 2 OS=Arabidopsis thaliana OX=3702 GN=CER2 PE=1 SV=1	CER2	50.528	15.2	19	6	6	6	1	1	1	4	5	7	0	0	0	2	2	1	4	5	6	0	0	1	2	2	1	4	5	6	0	0	1	2	2	1	4	5	6	0	0	1	14154	16684	0	138470	144670
i1_HQ_VdSWFU1_c1852_f5p8_1321_m.1637	Q8R2Y0 ABHD6_MOUSE; Monoacylglycerol lipase ABHD6 OS=Mus musculus OX=10090 GN=Abhd6 PE=1 SV=1	Abhd6	35.993	14.2	13	4	4	4	2	1	3	2	2	2	1	0	0	3	3	4	3	3	3	1	0	0	3	3	4	3	3	3	1	0	0	3	3	4	3	3	3	1	0	0	36842	26375	29440	14092	30805
i1_HQ_VdSWFU1_c18530_f2p0_1547_m.3511	O80568 ITPK4_ARATH; Inositol 1,3,4-trisphosphate 5/6-kinase 4 OS=Arabidopsis thaliana OX=3702 GN=ITPK4 PE=1 SV=2	ITPK4	39.307	10.4	17	2	2	2	2	2	2	2	2	1	2	2	2	2	2	2	2	2	2	2	2	2	2	2	2	2	2	2	2	2	2	2	2	2	2	2	2	2	2	2	176100	178910	178980	169750	169750
i1_HQ_VdSWFU1_c18539_f2p2_1728_m.3512	P53303 ZPR1_YEAST; Zinc finger protein ZPR1 OS=Saccharomyces cerevisiae (strain ATCC 204508 / S288c) OX=559292 GN=ZPR1 PE=1 SV=1	ZPR1	54.908	28.4	29	9	2	9	10	7	8	1	1	2	0	0	0	9	8	9	2	3	3	0	0	1	2	1	2	0	0	0	0	0	0	9	8	9	2	3	3	0	0	1	172320	145150	164380	21824	30404
i1_HQ_VdSWFU1_c18556_f2p15_1487_m.3516	P93832 LEU32_ARATH; 3-isopropylmalate dehydrogenase 2, chloroplastic OS=Arabidopsis thaliana OX=3702 GN=IMDH2 PE=1 SV=1	IMDH2	44.98	42.3	17	13	1	1	2	2	1	2	2	2	2	2	2	10	12	12	13	12	12	12	12	11	1	1	1	1	1	1	1	1	1	1	1	1	1	1	1	1	1	1	50776	52381	48618	47823	46264
i1_HQ_VdSWFU1_c18833_f2p0_1275_m.3538	Q8VYI3 ECH2_ARATH; Enoyl-CoA hydratase 2, peroxisomal OS=Arabidopsis thaliana OX=3702 GN=ECH2 PE=1 SV=1	ECH2	35.759	49.8	94	11	11	11	11	11	12	12	14	12	7	6	9	10	10	10	10	11	10	7	8	8	10	10	10	10	11	10	7	8	8	10	10	10	10	11	10	7	8	8	497380	498450	534750	706170	674930
i1_HQ_VdSWFU1_c18572_f3p0_1332_m.3518	Q93WI0 STR12_ARATH; Rhodanese-like/PpiC domain-containing protein 12, chloroplastic OS=Arabidopsis thaliana OX=3702 GN=At5g19370 PE=1 SV=1	At5g19370	36.869	55.3	90	15	15	15	8	11	9	11	8	8	14	10	11	12	15	13	13	12	12	14	11	12	12	15	13	13	12	12	14	11	12	12	15	13	13	12	12	14	11	12	247710	236210	235590	271070	271090
i1_HQ_VdSWFU1_c1862_f7p0_1886_m.1641	O82264 NPL42_ARATH; NPL4-like protein 2 OS=Arabidopsis thaliana OX=3702 GN=At2g47970 PE=1 SV=1	At2g47970	46.62	19.2	8	6	1	1	1	1	1	1	1	1	1	0	1	6	6	6	5	6	6	6	5	6	1	1	1	1	1	1	1	0	1	1	1	1	1	1	1	1	0	1	0	0	0	0	0
i1_HQ_VdSWFU1_c1864_f3p0_1389_m.1642	Q9FV52 MAP1B_ARATH; Methionine aminopeptidase 1B, chloroplastic OS=Arabidopsis thaliana OX=3702 GN=MAP1B PE=2 SV=2	MAP1B	40.435	29.6	77	8	8	8	8	8	7	8	10	9	9	9	9	7	6	7	8	8	6	8	8	7	7	6	7	8	8	6	8	8	7	7	6	7	8	8	6	8	8	7	94998	97463	100150	172300	167620
i1_HQ_VdSWFU1_c18641_f6p2_1538_m.3524	Q9SJW0 PHL7_ARATH; Myb family transcription factor PHL7 OS=Arabidopsis thaliana OX=3702 GN=PHL7 PE=2 SV=1	PHL7	36.866	6.5	8	2	1	2	0	2	2	1	1	2	0	0	0	1	2	2	2	2	2	1	1	1	1	1	1	1	1	1	1	1	1	1	2	2	2	2	2	1	1	1	0	736020	706780	709140	706970
i1_HQ_VdSWFU1_c1869_f5p6_1348_m.1645	Q9CAZ7 SSL5_ARATH; Protein STRICTOSIDINE SYNTHASE-LIKE 5 OS=Arabidopsis thaliana OX=3702 GN=SSL5 PE=2 SV=1	SSL5	44.145	35.4	46	9	9	9	5	9	7	6	6	4	3	3	3	9	8	9	7	8	5	5	4	4	9	8	9	7	8	5	5	4	4	9	8	9	7	8	5	5	4	4	285940	303910	299350	156940	165680
i1_HQ_VdSWFU1_c18780_f3p0_1608_m.3534	Q945K7 IDH5_ARATH; Isocitrate dehydrogenase [NAD] catalytic subunit 5, mitochondrial OS=Arabidopsis thaliana OX=3702 GN=IDH5 PE=1 SV=1	IDH5	40.945	36.5	31	9	5	5	4	6	3	3	4	2	4	2	3	9	9	7	7	9	8	8	5	8	5	5	3	3	5	4	4	3	4	5	5	3	3	5	4	4	3	4	218590	228210	236020	116100	115530
i1_HQ_VdSWFU1_c1879_f3p3_1471_m.1648	Q9SKZ1 PUR_ARATH; Transcription factor Pur-alpha 1 OS=Arabidopsis thaliana OX=3702 GN=PURA1 PE=1 SV=2	PURA1	32.175	49.1	78	12	12	12	11	9	11	9	10	10	8	4	6	11	10	12	10	12	11	9	8	8	11	10	12	10	12	11	9	8	8	11	10	12	10	12	11	9	8	8	661020	654420	656010	512930	527350
i1_LQ_VdSWFU1_c33956_f1p0_1980_m.1417	Q9SBK6 JMT_BRARP; Jasmonate O-methyltransferase OS=Brassica rapa subsp. pekinensis OX=51351 GN=JMT PE=1 SV=1	JMT	38.914	22.6	20	5	5	5	5	4	4	2	2	3	0	0	0	5	4	5	3	2	4	0	0	0	5	4	5	3	2	4	0	0	0	5	4	5	3	2	4	0	0	0	68501	73695	62927	35162	37903
i1_HQ_VdSWFU1_c18941_f4p2_1925_m.3543	O04887 PME2_CITSI; Pectinesterase 2 OS=Citrus sinensis OX=2711 GN=PECS-2.1 PE=2 SV=1	PECS-2.1	56.994	21.2	23	8	7	8	0	0	0	0	0	0	7	8	8	1	1	1	1	0	0	7	7	7	1	0	0	1	0	0	7	7	7	1	1	1	1	0	0	7	7	7	0	0	0	0	0
i1_HQ_VdSWFU1_c1897_f8p5_1771_m.1654	XP_002274753.1; PREDICTED: uncharacterized protein LOC100262283 [Vitis vinifera]	--	46.851	28.7	22	9	5	5	4	2	2	4	5	5	0	0	0	6	7	7	7	7	8	0	0	0	4	4	4	4	5	5	0	0	0	4	4	4	4	5	5	0	0	0	134080	141820	134780	127000	126520
i1_HQ_VdSWFU1_c1903_f3p0_1561_m.1657	Q9C942 CSE_ARATH; Caffeoylshikimate esterase OS=Arabidopsis thaliana OX=3702 GN=CSE PE=1 SV=1	CSE	44.285	29.7	37	8	8	8	9	6	7	5	6	4	0	0	0	8	7	7	6	7	6	0	0	0	8	7	7	6	7	6	0	0	0	8	7	7	6	7	6	0	0	0	175270	168050	174480	59488	62022
i1_HQ_VdSWFU1_c19151_f10p0_1266_m.3551	K7K424 DAT2D_SOYBN; Diacylglycerol O-acyltransferase 2D OS=Glycine max OX=3847 GN=DGAT2D PE=1 SV=1	DGAT2D	39.434	21.7	13	5	5	5	1	1	2	3	3	2	0	1	0	4	4	4	5	4	4	0	2	1	4	4	4	5	4	4	0	2	1	4	4	4	5	4	4	0	2	1	154090	164040	168320	153270	173400
i1_HQ_VdSWFU1_c19172_f3p0_1952_m.3552	Q8L7B2 SCP20_ARATH; Serine carboxypeptidase-like 20 OS=Arabidopsis thaliana OX=3702 GN=SCPL20 PE=2 SV=2	SCPL20	56.353	14.7	34	7	7	7	5	5	5	4	4	1	4	3	3	7	7	7	4	6	5	4	5	4	7	7	7	4	6	5	4	5	4	7	7	7	4	6	5	4	5	4	144150	141160	139150	36054	36061
i1_HQ_VdSWFU1_c1918_f9p0_1560_m.1662	P41247 PLPL4_HUMAN; Patatin-like phospholipase domain-containing protein 4 OS=Homo sapiens OX=9606 GN=PNPLA4 PE=2 SV=3	PNPLA4	50.085	33.8	48	10	10	10	4	5	6	5	6	8	4	4	6	7	5	7	6	8	7	4	6	6	7	5	7	6	8	7	4	6	6	7	5	7	6	8	7	4	6	6	67377	83351	82234	104760	105440
i1_HQ_VdSWFU1_c19223_f2p1_1154_m.3553	Q8W487 YB95_ARATH; Uncharacterized protein At2g39795, mitochondrial OS=Arabidopsis thaliana OX=3702 GN=At2g39795 PE=1 SV=1	At2g39795	30.851	14.4	5	3	3	3	0	2	2	0	0	1	0	0	0	2	2	2	0	1	1	0	0	0	2	2	2	0	1	1	0	0	0	2	2	2	0	1	1	0	0	0	64573	0	94866	0	0
i1_HQ_VdSWFU1_c19226_f3p0_1697_m.3554	P48419 C75A3_PETHY; Flavonoid 3',5'-hydroxylase 2 OS=Petunia hybrida OX=4102 GN=CYP75A3 PE=2 SV=1	CYP75A3	57.262	4.7	7	2	2	2	1	2	2	0	1	1	0	0	0	2	2	2	1	2	2	0	0	0	2	2	2	1	2	2	0	0	0	2	2	2	1	2	2	0	0	0	31567	34544	30298	0	30489
i2_LQ_VdSWFU1_c71688_f1p3_2742_m.5	O04153 CALR3_ARATH; Calreticulin-3 OS=Arabidopsis thaliana OX=3702 GN=CRT3 PE=1 SV=2	CRT3	15.426	9.1	1	1	1	1	0	0	0	1	0	0	0	0	0	1	0	1	1	0	1	1	1	1	1	0	1	1	0	1	1	1	1	1	0	1	1	0	1	1	1	1	0	0	0	0	0
i1_HQ_VdSWFU1_c19261_f2p0_1461_m.3556	Q9LKJ1 HIBC1_ARATH; 3-hydroxyisobutyryl-CoA hydrolase 1 OS=Arabidopsis thaliana OX=3702 GN=CHY1 PE=1 SV=1	CHY1	44.48	40.2	86	14	4	14	9	11	7	16	11	12	7	6	7	12	13	12	14	11	14	11	10	9	3	3	3	4	1	4	2	3	1	12	13	12	14	11	14	11	10	9	182300	181870	195580	313000	269270
i1_HQ_VdSWFU1_c19286_f2p3_1374_m.3558	Q84W65 SUFE1_ARATH; SufE-like protein 1, chloroplastic/mitochondrial OS=Arabidopsis thaliana OX=3702 GN=SUFE1 PE=1 SV=2	SUFE1	24.572	43.8	18	7	7	7	3	4	4	3	2	2	0	0	0	6	5	6	4	4	3	1	1	1	6	5	6	4	4	3	1	1	1	6	5	6	4	4	3	1	1	1	81542	61654	78353	97576	94623
i1_HQ_VdSWFU1_c51100_f2p1_1887_m.4943	Q9SA96 AROD1_ARATH; Arogenate dehydratase/prephenate dehydratase 1, chloroplastic OS=Arabidopsis thaliana OX=3702 GN=ADT1 PE=1 SV=1	ADT1	43.151	22.6	21	6	5	5	3	3	2	3	1	4	1	2	2	5	5	4	5	4	5	2	3	2	4	5	4	4	3	4	2	3	2	4	5	4	4	3	4	2	3	2	31183	36556	31330	20818	31356
i1_HQ_VdSWFU1_c19307_f5p3_1578_m.3562	Q9M547 FLS_EUSER; Flavonol synthase/flavanone 3-hydroxylase OS=Eustoma exaltatum subsp. russellianum OX=52518 GN=FLS PE=2 SV=1	FLS	37.764	36.2	44	10	10	10	5	2	4	10	12	11	0	0	0	8	6	8	10	10	10	0	0	0	8	6	8	10	10	10	0	0	0	8	6	8	10	10	10	0	0	0	191480	200800	198900	1001300	1040600
i2_HQ_VdSWFU1_c20208_f2p1_2836_m.8014	P14578 COX1_ORYSJ; Cytochrome c oxidase subunit 1 OS=Oryza sativa subsp. japonica OX=39947 GN=COX1 PE=3 SV=2	COX1	54.326	5.8	14	3	3	3	3	0	1	3	2	2	1	1	1	3	2	3	3	3	3	2	2	1	3	2	3	3	3	3	2	2	1	3	2	3	3	3	3	2	2	1	196420	0	253920	157090	198180
i1_HQ_VdSWFU1_c19333_f6p0_1564_m.3564	O20252 S17P_SPIOL; Sedoheptulose-1,7-bisphosphatase, chloroplastic OS=Spinacia oleracea OX=3562 PE=2 SV=1	--	42.196	45.8	183	15	15	15	16	13	16	17	19	17	28	30	27	14	13	14	14	14	13	15	15	15	14	13	14	14	14	13	15	15	15	14	13	14	14	14	13	15	15	15	1307800	1308900	1335000	1533000	1505100
i1_HQ_VdSWFU1_c19342_f2p5_1634_m.3565	Q0QLE4 DML_EUBBA; 2,3-dimethylmalate lyase OS=Eubacterium barkeri OX=1528 GN=Dml PE=1 SV=1	Dml	49.161	62.7	17	23	0	2	3	2	3	1	2	1	2	2	1	22	23	23	23	22	23	22	22	21	0	0	0	0	0	0	0	0	0	2	2	2	2	2	2	2	2	2	793660	816580	792800	644180	606580
i1_HQ_VdSWFU1_c1936_f5p8_1782_m.1669	Q9LHG8 ELC_ARATH; Protein ELC OS=Arabidopsis thaliana OX=3702 GN=ELC PE=1 SV=1	ELC	45.05	29.5	30	8	8	8	5	3	4	4	5	6	1	1	1	6	6	6	8	6	8	3	3	5	6	6	6	8	6	8	3	3	5	6	6	6	8	6	8	3	3	5	133440	107960	129510	167350	185690
i1_HQ_VdSWFU1_c19386_f2p0_1207_m.3566	Q7X9V3 NSI_ARATH; Acetyltransferase NSI OS=Arabidopsis thaliana OX=3702 GN=NSI PE=1 SV=1	NSI	27.622	4.8	4	1	1	1	0	0	0	0	0	1	1	1	1	1	1	1	1	1	1	1	1	1	1	1	1	1	1	1	1	1	1	1	1	1	1	1	1	1	1	1	0	0	0	0	0
i3_LQ_VdSWFU1_c20175_f1p9_3718_m.6867	XP_010255031.1; PREDICTED: uncharacterized protein LOC104595822 [Nelumbo nucifera]	--	19.188	6.3	6	1	1	1	0	1	1	1	0	0	1	1	1	1	1	1	1	1	1	1	1	1	1	1	1	1	1	1	1	1	1	1	1	1	1	1	1	1	1	1	0	0	0	0	0
i1_HQ_VdSWFU1_c1943_f13p0_1727_m.1672	Q9SGY2 ACLA1_ARATH; ATP-citrate synthase alpha chain protein 1 OS=Arabidopsis thaliana OX=3702 GN=ACLA-1 PE=1 SV=1	ACLA-1	46.601	29.1	26	12	4	4	4	5	5	3	5	3	0	0	1	10	12	12	12	12	12	3	3	3	3	4	4	4	4	4	1	1	1	3	4	4	4	4	4	1	1	1	1080900	957390	1044800	803440	802440
i2_LQ_VdSWFU1_c7816_f1p3_2181_m.4273	Q8BGH2 SAM50_MOUSE; Sorting and assembly machinery component 50 homolog OS=Mus musculus OX=10090 GN=Samm50 PE=1 SV=1	Samm50	29.075	6.9	3	1	1	1	1	1	0	1	0	0	0	0	0	1	1	0	1	1	0	0	0	0	1	1	0	1	1	0	0	0	0	1	1	0	1	1	0	0	0	0	0	0	0	0	0
i1_HQ_VdSWFU1_c1952_f7p0_1352_m.1675	Q9FX54 G3PC2_ARATH; Glyceraldehyde-3-phosphate dehydrogenase GAPC2, cytosolic OS=Arabidopsis thaliana OX=3702 GN=GAPC2 PE=1 SV=1	GAPC2	37.027	66.9	120	20	8	12	14	15	15	12	14	13	13	10	14	18	19	19	18	18	19	18	18	18	8	8	8	8	8	8	8	8	8	11	11	11	11	11	11	11	11	11	4885800	4726000	4734600	3481200	3495600
i1_HQ_VdSWFU1_c1953_f14p0_1192_m.1676	Q9ZT66 E134_MAIZE; Endo-1,3;1,4-beta-D-glucanase OS=Zea mays OX=4577 PE=1 SV=1	--	25.843	84.9	220	20	20	20	26	28	25	28	29	26	20	20	18	20	20	20	20	19	19	17	16	16	20	20	20	20	19	19	17	16	16	20	20	20	20	19	19	17	16	16	10480000	10579000	10547000	10627000	10573000
i1_HQ_VdSWFU1_c19530_f7p0_1746_m.3574	Q9CQE7 ERGI3_MOUSE; Endoplasmic reticulum-Golgi intermediate compartment protein 3 OS=Mus musculus OX=10090 GN=Ergic3 PE=1 SV=1	Ergic3	43.614	21.8	49	8	8	8	9	7	6	8	8	6	1	3	1	8	8	7	7	8	7	4	5	4	8	8	7	7	8	7	4	5	4	8	8	7	7	8	7	4	5	4	1111300	1197800	1235700	1040700	1042300
i2_LQ_VdSWFU1_c36942_f1p2_1712_m.2173	Q9CX00 IST1_MOUSE; IST1 homolog OS=Mus musculus OX=10090 GN=Ist1 PE=1 SV=1	Ist1	21.831	7	2	1	1	1	0	1	0	0	1	0	0	0	0	0	1	0	0	1	1	0	0	0	0	1	0	0	1	1	0	0	0	0	1	0	0	1	1	0	0	0	0	0	0	0	0
i1_HQ_VdSWFU1_c31380_f3p0_1534_m.4179	P25861 G3PC_ANTMA; Glyceraldehyde-3-phosphate dehydrogenase, cytosolic OS=Antirrhinum majus OX=4151 GN=GAPC PE=2 SV=1	GAPC	36.626	70.6	354	24	3	24	49	50	50	41	42	40	29	28	25	23	24	24	23	23	23	21	21	21	3	3	3	3	3	3	3	3	3	23	24	24	23	23	23	21	21	21	21107000	20934000	20637000	16474000	16009000
i1_HQ_VdSWFU1_c1970_f3p12_1663_m.1682	Q8VY22 TBL38_ARATH; Protein trichome birefringence-like 38 OS=Arabidopsis thaliana OX=3702 GN=TBL38 PE=2 SV=1	TBL38	42.539	8.8	22	3	2	3	3	3	3	2	2	2	2	2	3	3	3	3	3	3	3	2	3	3	2	2	2	2	2	2	1	2	2	3	3	3	3	3	3	2	3	3	135440	149530	136510	187660	182100
i1_HQ_VdSWFU1_c19748_f4p0_1199_m.3585	Q9LSX7 PEX22_ARATH; Peroxisome biogenesis protein 22 OS=Arabidopsis thaliana OX=3702 GN=PEX22 PE=1 SV=1	PEX22	30.494	30	39	7	6	7	8	6	3	6	6	5	1	2	2	7	7	5	6	6	6	3	2	4	6	6	4	5	5	5	2	1	3	7	7	5	6	6	6	3	2	4	150920	124610	126610	105830	112220
i1_HQ_VdSWFU1_c19762_f2p1_1370_m.3586	Q8LDM2 PKSB_ARATH; Type III polyketide synthase B OS=Arabidopsis thaliana OX=3702 GN=PKSB PE=1 SV=1	PKSB	45.062	20.5	14	5	5	5	4	6	4	0	0	0	0	0	0	5	5	5	0	0	0	0	0	0	5	5	5	0	0	0	0	0	0	5	5	5	0	0	0	0	0	0	89403	91296	92653	0	0
i1_HQ_VdSWFU1_c1979_f7p0_1676_m.1685	P46644 AAT3_ARATH; Aspartate aminotransferase 3, chloroplastic OS=Arabidopsis thaliana OX=3702 GN=ASP3 PE=1 SV=1	ASP3	49.654	51.8	12	20	2	2	1	1	2	2	2	1	1	1	1	19	17	19	19	19	17	18	18	19	1	1	2	2	2	1	1	1	1	1	1	2	2	2	1	1	1	1	0	0	566670	289350	287540
i1_HQ_VdSWFU1_c1980_f11p3_1384_m.1686	A0A072UR65 CHT5B_MEDTR; Class V chitinase CHIT5b OS=Medicago truncatula OX=3880 GN=CHIT5B PE=1 SV=1	CHIT5B	42.038	31.7	47	9	9	9	7	8	7	3	2	2	5	7	6	9	9	9	6	6	3	6	8	6	9	9	9	6	6	3	6	8	6	9	9	9	6	6	3	6	8	6	262190	299770	289590	41867	42241
i1_HQ_VdSWFU1_c1981_f4p0_1630_m.1687	Q9SVA6 DRG3_ARATH; Developmentally-regulated G-protein 3 OS=Arabidopsis thaliana OX=3702 GN=DRG3 PE=1 SV=1	DRG3	41.071	48.9	76	15	15	15	12	10	11	10	10	12	5	2	4	12	13	14	12	12	14	8	6	6	12	13	14	12	12	14	8	6	6	12	13	14	12	12	14	8	6	6	158710	167090	163610	176080	177840
i1_HQ_VdSWFU1_c19824_f4p0_1614_m.3591	O64733 U87A2_ARATH; UDP-glycosyltransferase 87A2 OS=Arabidopsis thaliana OX=3702 GN=UGT87A2 PE=1 SV=1	UGT87A2	54.497	13.8	18	6	2	2	1	2	2	3	2	2	2	2	2	5	6	6	6	6	6	5	5	4	1	2	2	2	2	2	1	1	1	1	2	2	2	2	2	1	1	1	0	25352	32485	37226	39428
i1_HQ_VdSWFU1_c19833_f4p0_1594_m.3592	Q9SXJ6 CLPP3_ARATH; ATP-dependent Clp protease proteolytic subunit 3, chloroplastic OS=Arabidopsis thaliana OX=3702 GN=CLPP3 PE=1 SV=1	CLPP3	37.216	25.1	62	7	7	7	5	6	8	8	8	8	6	7	6	7	7	7	7	7	7	6	6	6	7	7	7	7	7	7	6	6	6	7	7	7	7	7	7	6	6	6	731330	741750	759980	780720	747300
i1_HQ_VdSWFU1_c19847_f4p0_1829_m.3593	Q6VAA7 U88B1_STERE; UDP-glycosyltransferase 88B1 OS=Stevia rebaudiana OX=55670 GN=UGT88B1 PE=2 SV=1	UGT88B1	55.479	15.2	10	5	2	4	1	2	2	1	0	2	1	1	0	2	3	3	3	2	3	2	3	2	1	1	1	1	1	2	1	1	1	2	2	3	2	1	2	2	2	1	114340	112560	89934	56012	0
i1_LQ_VdSWFU1_c56947_f1p0_1597_m.6595	Q9M024 TAAC_ARATH; Thylakoid ADP,ATP carrier protein, chloroplastic OS=Arabidopsis thaliana OX=3702 GN=TAAC PE=1 SV=1	TAAC	42.342	7.2	3	2	2	2	0	0	1	1	0	1	0	0	0	1	0	1	1	0	1	0	0	0	1	0	1	1	0	1	0	0	0	1	0	1	1	0	1	0	0	0	0	0	0	0	0
i1_HQ_VdSWFU1_c1992_f5p0_1454_m.1690	Q9LPI5 CID11_ARATH; Polyadenylate-binding protein-interacting protein 11 OS=Arabidopsis thaliana OX=3702 GN=CID11 PE=2 SV=1	CID11	41.701	15.7	11	5	3	4	1	1	1	4	2	2	0	0	0	5	3	5	5	3	4	1	0	0	3	2	3	3	1	2	0	0	0	4	2	4	4	2	3	0	0	0	36187	29437	41517	70879	54421
i1_HQ_VdSWFU1_c19944_f3p0_1378_m.3599	XP_012077151.1; PREDICTED: hepatocyte growth factor-regulated tyrosine kinase substrate [Jatropha curcas]	--	31.944	34.1	24	6	6	6	4	3	3	3	3	3	1	2	2	4	4	4	5	4	4	2	2	3	4	4	4	5	4	4	2	2	3	4	4	4	5	4	4	2	2	3	192230	179290	192790	112020	120400
i1_HQ_VdSWFU1_c20001_f4p3_1459_m.3603	B4F6I3 AIFM2_XENTR; Apoptosis-inducing factor 2 OS=Xenopus tropicalis OX=8364 GN=aifm2 PE=2 SV=1	aifm2	38.722	29.2	52	8	8	8	6	4	6	5	7	5	7	5	7	7	6	7	7	7	6	7	8	8	7	6	7	7	7	6	7	8	8	7	6	7	7	7	6	7	8	8	95222	86980	95315	76366	74699
i1_HQ_VdSWFU1_c2003_f7p34_1197_m.1691	Q9XJ36 CLPR2_ARATH; ATP-dependent Clp protease proteolytic subunit-related protein 2, chloroplastic OS=Arabidopsis thaliana OX=3702 GN=CLPR2 PE=1 SV=1	CLPR2	35.618	30.1	36	7	7	7	4	5	5	5	6	7	2	1	1	6	6	6	6	6	7	3	4	4	6	6	6	6	6	7	3	4	4	6	6	6	6	6	7	3	4	4	469370	425040	456930	718990	779450
i1_HQ_VdSWFU1_c20035_f4p2_1503_m.3605	P27140 BCA1_ARATH; Beta carbonic anhydrase 1, chloroplastic OS=Arabidopsis thaliana OX=3702 GN=BCA1 PE=1 SV=2	BCA1	20.086	78.9	3	12	0	2	0	0	0	0	0	0	0	2	1	9	10	9	9	9	10	12	12	12	0	0	0	0	0	0	0	0	0	0	0	0	0	0	0	2	2	2	0	0	0	0	0
i1_HQ_VdSWFU1_c2006_f12p0_1898_m.1692	P50433 GLYM_SOLTU; Serine hydroxymethyltransferase, mitochondrial OS=Solanum tuberosum OX=4113 PE=2 SV=1	--	57.179	51.4	34	22	3	4	3	4	4	3	4	3	4	5	4	19	20	17	19	19	17	18	20	19	3	3	3	3	2	2	1	2	2	4	4	4	4	3	3	2	3	3	896190	924680	932630	822440	824730
i1_HQ_VdSWFU1_c20076_f3p1_1241_m.3608	O65282 CH20_ARATH; 20 kDa chaperonin, chloroplastic OS=Arabidopsis thaliana OX=3702 GN=CPN20 PE=1 SV=2	CPN20	26.796	59.4	206	14	9	14	24	19	24	27	25	22	23	20	22	14	13	13	14	14	14	13	13	13	9	9	9	9	9	9	9	9	9	14	13	13	14	14	14	13	13	13	9057500	9107800	9289600	12090000	11898000
i1_HQ_VdSWFU1_c2008_f2p0_1690_m.1693	A0A1P8B760 AMI4G_ARATH; Probable amidase At4g34880 OS=Arabidopsis thaliana OX=3702 GN=At4g34880 PE=2 SV=1	At4g34880	28.72	11.5	12	2	2	2	3	1	3	2	2	1	0	0	0	2	2	2	2	2	1	0	0	0	2	2	2	2	2	1	0	0	0	2	2	2	2	2	1	0	0	0	91977	95520	80355	45141	46073
i1_HQ_VdSWFU1_c59498_f2p4_1716_m.5057	Q93Z00 TCP14_ARATH; Transcription factor TCP14 OS=Arabidopsis thaliana OX=3702 GN=TCP14 PE=1 SV=1	TCP14	41.434	13.8	14	4	4	4	2	2	3	3	1	3	0	0	0	3	2	3	3	1	3	0	0	0	3	2	3	3	1	3	0	0	0	3	2	3	3	1	3	0	0	0	258540	140530	207480	193910	313520
i1_HQ_VdSWFU1_c2010_f11p0_1934_m.1695	P27608 AROF_TOBAC; Phospho-2-dehydro-3-deoxyheptonate aldolase 1, chloroplastic OS=Nicotiana tabacum OX=4097 GN=DHAPS-1 PE=2 SV=1	DHAPS-1	58.407	52.9	75	22	9	10	12	13	12	12	14	12	0	0	0	22	22	21	22	22	21	6	5	6	9	9	8	9	9	9	0	0	0	10	10	9	10	10	10	0	0	0	578810	582550	608100	651970	640520
i1_HQ_VdSWFU1_c20132_f2p1_1450_m.3612	Q8N5L8 RP25L_HUMAN; Ribonuclease P protein subunit p25-like protein OS=Homo sapiens OX=9606 GN=RPP25L PE=1 SV=1	RPP25L	38.76	25.8	39	7	7	7	5	4	3	9	10	8	0	0	0	6	7	7	7	7	6	0	0	0	6	7	7	7	7	6	0	0	0	6	7	7	7	7	6	0	0	0	72509	68231	72216	258640	259560
i1_HQ_VdSWFU1_c20150_f3p0_1928_m.3615	Q9MT28 THRC_SOLTU; Threonine synthase, chloroplastic OS=Solanum tuberosum OX=4113 PE=2 SV=1	--	64.286	47.8	165	20	9	20	18	19	21	18	21	24	15	14	15	18	19	19	19	19	18	17	18	18	8	9	9	9	9	8	7	7	9	18	19	19	19	19	18	17	18	18	973860	1057300	1021800	1096600	1087200
i1_LQ_VdSWFU1_c78126_f1p0_1710_m.1406	Q9T0H9 PA71H_ARATH; Protein PAM71-homolog, chloroplastic OS=Arabidopsis thaliana OX=3702 GN=PAM71-HL PE=1 SV=2	PAM71-HL	20.106	10.6	3	1	1	1	0	0	0	1	1	1	0	0	0	0	1	1	1	1	1	0	0	0	0	1	1	1	1	1	0	0	0	0	1	1	1	1	1	0	0	0	0	0	0	0	0
i1_HQ_VdSWFU1_c2023_f6p1_1449_m.1700	Q96DI7 SNR40_HUMAN; U5 small nuclear ribonucleoprotein 40 kDa protein OS=Homo sapiens OX=9606 GN=SNRNP40 PE=1 SV=1	SNRNP40	38.491	40.1	78	12	12	12	10	10	9	13	12	10	4	3	7	11	12	12	12	11	12	8	5	8	11	12	12	12	11	12	8	5	8	11	12	12	12	11	12	8	5	8	356780	347910	369090	410900	392090
i1_HQ_VdSWFU1_c2024_f3p0_1541_m.1701	Q5XF75 EFTS_ARATH; Elongation factor Ts, mitochondrial OS=Arabidopsis thaliana OX=3702 GN=EFTS PE=1 SV=1	EFTS	43.662	15.3	25	4	4	4	3	4	3	3	3	2	2	2	3	3	4	4	3	4	4	2	2	3	3	4	4	3	4	4	2	2	3	3	4	4	3	4	4	2	2	3	91643	94509	86748	52444	51477
i1_LQ_VdSWFU1_c61354_f1p0_1668_m.8039	F6QV99 ATAD1_BOVIN; ATPase family AAA domain-containing protein 1 OS=Bos taurus OX=9913 GN=ATAD1 PE=2 SV=2	ATAD1	44.248	13.9	10	4	3	3	2	2	1	1	2	2	0	0	0	4	4	4	3	3	3	0	0	0	3	3	3	2	2	2	0	0	0	3	3	3	2	2	2	0	0	0	32808	30699	29783	31644	43625
i1_HQ_VdSWFU1_c2029_f9p0_1738_m.1703	Q9LZI2 UXS2_ARATH; UDP-glucuronic acid decarboxylase 2 OS=Arabidopsis thaliana OX=3702 GN=UXS2 PE=1 SV=1	UXS2	31.964	59.5	23	13	5	5	4	3	3	4	3	4	1	1	0	12	11	11	12	13	13	4	5	3	5	4	4	5	5	5	1	3	0	5	4	4	5	5	5	1	3	0	178910	192070	202480	360350	441060
i1_HQ_VdSWFU1_c20310_f2p0_1677_m.3620	Q9SUJ1 SYP43_ARATH; Syntaxin-43 OS=Arabidopsis thaliana OX=3702 GN=SYP43 PE=2 SV=2	SYP43	35.993	31.9	24	7	7	7	4	6	4	2	2	4	0	2	0	6	6	7	6	7	5	1	2	2	6	6	7	6	7	5	1	2	2	6	6	7	6	7	5	1	2	2	169070	164080	150310	116030	110060
i1_HQ_VdSWFU1_c20323_f3p0_1236_m.3621	Q9C9X3 ANXD5_ARATH; Annexin D5 OS=Arabidopsis thaliana OX=3702 GN=ANN5 PE=2 SV=2	ANN5	35.366	28.9	23	8	4	4	3	3	2	4	4	4	1	1	1	8	8	8	8	8	8	3	3	4	4	4	4	4	4	4	1	1	1	4	4	4	4	4	4	1	1	1	245590	253040	220810	173550	187550
i1_HQ_VdSWFU1_c38257_f2p14_1915_m.4522	F4IS56 ILK1_ARATH; Integrin-linked protein kinase 1 OS=Arabidopsis thaliana OX=3702 GN=ILK1 PE=1 SV=1	ILK1	52.105	10.2	5	4	3	3	1	1	1	2	0	0	0	0	0	2	4	2	4	1	1	0	1	1	1	3	1	3	0	0	0	0	0	1	3	1	3	0	0	0	0	0	0	16823	0	15505	0
i1_HQ_VdSWFU1_c20438_f2p3_1224_m.3626	Q9SRM5 CPR49_ARATH; GDSL esterase/lipase CPRD49 OS=Arabidopsis thaliana OX=3702 GN=CPRD49 PE=2 SV=1	CPRD49	31.128	22.6	15	4	4	4	2	2	3	3	2	3	0	0	0	3	3	4	3	3	4	0	0	0	3	3	4	3	3	4	0	0	0	3	3	4	3	3	4	0	0	0	141030	131230	140970	127790	138470
i1_HQ_VdSWFU1_c20441_f2p0_1644_m.3627	Q9SBQ8 KGLT_PETHY; Kaempferol 3-O-beta-D-galactosyltransferase OS=Petunia hybrida OX=4102 PE=1 SV=1	--	51.167	36.4	76	13	13	13	8	7	9	15	17	20	0	0	0	7	7	8	11	12	12	0	0	0	7	7	8	11	12	12	0	0	0	7	7	8	11	12	12	0	0	0	225540	225370	205040	2518800	2447900
i1_HQ_VdSWFU1_c20442_f3p3_1694_m.3628	O82413 SYHM_ARATH; Histidine--tRNA ligase, chloroplastic/mitochondrial OS=Arabidopsis thaliana OX=3702 GN=At3g46100 PE=2 SV=1	At3g46100	45.804	15.1	18	5	5	5	2	2	0	3	2	3	3	1	2	2	4	2	4	4	4	4	3	3	2	4	2	4	4	4	4	3	3	2	4	2	4	4	4	4	3	3	36376	27522	59799	39840	48812
[truncated: 5,323 more rows]
[truncated: 19 more columns]

## Sheet: Table S3
Table S3 Non-targeted metabolomics analysis at three development stages of V. dunalianum leaves
[truncated: 1,458 more rows]

## Sheet: Table S4
Table S4 A total of 243 DAMs from three comparison groups
[truncated: 244 more rows]
